# Supplementary material for: Global gene expression profiles from PBMCs treated with reference tobacco product preparations
Source: Data Brief. 2019 May 3;25:103970. doi: 10.1016/j.dib.2019.103970 (PMC6598865; doi:10.1016/j.dib.2019.103970)
Supplement: Multimedia component 1 [file mmc1.xlsx]

## Sheet: two_sided_test
Probe_ID	Gene_Symbol	raw.p.values	BH.adjusted.p.values	FC
TC15000726.hg.1	#N/A	0.000	0.000000000	17.64
47422272_st	#N/A	0.000	0.000000000	15.83
TC01004984.hg.1	#N/A	0.000	0.000000000	13.88
TC01004985.hg.1	#N/A	0.000	0.000000000	12.64
47422253_st	#N/A	0.000	0.000000000	12.5
TC04000119.hg.1	#N/A	0.000	0.000000000	10.68
TC09002593.hg.1	#N/A	0.000	0.000000000	10.14
TC17002134.hg.1	#N/A	0.000	0.000000000	9.63
TC11003209.hg.1	#N/A	0.000	0.000000000	9.54
TC06003754.hg.1	#N/A	0.000	0.000000000	9.04
TC04001740.hg.1	#N/A	0.000	0.000000000	8.72
TC21001012.hg.1	#N/A	0.000	0.000000000	8.27
TC04002830.hg.1	AK123211_//_LOC105377538_//_uncharacterized_LOC105377538_//_NA_//_105377538	0.000	0.000000000	8.25
TC15002240.hg.1	#N/A	0.000	0.000000000	8.16
TC07002222.hg.1	AK057151_//_CREB5_//_cAMP_responsive_element_binding_protein_5_//_7p15.1_//_9586	0.000	0.000000000	8.05
TC04000117.hg.1	#N/A	0.000	0.000000000	7.56
TC03001906.hg.1	NM_176894_//_P2RY13_//_purinergic_receptor_P2Y,_G-protein_coupled,_13_//_3q24_//_53829_///_ENST00000325602_//_P2RY13_//_purinergic_receptor_P2Y,_G-protein_coupled,_13_//_3q24_//_53829_///_BC041116_//_P2RY13_//_purinergic_receptor_P2Y,_G-protein_coupled,_13_//_3q24_//_53829_///_OTTHUMT00000341468_//_P2RY13_//_purinergic_receptor_P2Y,_G-protein_coupled,_13_//_3q24_//_53829_///_uc003eyv.2_//_P2RY13_…	0.000	0.000000000	7.23
TC07002845.hg.1	BC008645_//_NFE2L3_//_nuclear_factor,_erythroid_2-like_3_//_7p15.2_//_9603	0.000	0.000000000	7.2
TC03002921.hg.1	#N/A	0.000	0.000000000	7.07
TC06002601.hg.1	#N/A	0.000	0.000000000	6.96
TC10000968.hg.1	#N/A	0.000	0.000000000	6.95
TC05002982.hg.1	#N/A	0.000	0.000000000	6.85
TC09000416.hg.1	NR_036108_//_MIR3153_//_microRNA_3153_//_NA_//_100422936_///_NR_036108_//_MIR3153_//_microRNA_3153_//_NA_//_100422936_///_uc022bjn.1_//_MIR3153_//_microRNA_3153_//_NA_//_100422936	0.000	0.000000000	6.52
TC04000118.hg.1	#N/A	0.000	0.000000000	6.47
TC16000279.hg.1	#N/A	0.000	0.000000000	6.3
TC02000117.hg.1	#N/A	0.000	0.000000000	6.16
TC08002252.hg.1	AL833160_//_LOC286058_//_uncharacterized_LOC286058_//_8p21.2_//_286058	0.000	0.000000000	6.02
TC04000120.hg.1	#N/A	0.000	0.000000000	6
TC12002998.hg.1	#N/A	0.000	0.000000000	5.88
TC06002718.hg.1	#N/A	0.000	0.000000000	5.86
TC17001799.hg.1	NM_007215_//_POLG2_//_polymerase_(DNA_directed),_gamma_2,_accessory_subunit_//_17q_//_11232_///_ENST00000539111_//_POLG2_//_polymerase_(DNA_directed),_gamma_2,_accessory_subunit_//_17q_//_11232_///_AK307801_//_POLG2_//_polymerase_(DNA_directed),_gamma_2,_accessory_subunit_//_17q_//_11232_///_BC009194_//_POLG2_//_polymerase_(DNA_directed),_gamma_2,_accessory_subunit_//_17q_//_11232_///_uc002jei.3_…	0.000	0.000000000	5.65
TC07001081.hg.1	AK123998_//_ZFAND2A_//_zinc_finger,_AN1-type_domain_2A_//_7p22.3_//_90637_///_uc003skc.3_//_ZFAND2A_//_zinc_finger,_AN1-type_domain_2A_//_7p22.3_//_90637	0.000	0.000000000	5.61
47422282_st	#N/A	0.000	0.000000000	5.51
TC07003292.hg.1	NM_001134468_//_LSMEM1_//_leucine-rich_single-pass_membrane_protein_1_//_7q31.1_//_286006_///_NM_182597_//_LSMEM1_//_leucine-rich_single-pass_membrane_protein_1_//_7q31.1_//_286006_///_ENST00000312849_//_LSMEM1_//_leucine-rich_single-pass_membrane_protein_1_//_7q31.1_//_286006_///_ENST00000439068_//_LSMEM1_//_leucine-rich_single-pass_membrane_protein_1_//_7q31.1_//_286006_///_ENST00000486022_//_L…	0.000	0.000000000	5.49
TC12000141.hg.1	#N/A	0.000	0.000000000	5.39
TC06001568.hg.1	#N/A	0.001	0.007246506	5.32
TC08002448.hg.1	#N/A	0.000	0.000000000	5.26
TC11002391.hg.1	ENST00000364009_//_SNORD14E_//_small_nucleolar_RNA,_C/D_box_14E_//_11q23.3-q25_//_85391	0.000	0.000000000	5.26
TC05001768.hg.1	ENST00000443093_//_LOC105379175_//_uncharacterized_LOC105379175_//_NA_//_105379175	0.000	0.000000000	5.25
TC16000274.hg.1	#N/A	0.000	0.000000000	5.22
TC15000711.hg.1	#N/A	0.000	0.000000000	5.12
TC03002688.hg.1	#N/A	0.000	0.000000000	5.06
TC02002950.hg.1	#N/A	0.000	0.000000000	5.05
TC0X001798.hg.1	#N/A	0.000	0.000000000	4.99
TC06002142.hg.1	NM_001099286_//_MTFR2_//_mitochondrial_fission_regulator_2_//_6q23.3_//_113115_///_NM_138419_//_MTFR2_//_mitochondrial_fission_regulator_2_//_6q23.3_//_113115_///_ENST00000420702_//_MTFR2_//_mitochondrial_fission_regulator_2_//_6q23.3_//_113115_///_ENST00000445767_//_MTFR2_//_mitochondrial_fission_regulator_2_//_6q23.3_//_113115_///_ENST00000451457_//_MTFR2_//_mitochondrial_fission_regulator_2_//…	0.000	0.000000000	4.93
TC09000006.hg.1	#N/A	0.000	0.000000000	4.9
TC06002600.hg.1	#N/A	0.000	0.000000000	4.82
TC02004956.hg.1	NM_001008779_//_SPDYA_//_speedy/RINGO_cell_cycle_regulator_family_member_A_//_2p23.2_//_245711_///_NM_001142634_//_SPDYA_//_speedy/RINGO_cell_cycle_regulator_family_member_A_//_2p23.2_//_245711_///_NM_182756_//_SPDYA_//_speedy/RINGO_cell_cycle_regulator_family_member_A_//_2p23.2_//_245711_///_ENST00000334056_//_SPDYA_//_speedy/RINGO_cell_cycle_regulator_family_member_A_//_2p23.2_//_245711_///_ENS…	0.000	0.000000000	4.8
TC01004871.hg.1	#N/A	0.000	0.000000000	4.76
TC12002999.hg.1	#N/A	0.000	0.000000000	4.65
TC16001495.hg.1	#N/A	0.000	0.000000000	4.64
TC06001874.hg.1	#N/A	0.000	0.000000000	4.63
TC05001449.hg.1	NM_022892_//_NAIP_//_NLR_family,_apoptosis_inhibitory_protein_//_5q13.2_//_4671_///_AK124511_//_NAIP_//_NLR_family,_apoptosis_inhibitory_protein_//_5q13.2_//_4671_///_uc003jyj.1_//_NAIP_//_NLR_family,_apoptosis_inhibitory_protein_//_5q13.2_//_4671	0.000	0.000000000	4.58
47422251_st	#N/A	0.000	0.000000000	4.5
TC05000307.hg.1	AK311046_//_NAIP_//_NLR_family,_apoptosis_inhibitory_protein_//_5q13.2_//_4671	0.000	0.000000000	4.45
TC04001648.hg.1	NR_036092_//_MIR3140_//_microRNA_3140_//_NA_//_100422896_///_NR_036092_//_MIR3140_//_microRNA_3140_//_NA_//_100422896_///_uc021xtd.1_//_MIR3140_//_microRNA_3140_//_NA_//_100422896	0.000	0.000000000	4.41
TC16000280.hg.1	#N/A	0.000	0.000000000	4.4
TC05002420.hg.1	#N/A	0.000	0.000000000	4.39
47424289_st	#N/A	0.000	0.000000000	4.32
TC13001466.hg.1	#N/A	0.000	0.000000000	4.29
TC02003610.hg.1	#N/A	0.000	0.000000000	4.18
TC17002723.hg.1	#N/A	0.000	0.000000000	4.16
TC12000309.hg.1	NM_198578_//_LRRK2_//_leucine-rich_repeat_kinase_2_//_12q12_//_120892_///_ENST00000298910_//_LRRK2_//_leucine-rich_repeat_kinase_2_//_12q12_//_120892_///_ENST00000343742_//_LRRK2_//_leucine-rich_repeat_kinase_2_//_12q12_//_120892_///_ENST00000481256_//_LRRK2_//_leucine-rich_repeat_kinase_2_//_12q12_//_120892_///_AK127729_//_LRRK2_//_leucine-rich_repeat_kinase_2_//_12q12_//_120892_///_AK131537_//_…	0.000	0.000000000	4.12
TC05001455.hg.1	NM_004536_//_NAIP_//_NLR_family,_apoptosis_inhibitory_protein_//_5q13.2_//_4671_///_NM_022892_//_NAIP_//_NLR_family,_apoptosis_inhibitory_protein_//_5q13.2_//_4671_///_ENST00000194097_//_NAIP_//_NLR_family,_apoptosis_inhibitory_protein_//_5q13.2_//_4671_///_ENST00000503719_//_NAIP_//_NLR_family,_apoptosis_inhibitory_protein_//_5q13.2_//_4671_///_ENST00000508426_//_NAIP_//_NLR_family,_apoptosis_in…	0.000	0.000000000	4.05
TC09002138.hg.1	#N/A	0.000	0.000000000	4.05
TC07000645.hg.1	NR_039797_//_MIR4653_//_microRNA_4653_//_NA_//_100616117_///_NR_039797_//_MIR4653_//_microRNA_4653_//_NA_//_100616117_///_uc022aiy.1_//_MIR4653_//_microRNA_4653_//_NA_//_100616117	0.001	0.007246506	4.03
TC02004658.hg.1	#N/A	0.000	0.000000000	3.99
TC02000905.hg.1	ENST00000473426_//_ARHGAP15_//_Rho_GTPase_activating_protein_15_//_2q22.2-q22.3_//_55843_///_OTTHUMT00000332232_//_ARHGAP15_//_Rho_GTPase_activating_protein_15_//_2q22.2-q22.3_//_55843	0.000	0.000000000	3.98
TC07001618.hg.1	NM_002612_//_PDK4_//_pyruvate_dehydrogenase_kinase,_isozyme_4_//_7q21.3_//_5166_///_ENST00000005178_//_PDK4_//_pyruvate_dehydrogenase_kinase,_isozyme_4_//_7q21.3_//_5166_///_AK098151_//_PDK4_//_pyruvate_dehydrogenase_kinase,_isozyme_4_//_7q21.3_//_5166_///_BC040239_//_PDK4_//_pyruvate_dehydrogenase_kinase,_isozyme_4_//_7q21.3_//_5166_///_OTTHUMT00000333298_//_PDK4_//_pyruvate_dehydrogenase_kinase…	0.000	0.000000000	3.97
TC05001854.hg.1	NM_001945_//_HBEGF_//_heparin-binding_EGF-like_growth_factor_//_5q23_//_1839_///_ENST00000230990_//_HBEGF_//_heparin-binding_EGF-like_growth_factor_//_5q23_//_1839_///_AK307310_//_HBEGF_//_heparin-binding_EGF-like_growth_factor_//_5q23_//_1839_///_BC033097_//_HBEGF_//_heparin-binding_EGF-like_growth_factor_//_5q23_//_1839_///_OTTHUMT00000251665_//_HBEGF_//_heparin-binding_EGF-like_growth_factor_/…	0.000	0.000000000	3.95
TC17001053.hg.1	NM_207103_//_SCIMP_//_SLP_adaptor_and_CSK_interacting_membrane_protein_//_17p13.2_//_388325_///_ENST00000399600_//_SCIMP_//_SLP_adaptor_and_CSK_interacting_membrane_protein_//_17p13.2_//_388325_///_AK057142_//_SCIMP_//_SLP_adaptor_and_CSK_interacting_membrane_protein_//_17p13.2_//_388325_///_BC127925_//_SCIMP_//_SLP_adaptor_and_CSK_interacting_membrane_protein_//_17p13.2_//_388325_///_BC130554_//…	0.000	0.000000000	3.95
TC11001839.hg.1	NM_001247999_//_MS4A6A_//_membrane-spanning_4-domains,_subfamily_A,_member_6A_//_11q12.1_//_64231_///_NM_022349_//_MS4A6A_//_membrane-spanning_4-domains,_subfamily_A,_member_6A_//_11q12.1_//_64231_///_NM_152851_//_MS4A6A_//_membrane-spanning_4-domains,_subfamily_A,_member_6A_//_11q12.1_//_64231_///_NM_152852_//_MS4A6A_//_membrane-spanning_4-domains,_subfamily_A,_member_6A_//_11q12.1_//_64231_///_…	0.000	0.000000000	3.92
TC01003340.hg.1	#N/A	0.000	0.000000000	3.9
TC01001346.hg.1	NM_002432_//_MNDA_//_myeloid_cell_nuclear_differentiation_antigen_//_1q22_//_4332_///_ENST00000368141_//_MNDA_//_myeloid_cell_nuclear_differentiation_antigen_//_1q22_//_4332_///_ENST00000491210_//_MNDA_//_myeloid_cell_nuclear_differentiation_antigen_//_1q22_//_4332_///_BC032319_//_MNDA_//_myeloid_cell_nuclear_differentiation_antigen_//_1q22_//_4332_///_OTTHUMT00000059069_//_MNDA_//_myeloid_cell_n…	0.000	0.000000000	3.87
TC05002069.hg.1	#N/A	0.000	0.000000000	3.87
TC11001879.hg.1	NM_001080501_//_TMEM223_//_transmembrane_protein_223_//_11q12.3_//_79064_///_ENST00000307366_//_TMEM223_//_transmembrane_protein_223_//_11q12.3_//_79064_///_ENST00000525631_//_TMEM223_//_transmembrane_protein_223_//_11q12.3_//_79064_///_ENST00000527073_//_TMEM223_//_transmembrane_protein_223_//_11q12.3_//_79064_///_BC127679_//_TMEM223_//_transmembrane_protein_223_//_11q12.3_//_79064_///_uc001nve.…	0.000	0.000000000	3.77
TC02004178.hg.1	AK095013_//_SLC8A1_//_solute_carrier_family_8_(sodium/calcium_exchanger),_member_1_//_2p22.1_//_6546	0.000	0.000000000	3.76
TC05001385.hg.1	NM_001252226_//_PLK2_//_polo-like_kinase_2_//_5q12.1-q13.2_//_10769_///_NM_006622_//_PLK2_//_polo-like_kinase_2_//_5q12.1-q13.2_//_10769_///_ENST00000274289_//_PLK2_//_polo-like_kinase_2_//_5q12.1-q13.2_//_10769_///_ENST00000502671_//_PLK2_//_polo-like_kinase_2_//_5q12.1-q13.2_//_10769_///_AK304746_//_PLK2_//_polo-like_kinase_2_//_5q12.1-q13.2_//_10769_///_BC013879_//_PLK2_//_polo-like_kinase_2_/…	0.000	0.000000000	3.76
TC09002074.hg.1	CR407630_//_CKS2_//_CDC28_protein_kinase_regulatory_subunit_2_//_9q22_//_1164	0.000	0.000000000	3.73
TC04001418.hg.1	#N/A	0.000	0.000000000	3.71
TC16000277.hg.1	#N/A	0.000	0.000000000	3.7
TC16000278.hg.1	#N/A	0.000	0.000000000	3.7
TC12001626.hg.1	ENST00000385293_//_MIR616_//_microRNA_616_//_12q13.3_//_693201	0.000	0.000000000	3.68
TC03003177.hg.1	#N/A	0.000	0.000000000	3.66
TC05001775.hg.1	NM_005260_//_GDF9_//_growth_differentiation_factor_9_//_5q31.1_//_2661_///_ENST00000296875_//_GDF9_//_growth_differentiation_factor_9_//_5q31.1_//_2661_///_ENST00000378673_//_GDF9_//_growth_differentiation_factor_9_//_5q31.1_//_2661_///_ENST00000464378_//_GDF9_//_growth_differentiation_factor_9_//_5q31.1_//_2661_///_AK315973_//_GDF9_//_growth_differentiation_factor_9_//_5q31.1_//_2661_///_BC09622…	0.000	0.000000000	3.65
TC06000226.hg.1	NR_036096_//_MIR3143_//_microRNA_3143_//_NA_//_100422934_///_NR_036096_//_MIR3143_//_microRNA_3143_//_NA_//_100422934_///_uc021yoz.1_//_MIR3143_//_microRNA_3143_//_NA_//_100422934	0.000	0.000000000	3.63
TC17001187.hg.1	NM_001199989_//_RASD1_//_RAS,_dexamethasone-induced_1_//_17p11.2_//_51655_///_NM_016084_//_RASD1_//_RAS,_dexamethasone-induced_1_//_17p11.2_//_51655_///_ENST00000225688_//_RASD1_//_RAS,_dexamethasone-induced_1_//_17p11.2_//_51655_///_BC018041_//_RASD1_//_RAS,_dexamethasone-induced_1_//_17p11.2_//_51655_///_OTTHUMT00000131668_//_RASD1_//_RAS,_dexamethasone-induced_1_//_17p11.2_//_51655_///_uc002gr…	0.000	0.000000000	3.63
TC21001013.hg.1	#N/A	0.000	0.000000000	3.63
TC08000404.hg.1	#N/A	0.000	0.000000000	3.62
TC02002924.hg.1	NR_039643_//_MIR4441_//_microRNA_4441_//_NA_//_100616493_///_NR_039643_//_MIR4441_//_microRNA_4441_//_NA_//_100616493_///_uc021vyz.1_//_MIR4441_//_microRNA_4441_//_NA_//_100616493	0.000	0.000000000	3.61
TC12002907.hg.1	AF086028_//_ERBB3_//_erb-b2_receptor_tyrosine_kinase_3_//_12q13_//_2065	0.000	0.000000000	3.6
TC10001444.hg.1	#N/A	0.000	0.000000000	3.55
TC13001253.hg.1	NR_024013_//_FKSG29_//_FKSG29_//_13q32.3_//_100131561	0.000	0.000000000	3.54
TC03002599.hg.1	#N/A	0.000	0.000000000	3.53
TC11001840.hg.1	ENST00000398984_//_MS4A4E_//_membrane-spanning_4-domains,_subfamily_A,_member_4E_//_11q12.2_//_643680_///_ENST00000398986_//_MS4A4E_//_membrane-spanning_4-domains,_subfamily_A,_member_4E_//_11q12.2_//_643680_///_ENST00000425663_//_MS4A4E_//_membrane-spanning_4-domains,_subfamily_A,_member_4E_//_11q12.2_//_643680_///_ENST00000526086_//_MS4A4E_//_membrane-spanning_4-domains,_subfamily_A,_member_4E_…	0.000	0.000000000	3.51
47420345_st	#N/A	0.000	0.000000000	3.5
TC01005805.hg.1	#N/A	0.000	0.000000000	3.5
TC03000637.hg.1	NR_024618_//_LOC100129550_//_uncharacterized_LOC100129550_//_3q21.1_//_100129550_///_NR_024618_//_LOC100129550_//_uncharacterized_LOC100129550_//_3q21.1_//_100129550_///_uc010hrn.3_//_LOC100129550_//_uncharacterized_LOC100129550_//_3q21.1_//_100129550	0.000	0.000000000	3.48
TC05001446.hg.1	#N/A	0.001	0.007246506	3.48
TC16000275.hg.1	#N/A	0.000	0.000000000	3.48
TC06003643.hg.1	#N/A	0.000	0.000000000	3.47
TC12001625.hg.1	NM_001195053_//_DDIT3_//_DNA-damage-inducible_transcript_3_//_12q13.1-q13.2_//_1649_///_NM_001195054_//_DDIT3_//_DNA-damage-inducible_transcript_3_//_12q13.1-q13.2_//_1649_///_NM_001195055_//_DDIT3_//_DNA-damage-inducible_transcript_3_//_12q13.1-q13.2_//_1649_///_NM_001195056_//_DDIT3_//_DNA-damage-inducible_transcript_3_//_12q13.1-q13.2_//_1649_///_NM_001195057_//_DDIT3_//_DNA-damage-inducible_t…	0.000	0.000000000	3.47
TC20000194.hg.1	NM_002165_//_ID1_//_inhibitor_of_DNA_binding_1,_dominant_negative_helix-loop-helix_protein_//_20q11_//_3397_///_NM_181353_//_ID1_//_inhibitor_of_DNA_binding_1,_dominant_negative_helix-loop-helix_protein_//_20q11_//_3397_///_ENST00000376105_//_ID1_//_inhibitor_of_DNA_binding_1,_dominant_negative_helix-loop-helix_protein_//_20q11_//_3397_///_ENST00000376112_//_ID1_//_inhibitor_of_DNA_binding_1,_dom…	0.000	0.000000000	3.47
TC09001572.hg.1	NR_030332_//_MIR601_//_microRNA_601_//_9q33.3_//_693186_///_ENST00000385256_//_MIR601_//_microRNA_601_//_9q33.3_//_693186_///_NR_030332_//_MIR601_//_microRNA_601_//_9q33.3_//_693186_///_uc022bnd.1_//_MIR601_//_microRNA_601_//_9q33.3_//_693186	0.000	0.000000000	3.45
47422238_st	#N/A	0.001	0.007246506	3.44
TC02000895.hg.1	#N/A	0.000	0.000000000	3.42
TC09000415.hg.1	NM_001827_//_CKS2_//_CDC28_protein_kinase_regulatory_subunit_2_//_9q22_//_1164_///_ENST00000314355_//_CKS2_//_CDC28_protein_kinase_regulatory_subunit_2_//_9q22_//_1164_///_BC006458_//_CKS2_//_CDC28_protein_kinase_regulatory_subunit_2_//_9q22_//_1164_///_OTTHUMT00000052988_//_CKS2_//_CDC28_protein_kinase_regulatory_subunit_2_//_9q22_//_1164_///_uc004aqh.3_//_CKS2_//_CDC28_protein_kinase_regulatory…	0.000	0.000000000	3.42
TC17001723.hg.1	AK095112_//_SRSF1_//_serine/arginine-rich_splicing_factor_1_//_17q22_//_6426_///_AK126318_//_SRSF1_//_serine/arginine-rich_splicing_factor_1_//_17q22_//_6426	0.000	0.000000000	3.42
TC01005152.hg.1	#N/A	0.000	0.000000000	3.41
TC05002631.hg.1	AK057925_//_CDKN2AIPNL_//_CDKN2A_interacting_protein_N-terminal_like_//_5q31.1_//_91368	0.000	0.000000000	3.41
TC08001774.hg.1	#N/A	0.000	0.000000000	3.4
TC14000070.hg.1	NM_005615_//_RNASE6_//_ribonuclease,_RNase_A_family,_k6_//_14q11.2_//_6039_///_ENST00000304677_//_RNASE6_//_ribonuclease,_RNase_A_family,_k6_//_14q11.2_//_6039_///_BC020848_//_RNASE6_//_ribonuclease,_RNase_A_family,_k6_//_14q11.2_//_6039_///_OTTHUMT00000073750_//_RNASE6_//_ribonuclease,_RNase_A_family,_k6_//_14q11.2_//_6039_///_uc001vye.4_//_RNASE6_//_ribonuclease,_RNase_A_family,_k6_//_14q11.2_/…	0.000	0.000000000	3.4
TC14001592.hg.1	AK093277_//_PRMT5-AS1_//_PRMT5_antisense_RNA_1_//_14q11.2_//_100505758	0.000	0.000000000	3.36
TC14001725.hg.1	#N/A	0.001	0.007246506	3.36
TC17000105.hg.1	#N/A	0.000	0.000000000	3.35
TC02004762.hg.1	#N/A	0.000	0.000000000	3.33
TC13000354.hg.1	NR_024013_//_FKSG29_//_FKSG29_//_13q32.3_//_100131561_///_NR_024013_//_FKSG29_//_FKSG29_//_13q32.3_//_100131561_///_uc010afy.1_//_FKSG29_//_FKSG29_//_13q32.3_//_100131561	0.000	0.000000000	3.31
TC17000142.hg.1	#N/A	0.000	0.000000000	3.29
TC02003617.hg.1	#N/A	0.000	0.000000000	3.26
TC03002496.hg.1	NR_024618_//_LOC100129550_//_uncharacterized_LOC100129550_//_3q21.1_//_100129550	0.000	0.000000000	3.26
TC06002615.hg.1	AJ420500_//_SOX4_//_SRY_box_4_//_6p22.3_//_6659	0.000	0.000000000	3.26
TC07001730.hg.1	#N/A	0.000	0.000000000	3.26
TC01005701.hg.1	#N/A	0.000	0.000000000	3.25
TC01005860.hg.1	#N/A	0.000	0.000000000	3.25
TC19000214.hg.1	NM_001136501_//_ZNF844_//_zinc_finger_protein_844_//_19p13.2_//_284391_///_ENST00000439326_//_ZNF844_//_zinc_finger_protein_844_//_19p13.2_//_284391_///_ENST00000441304_//_ZNF844_//_zinc_finger_protein_844_//_19p13.2_//_284391_///_BC125185_//_ZNF844_//_zinc_finger_protein_844_//_19p13.2_//_284391_///_BC125186_//_ZNF844_//_zinc_finger_protein_844_//_19p13.2_//_284391_///_OTTHUMT00000344086_//_ZNF8…	0.000	0.000000000	3.24
TC19000647.hg.1	NM_001114171_//_FOSB_//_FBJ_murine_osteosarcoma_viral_oncogene_homolog_B_//_19q13.32_//_2354_///_NM_006732_//_FOSB_//_FBJ_murine_osteosarcoma_viral_oncogene_homolog_B_//_19q13.32_//_2354_///_ENST00000353609_//_FOSB_//_FBJ_murine_osteosarcoma_viral_oncogene_homolog_B_//_19q13.32_//_2354_///_ENST00000417353_//_FOSB_//_FBJ_murine_osteosarcoma_viral_oncogene_homolog_B_//_19q13.32_//_2354_///_ENST0000…	0.000	0.000000000	3.23
TC05003021.hg.1	#N/A	0.000	0.000000000	3.22
TC05002423.hg.1	#N/A	0.000	0.000000000	3.2
TC07001760.hg.1	#N/A	0.000	0.000000000	3.2
TC0X000897.hg.1	#N/A	0.000	0.000000000	3.17
TC11001821.hg.1	#N/A	0.000	0.000000000	3.17
TC14001815.hg.1	#N/A	0.000	0.000000000	3.17
TC15001156.hg.1	#N/A	0.000	0.000000000	3.17
TC10002847.hg.1	#N/A	0.000	0.000000000	3.15
TC10000966.hg.1	NM_033261_//_IDI2_//_isopentenyl-diphosphate_delta_isomerase_2_//_10p15.3_//_91734_///_ENST00000277517_//_IDI2_//_isopentenyl-diphosphate_delta_isomerase_2_//_10p15.3_//_91734_///_BC017778_//_IDI2_//_isopentenyl-diphosphate_delta_isomerase_2_//_10p15.3_//_91734_///_OTTHUMT00000046411_//_IDI2_//_isopentenyl-diphosphate_delta_isomerase_2_//_10p15.3_//_91734_///_uc001ifv.1_//_IDI2_//_isopentenyl-dip…	0.000	0.000000000	3.14
TC06004064.hg.1	NM_003536_//_HIST1H3H_//_histone_cluster_1,_H3h_//_6p22.1_//_8357_///_ENST00000369163_//_HIST1H3H_//_histone_cluster_1,_H3h_//_6p22.1_//_8357_///_BC096128_//_HIST1H3H_//_histone_cluster_1,_H3h_//_6p22.1_//_8357_///_OTTHUMT00000040151_//_HIST1H3H_//_histone_cluster_1,_H3h_//_6p22.1_//_8357	0.000	0.000000000	3.13
TC07000622.hg.1	#N/A	0.000	0.000000000	3.13
TC09001950.hg.1	#N/A	0.000	0.000000000	3.13
TC02004700.hg.1	#N/A	0.000	0.000000000	3.1
TC07001516.hg.1	NR_003187_//_NCF1C_//_neutrophil_cytosolic_factor_1C_pseudogene_//_7q11.23_//_654817_///_AK298739_//_NCF1C_//_neutrophil_cytosolic_factor_1C_pseudogene_//_7q11.23_//_654817_///_AK316329_//_NCF1C_//_neutrophil_cytosolic_factor_1C_pseudogene_//_7q11.23_//_654817_///_NR_003187_//_NCF1C_//_neutrophil_cytosolic_factor_1C_pseudogene_//_7q11.23_//_654817_///_uc003ubv.3_//_NCF1C_//_neutrophil_cytosolic_f…	0.000	0.000000000	3.09
TC12001483.hg.1	#N/A	0.000	0.000000000	3.09
TC11002344.hg.1	NM_001098526_//_AMICA1_//_adhesion_molecule,_interacts_with_CXADR_antigen_1_//_11q23.3_//_120425_///_NM_153206_//_AMICA1_//_adhesion_molecule,_interacts_with_CXADR_antigen_1_//_11q23.3_//_120425_///_ENST00000292067_//_AMICA1_//_adhesion_molecule,_interacts_with_CXADR_antigen_1_//_11q23.3_//_120425_///_ENST00000356289_//_AMICA1_//_adhesion_molecule,_interacts_with_CXADR_antigen_1_//_11q23.3_//_120…	0.000	0.000000000	3.08
TC01003534.hg.1	NR_003941_//_SNORD75_//_small_nucleolar_RNA,_C/D_box_75_//_1q25.1_//_692195_///_NR_003941_//_SNORD75_//_small_nucleolar_RNA,_C/D_box_75_//_1q25.1_//_692195_///_uc009wwo.1_//_SNORD75_//_small_nucleolar_RNA,_C/D_box_75_//_1q25.1_//_692195_///_uc009wwo.1_//_SNORD75_//_small_nucleolar_RNA,_C/D_box_75_//_1q25.1_//_692195	0.000	0.000000000	3.06
TC05000660.hg.1	#N/A	0.000	0.000000000	3.06
TC01001351.hg.1	NM_002001_//_FCER1A_//_Fc_fragment_of_IgE,_high_affinity_I,_receptor_for;_alpha_polypeptide_//_1q23_//_2205_///_ENST00000368114_//_FCER1A_//_Fc_fragment_of_IgE,_high_affinity_I,_receptor_for;_alpha_polypeptide_//_1q23_//_2205_///_ENST00000368115_//_FCER1A_//_Fc_fragment_of_IgE,_high_affinity_I,_receptor_for;_alpha_polypeptide_//_1q23_//_2205_///_BC005912_//_FCER1A_//_Fc_fragment_of_IgE,_high_affi…	0.000	0.000000000	3.05
TC13000110.hg.1	ENST00000418076_//_FRY_//_FRY_microtubule_binding_protein_//_13q13.1_//_10129	0.000	0.000000000	3.03
TC19002172.hg.1	D16366_//_FOSB_//_FBJ_murine_osteosarcoma_viral_oncogene_homolog_B_//_19q13.32_//_2354	0.000	0.000000000	3.03
TC07003026.hg.1	NR_003187_//_NCF1C_//_neutrophil_cytosolic_factor_1C_pseudogene_//_7q11.23_//_654817	0.000	0.000000000	3.01
TC07000438.hg.1	NR_003186_//_NCF1B_//_neutrophil_cytosolic_factor_1B_pseudogene_//_7q11.23_//_654816_///_ENST00000423083_//_NCF1B_//_neutrophil_cytosolic_factor_1B_pseudogene_//_7q11.23_//_654816_///_AK298655_//_NCF1B_//_neutrophil_cytosolic_factor_1B_pseudogene_//_7q11.23_//_654816_///_GU215077_//_NCF1_//_neutrophil_cytosolic_factor_1_//_7q11.23_//_653361_///_NR_003186_//_NCF1B_//_neutrophil_cytosolic_factor_1B…	0.000	0.000000000	3
TC02003748.hg.1	#N/A	0.000	0.000000000	2.99
TC05002808.hg.1	#N/A	0.000	0.000000000	2.99
TC07000509.hg.1	NM_000072_//_CD36_//_CD36_molecule_(thrombospondin_receptor)_//_7q11.2_//_948_///_NM_001001547_//_CD36_//_CD36_molecule_(thrombospondin_receptor)_//_7q11.2_//_948_///_NM_001001548_//_CD36_//_CD36_molecule_(thrombospondin_receptor)_//_7q11.2_//_948_///_NM_001127443_//_CD36_//_CD36_molecule_(thrombospondin_receptor)_//_7q11.2_//_948_///_NM_001127444_//_CD36_//_CD36_molecule_(thrombospondin_receptor…	0.000	0.000000000	2.99
TC06001149.hg.1	NM_173516_//_PNLDC1_//_poly(A)-specific_ribonuclease_(PARN)-like_domain_containing_1_//_6q25.3_//_154197_///_ENST00000275275_//_PNLDC1_//_poly(A)-specific_ribonuclease_(PARN)-like_domain_containing_1_//_6q25.3_//_154197_///_ENST00000392167_//_PNLDC1_//_poly(A)-specific_ribonuclease_(PARN)-like_domain_containing_1_//_6q25.3_//_154197_///_BC112246_//_PNLDC1_//_poly(A)-specific_ribonuclease_(PARN)-l…	0.001	0.007246506	2.98
TC06001379.hg.1	#N/A	0.000	0.000000000	2.98
TC06001839.hg.1	#N/A	0.000	0.000000000	2.98
TC12002209.hg.1	NR_033796_//_DSTNP2_//_destrin_(actin_depolymerizing_factor)_pseudogene_2_//_12p13_//_171220	0.000	0.000000000	2.98
TC01001840.hg.1	#N/A	0.000	0.000000000	2.96
TC11000566.hg.1	#N/A	0.000	0.000000000	2.96
TC11000639.hg.1	#N/A	0.000	0.000000000	2.94
TC14000137.hg.1	#N/A	0.000	0.000000000	2.94
TC01004218.hg.1	AK096098_//_LOC284513_//_uncharacterized_LOC284513_//_1p36.13_//_284513	0.000	0.000000000	2.92
TC06000083.hg.1	NM_001100829_//_TMEM170B_//_transmembrane_protein_170B_//_6p24.2_//_100113407_///_ENST00000379426_//_TMEM170B_//_transmembrane_protein_170B_//_6p24.2_//_100113407_///_OTTHUMT00000039862_//_TMEM170B_//_transmembrane_protein_170B_//_6p24.2_//_100113407	0.000	0.000000000	2.92
TC07002490.hg.1	AF086516_//_PPP1R35_//_protein_phosphatase_1,_regulatory_subunit_35_//_7q22.1_//_221908	0.000	0.000000000	2.92
TC0X000007.hg.1	NR_037461_//_MIR3690_//_microRNA_3690_//_Xp22.32_and_Yp11.3_//_100500894_///_NR_037461_//_MIR3690_//_microRNA_3690_//_Xp22.32_and_Yp11.3_//_100500894_///_uc022bru.1_//_MIR3690_//_microRNA_3690_//_Xp22.32_and_Yp11.3_//_100500894	0.000	0.000000000	2.92
TC0Y000007.hg.1	NR_037461_//_MIR3690_//_microRNA_3690_//_Xp22.32_and_Yp11.3_//_100500894_///_NR_037461_//_MIR3690_//_microRNA_3690_//_Xp22.32_and_Yp11.3_//_100500894_///_uc022cis.1_//_MIR3690_//_microRNA_3690_//_Xp22.32_and_Yp11.3_//_100500894	0.000	0.000000000	2.92
TC11002003.hg.1	#N/A	0.000	0.000000000	2.91
TC14001039.hg.1	#N/A	0.000	0.000000000	2.9
TC14001124.hg.1	NM_001163940_//_PYGL_//_phosphorylase,_glycogen,_liver_//_14q21-q22_//_5836_///_NM_002863_//_PYGL_//_phosphorylase,_glycogen,_liver_//_14q21-q22_//_5836_///_ENST00000216392_//_PYGL_//_phosphorylase,_glycogen,_liver_//_14q21-q22_//_5836_///_ENST00000532462_//_PYGL_//_phosphorylase,_glycogen,_liver_//_14q21-q22_//_5836_///_ENST00000544180_//_PYGL_//_phosphorylase,_glycogen,_liver_//_14q21-q22_//_58…	0.000	0.000000000	2.9
TC09000265.hg.1	OTTHUMT00000037018_//_RP11-187C18.2_//_NA_//_NA_//_NA	0.000	0.000000000	2.89
TC03001395.hg.1	NR_029948_//_MIR425_//_microRNA_425_//_3p21.31_//_494337_///_ENST00000362162_//_MIR425_//_microRNA_425_//_3p21.31_//_494337_///_NR_029948_//_MIR425_//_microRNA_425_//_3p21.31_//_494337_///_uc011bcb.1_//_MIR425_//_microRNA_425_//_3p21.31_//_494337_///_uc011bcb.1_//_MIR425_//_microRNA_425_//_3p21.31_//_494337	0.000	0.000000000	2.88
TC08002508.hg.1	AK075052_//_RNF139-AS1_//_RNF139_antisense_RNA_1_(head_to_head)_//_8q24.13_//_101927612_///_ENST00000519861_//_RNF139-AS1_//_RNF139_antisense_RNA_1_(head_to_head)_//_8q24.13_//_101927612	0.000	0.000000000	2.88
TC01003187.hg.1	NM_001024599_//_HIST2H2BF_//_histone_cluster_2,_H2bf_//_1q21.2_//_440689_///_NM_001161334_//_HIST2H2BF_//_histone_cluster_2,_H2bf_//_1q21.2_//_440689_///_ENST00000369167_//_HIST2H2BF_//_histone_cluster_2,_H2bf_//_1q21.2_//_440689_///_ENST00000420462_//_HIST2H2BF_//_histone_cluster_2,_H2bf_//_1q21.2_//_440689_///_ENST00000469483_//_HIST2H2BF_//_histone_cluster_2,_H2bf_//_1q21.2_//_440689_///_ENST0…	0.000	0.000000000	2.87
TC07001080.hg.1	NM_182491_//_ZFAND2A_//_zinc_finger,_AN1-type_domain_2A_//_7p22.3_//_90637_///_ENST00000316495_//_ZFAND2A_//_zinc_finger,_AN1-type_domain_2A_//_7p22.3_//_90637_///_ENST00000401903_//_ZFAND2A_//_zinc_finger,_AN1-type_domain_2A_//_7p22.3_//_90637_///_ENST00000478137_//_ZFAND2A_//_zinc_finger,_AN1-type_domain_2A_//_7p22.3_//_90637_///_BC016963_//_ZFAND2A_//_zinc_finger,_AN1-type_domain_2A_//_7p22.3_…	0.000	0.000000000	2.87
TC01005083.hg.1	#N/A	0.000	0.000000000	2.86
TC04002573.hg.1	#N/A	0.000	0.000000000	2.86
TC17000905.hg.1	#N/A	0.000	0.000000000	2.86
47422276_st	#N/A	0.000	0.000000000	2.85
TC07002399.hg.1	NR_003186_//_NCF1B_//_neutrophil_cytosolic_factor_1B_pseudogene_//_7q11.23_//_654816	0.000	0.000000000	2.84
TC07003100.hg.1	#N/A	0.000	0.000000000	2.84
TC15000660.hg.1	#N/A	0.000	0.000000000	2.84
TC17000026.hg.1	NM_001100398_//_RAP1GAP2_//_RAP1_GTPase_activating_protein_2_//_17p13.3_//_23108_///_NM_015085_//_RAP1GAP2_//_RAP1_GTPase_activating_protein_2_//_17p13.3_//_23108_///_ENST00000254695_//_RAP1GAP2_//_RAP1_GTPase_activating_protein_2_//_17p13.3_//_23108_///_ENST00000366401_//_RAP1GAP2_//_RAP1_GTPase_activating_protein_2_//_17p13.3_//_23108_///_ENST00000540393_//_RAP1GAP2_//_RAP1_GTPase_activating_pr…	0.000	0.000000000	2.84
TC12000098.hg.1	NR_033796_//_DSTNP2_//_destrin_(actin_depolymerizing_factor)_pseudogene_2_//_12p13_//_171220_///_NR_033796_//_DSTNP2_//_destrin_(actin_depolymerizing_factor)_pseudogene_2_//_12p13_//_171220	0.000	0.000000000	2.83
TC01001047.hg.1	#N/A	0.000	0.000000000	2.82
TC0X000080.hg.1	#N/A	0.000	0.000000000	2.81
TC11000856.hg.1	NM_015885_//_PCF11_//_PCF11_cleavage_and_polyadenylation_factor_subunit_//_11q13_//_51585_///_ENST00000298281_//_PCF11_//_PCF11_cleavage_and_polyadenylation_factor_subunit_//_11q13_//_51585_///_AK302606_//_PCF11_//_PCF11_cleavage_and_polyadenylation_factor_subunit_//_11q13_//_51585_///_BC065384_//_PCF11_//_PCF11_cleavage_and_polyadenylation_factor_subunit_//_11q13_//_51585_///_BC146778_//_PCF11_/…	0.000	0.000000000	2.81
TC12003208.hg.1	NM_001129998_//_CLEC12B_//_C-type_lectin_domain_family_12,_member_B_//_12p13.2_//_387837_///_NM_205852_//_CLEC12B_//_C-type_lectin_domain_family_12,_member_B_//_12p13.2_//_387837_///_ENST00000338896_//_CLEC12B_//_C-type_lectin_domain_family_12,_member_B_//_12p13.2_//_387837_///_ENST00000396502_//_CLEC12B_//_C-type_lectin_domain_family_12,_member_B_//_12p13.2_//_387837_///_AK131027_//_CLEC12B_//_C…	0.000	0.000000000	2.81
TC06000551.hg.1	#N/A	0.000	0.000000000	2.79
TC0X000328.hg.1	#N/A	0.000	0.000000000	2.79
TC12003207.hg.1	NM_001207010_//_CLEC12A_//_C-type_lectin_domain_family_12,_member_A_//_12p13.2_//_160364_///_NM_138337_//_CLEC12A_//_C-type_lectin_domain_family_12,_member_A_//_12p13.2_//_160364_///_NM_201623_//_CLEC12A_//_C-type_lectin_domain_family_12,_member_A_//_12p13.2_//_160364_///_ENST00000304361_//_CLEC12A_//_C-type_lectin_domain_family_12,_member_A_//_12p13.2_//_160364_///_ENST00000350667_//_CLEC12A_//_…	0.001	0.007246506	2.79
TC16000879.hg.1	NM_001099455_//_CPPED1_//_calcineurin-like_phosphoesterase_domain_containing_1_//_16p13.12_//_55313_///_NM_018340_//_CPPED1_//_calcineurin-like_phosphoesterase_domain_containing_1_//_16p13.12_//_55313_///_ENST00000261660_//_CPPED1_//_calcineurin-like_phosphoesterase_domain_containing_1_//_16p13.12_//_55313_///_ENST00000381774_//_CPPED1_//_calcineurin-like_phosphoesterase_domain_containing_1_//_16…	0.000	0.000000000	2.78
TC06003886.hg.1	#N/A	0.000	0.000000000	2.77
TC11003224.hg.1	#N/A	0.000	0.000000000	2.77
TC22000525.hg.1	#N/A	0.000	0.000000000	2.77
TC22000536.hg.1	#N/A	0.000	0.000000000	2.77
TC22000586.hg.1	#N/A	0.000	0.000000000	2.77
TC13001406.hg.1	#N/A	0.000	0.000000000	2.76
TC14000391.hg.1	NM_021979_//_HSPA2_//_heat_shock_70kDa_protein_2_//_14q24.1_//_3306_///_ENST00000247207_//_HSPA2_//_heat_shock_70kDa_protein_2_//_14q24.1_//_3306_///_ENST00000394709_//_HSPA2_//_heat_shock_70kDa_protein_2_//_14q24.1_//_3306_///_ENST00000554883_//_HSPA2_//_heat_shock_70kDa_protein_2_//_14q24.1_//_3306_///_BC001752_//_HSPA2_//_heat_shock_70kDa_protein_2_//_14q24.1_//_3306_///_BC036107_//_HSPA2_//_h…	0.000	0.000000000	2.76
TC09002052.hg.1	#N/A	0.001	0.007246506	2.75
TC14000471.hg.1	NM_005252_//_FOS_//_FBJ_murine_osteosarcoma_viral_oncogene_homolog_//_14q24.3_//_2353_///_ENST00000303562_//_FOS_//_FBJ_murine_osteosarcoma_viral_oncogene_homolog_//_14q24.3_//_2353_///_ENST00000535987_//_FOS_//_FBJ_murine_osteosarcoma_viral_oncogene_homolog_//_14q24.3_//_2353_///_ENST00000554617_//_FOS_//_FBJ_murine_osteosarcoma_viral_oncogene_homolog_//_14q24.3_//_2353_///_ENST00000555242_//_FO…	0.000	0.000000000	2.75
TC02002665.hg.1	#N/A	0.000	0.000000000	2.74
TC20001185.hg.1	#N/A	0.000	0.000000000	2.73
TC06002642.hg.1	#N/A	0.000	0.000000000	2.72
TC08001847.hg.1	AB370194_//_DPYSL2_//_dihydropyrimidinase-like_2_//_8p22-p21_//_1808_///_AB370195_//_DPYSL2_//_dihydropyrimidinase-like_2_//_8p22-p21_//_1808	0.000	0.000000000	2.72
TC21000588.hg.1	#N/A	0.000	0.000000000	2.72
47422090_st	#N/A	0.001	0.007246506	2.71
TC13000355.hg.1	NR_030353_//_MIR623_//_microRNA_623_//_13q32.3_//_693208_///_ENST00000384986_//_MIR623_//_microRNA_623_//_13q32.3_//_693208_///_NR_030353_//_MIR623_//_microRNA_623_//_13q32.3_//_693208_///_uc021rmb.1_//_MIR623_//_microRNA_623_//_13q32.3_//_693208	0.000	0.000000000	2.71
TC01001624.hg.1	NM_002923_//_RGS2_//_regulator_of_G-protein_signaling_2_//_1q31_//_5997_///_ENST00000235382_//_RGS2_//_regulator_of_G-protein_signaling_2_//_1q31_//_5997_///_ENST00000483295_//_RGS2_//_regulator_of_G-protein_signaling_2_//_1q31_//_5997_///_BC007049_//_RGS2_//_regulator_of_G-protein_signaling_2_//_1q31_//_5997_///_OTTHUMT00000086396_//_RGS2_//_regulator_of_G-protein_signaling_2_//_1q31_//_5997_///…	0.000	0.000000000	2.7
TC05001833.hg.1	#N/A	0.000	0.000000000	2.7
TC13000109.hg.1	NM_023037_//_FRY_//_FRY_microtubule_binding_protein_//_13q13.1_//_10129_///_ENST00000380217_//_FRY_//_FRY_microtubule_binding_protein_//_13q13.1_//_10129_///_ENST00000380250_//_FRY_//_FRY_microtubule_binding_protein_//_13q13.1_//_10129_///_ENST00000463566_//_FRY_//_FRY_microtubule_binding_protein_//_13q13.1_//_10129_///_ENST00000542859_//_FRY_//_FRY_microtubule_binding_protein_//_13q13.1_//_10129…	0.000	0.000000000	2.7
TC01001046.hg.1	NR_027337_//_HIST2H2BA_//_histone_cluster_2,_H2ba_(pseudogene)_//_1p11.2_//_337875_///_OTTHUMT00000099688_//_HIST2H2BA_//_histone_cluster_2,_H2ba_(pseudogene)_//_1p11.2_//_337875_///_uc001eio.2_//_HIST2H2BA_//_histone_cluster_2,_H2ba_(pseudogene)_//_1p11.2_//_337875_///_uc001eio.2_//_HIST2H2BA_//_histone_cluster_2,_H2ba_(pseudogene)_//_1p11.2_//_337875	0.000	0.000000000	2.69
TC05003053.hg.1	#N/A	0.000	0.000000000	2.69
TC09001784.hg.1	#N/A	0.000	0.000000000	2.69
TC01003533.hg.1	NR_003944_//_SNORD78_//_small_nucleolar_RNA,_C/D_box_78_//_1q25.1_//_692198_///_NR_003944_//_SNORD78_//_small_nucleolar_RNA,_C/D_box_78_//_1q25.1_//_692198_///_uc009wwl.3_//_SNORD78_//_small_nucleolar_RNA,_C/D_box_78_//_1q25.1_//_692198	0.000	0.000000000	2.68
TC19001181.hg.1	NM_004283_//_RAB3D_//_RAB3D,_member_RAS_oncogene_family_//_19p13.2_//_9545_///_ENST00000222120_//_RAB3D_//_RAB3D,_member_RAS_oncogene_family_//_19p13.2_//_9545_///_BC016471_//_RAB3D_//_RAB3D,_member_RAS_oncogene_family_//_19p13.2_//_9545_///_uc002mqx.3_//_RAB3D_//_RAB3D,_member_RAS_oncogene_family_//_19p13.2_//_9545	0.000	0.000000000	2.68
TC07001584.hg.1	#N/A	0.000	0.000000000	2.67
TC13000467.hg.1	#N/A	0.000	0.000000000	2.67
TC01006247.hg.1	NR_026778_//_HNRNPU_//_heterogeneous_nuclear_ribonucleoprotein_U_(scaffold_attachment_factor_A)_//_1q44_//_3192	0.000	0.000000000	2.66
TC04002574.hg.1	#N/A	0.000	0.000000000	2.66
TC07002619.hg.1	BX648938_//_LOC105375532_//_uncharacterized_LOC105375532_//_NA_//_105375532	0.000	0.000000000	2.66
TC10002943.hg.1	NM_001098175_//_ENTPD1_//_ectonucleoside_triphosphate_diphosphohydrolase_1_//_10q24_//_953_///_NM_001164178_//_ENTPD1_//_ectonucleoside_triphosphate_diphosphohydrolase_1_//_10q24_//_953_///_NM_001164179_//_ENTPD1_//_ectonucleoside_triphosphate_diphosphohydrolase_1_//_10q24_//_953_///_NM_001164181_//_ENTPD1_//_ectonucleoside_triphosphate_diphosphohydrolase_1_//_10q24_//_953_///_NM_001164182_//_ENT…	0.000	0.000000000	2.66
TC02001921.hg.1	#N/A	0.001	0.007246506	2.65
TC14001750.hg.1	#N/A	0.000	0.000000000	2.65
TC15001233.hg.1	NM_004573_//_PLCB2_//_phospholipase_C,_beta_2_//_15q15_//_5330_///_ENST00000260402_//_PLCB2_//_phospholipase_C,_beta_2_//_15q15_//_5330_///_ENST00000456256_//_PLCB2_//_phospholipase_C,_beta_2_//_15q15_//_5330_///_ENST00000543785_//_PLCB2_//_phospholipase_C,_beta_2_//_15q15_//_5330_///_ENST00000557821_//_PLCB2_//_phospholipase_C,_beta_2_//_15q15_//_5330_///_AK095454_//_PLCB2_//_phospholipase_C,_be…	0.000	0.000000000	2.65
TC01001175.hg.1	NM_001005464_//_HIST2H3A_//_histone_cluster_2,_H3a_//_1q21.2_//_333932_///_NM_021059_//_HIST2H3C_//_histone_cluster_2,_H3c_//_1q21.2_//_126961_///_ENST00000403683_//_HIST2H3A_//_histone_cluster_2,_H3a_//_1q21.2_//_333932_///_BC074969_//_HIST2H3C_//_histone_cluster_2,_H3c_//_1q21.2_//_126961_///_BC074969_//_HIST2H3A_//_histone_cluster_2,_H3a_//_1q21.2_//_333932_///_BC130635_//_HIST2H3C_//_histone_…	0.000	0.000000000	2.64
TC02004292.hg.1	#N/A	0.000	0.000000000	2.64
TC02004438.hg.1	#N/A	0.001	0.007246506	2.64
TC08001692.hg.1	#N/A	0.000	0.000000000	2.64
TC09001447.hg.1	NM_004235_//_KLF4_//_Kruppel-like_factor_4_(gut)_//_9q31_//_9314_///_ENST00000374672_//_KLF4_//_Kruppel-like_factor_4_(gut)_//_9q31_//_9314_///_AK095134_//_KLF4_//_Kruppel-like_factor_4_(gut)_//_9q31_//_9314_///_BC029923_//_KLF4_//_Kruppel-like_factor_4_(gut)_//_9q31_//_9314_///_BC030811_//_KLF4_//_Kruppel-like_factor_4_(gut)_//_9q31_//_9314_///_HM026463_//_KLF4_//_Kruppel-like_factor_4_(gut)_//_…	0.000	0.000000000	2.64
TC01000464.hg.1	AK025726_//_AGO1_//_argonaute_RISC_catalytic_component_1_//_1p34.3_//_26523	0.000	0.000000000	2.63
TC11003364.hg.1	#N/A	0.000	0.000000000	2.63
TC12001767.hg.1	#N/A	0.000	0.000000000	2.63
TC14001992.hg.1	AJ242977_//_MIS18BP1_//_MIS18_binding_protein_1_//_14q21.2_//_55320	0.000	0.000000000	2.63
TC15001710.hg.1	#N/A	0.000	0.000000000	2.63
TC01004315.hg.1	AK125879_//_AGO1_//_argonaute_RISC_catalytic_component_1_//_1p34.3_//_26523	0.000	0.000000000	2.62
TC02002923.hg.1	NR_039642_//_MIR4440_//_microRNA_4440_//_NA_//_100616397_///_NR_039642_//_MIR4440_//_microRNA_4440_//_NA_//_100616397_///_uc021vyy.1_//_MIR4440_//_microRNA_4440_//_NA_//_100616397	0.000	0.000000000	2.62
TC06001921.hg.1	NR_002743_//_SNORD50A_//_small_nucleolar_RNA,_C/D_box_50A_//_6q14.3_//_26799_///_NR_003038_//_SNHG5_//_small_nucleolar_RNA_host_gene_5_//_6q14.3_//_387066_///_NR_003044_//_SNORD50B_//_small_nucleolar_RNA,_C/D_box_50B_//_6q14.3_//_692088_///_BC108291_//_SNHG5_//_small_nucleolar_RNA_host_gene_5_//_6q14.3_//_387066_///_NR_002743_//_SNORD50A_//_small_nucleolar_RNA,_C/D_box_50A_//_6q14.3_//_26799_///_…	0.000	0.000000000	2.62
TC17001125.hg.1	NM_004853_//_STX8_//_syntaxin_8_//_17p12_//_9482_///_NR_033656_//_STX8_//_syntaxin_8_//_17p12_//_9482_///_ENST00000306357_//_STX8_//_syntaxin_8_//_17p12_//_9482_///_BC009713_//_STX8_//_syntaxin_8_//_17p12_//_9482_///_NR_033656_//_STX8_//_syntaxin_8_//_17p12_//_9482_///_uc002glx.3_//_STX8_//_syntaxin_8_//_17p12_//_9482_///_uc021tqd.1_//_STX8_//_syntaxin_8_//_17p12_//_9482	0.000	0.000000000	2.62
TC22001399.hg.1	#N/A	0.000	0.000000000	2.62
TC01002903.hg.1	NM_000110_//_DPYD_//_dihydropyrimidine_dehydrogenase_//_1p22_//_1806_///_NM_001160301_//_DPYD_//_dihydropyrimidine_dehydrogenase_//_1p22_//_1806_///_ENST00000306031_//_DPYD_//_dihydropyrimidine_dehydrogenase_//_1p22_//_1806_///_ENST00000370192_//_DPYD_//_dihydropyrimidine_dehydrogenase_//_1p22_//_1806_///_ENST00000474241_//_DPYD_//_dihydropyrimidine_dehydrogenase_//_1p22_//_1806_///_AK297515_//_D…	0.000	0.000000000	2.6
TC03002961.hg.1	#N/A	0.000	0.000000000	2.59
TC05001460.hg.1	#N/A	0.000	0.000000000	2.59
TC11003365.hg.1	#N/A	0.000	0.000000000	2.59
TC01005106.hg.1	AL049973_//_DISC1_//_disrupted_in_schizophrenia_1_//_1q42.1_//_27185	0.000	0.000000000	2.58
TC05003453.hg.1	NR_024054_//_SMA4_//_glucuronidase,_beta_pseudogene_//_5q13.2_//_11039	0.000	0.000000000	2.58
TC09001208.hg.1	#N/A	0.000	0.000000000	2.58
TC10002229.hg.1	#N/A	0.000	0.000000000	2.58
TC20001547.hg.1	#N/A	0.000	0.000000000	2.58
TC01001920.hg.1	#N/A	0.000	0.000000000	2.57
TC06003522.hg.1	#N/A	0.000	0.000000000	2.57
TC12001389.hg.1	NM_153634_//_CPNE8_//_copine_VIII_//_12q12_//_144402_///_ENST00000331366_//_CPNE8_//_copine_VIII_//_12q12_//_144402_///_ENST00000360449_//_CPNE8_//_copine_VIII_//_12q12_//_144402_///_ENST00000538596_//_CPNE8_//_copine_VIII_//_12q12_//_144402_///_ENST00000546603_//_CPNE8_//_copine_VIII_//_12q12_//_144402_///_AK094998_//_CPNE8_//_copine_VIII_//_12q12_//_144402_///_BC110577_//_CPNE8_//_copine_VIII_/…	0.000	0.000000000	2.57
TC14001085.hg.1	NM_018353_//_MIS18BP1_//_MIS18_binding_protein_1_//_14q21.2_//_55320_///_ENST00000310806_//_MIS18BP1_//_MIS18_binding_protein_1_//_14q21.2_//_55320_///_ENST00000492652_//_MIS18BP1_//_MIS18_binding_protein_1_//_14q21.2_//_55320_///_AK002048_//_MIS18BP1_//_MIS18_binding_protein_1_//_14q21.2_//_55320_///_BC065544_//_MIS18BP1_//_MIS18_binding_protein_1_//_14q21.2_//_55320_///_OTTHUMT00000276795_//_MI…	0.000	0.000000000	2.57
47422093_st	#N/A	0.000	0.000000000	2.56
TC05003447.hg.1	NR_024054_//_SMA4_//_glucuronidase,_beta_pseudogene_//_5q13.2_//_11039_///_NR_029426_//_SMA4_//_glucuronidase,_beta_pseudogene_//_5q13.2_//_11039_///_BC070286_//_SMA5_//_glucuronidase,_beta_pseudogene_//_5q13_//_11042_///_BC104472_//_SMA4_//_glucuronidase,_beta_pseudogene_//_5q13.2_//_11039_///_DQ786286_//_SMA4_//_glucuronidase,_beta_pseudogene_//_5q13.2_//_11039_///_NR_024054_//_SMA4_//_glucuron…	0.000	0.000000000	2.56
TC10001313.hg.1	#N/A	0.000	0.000000000	2.56
TC11002332.hg.1	#N/A	0.000	0.000000000	2.56
TC02000050.hg.1	#N/A	0.000	0.000000000	2.55
TC06000162.hg.1	NM_003529_//_HIST1H3A_//_histone_cluster_1,_H3a_//_6p22.2_//_8350_///_BC066245_//_HIST1H3A_//_histone_cluster_1,_H3a_//_6p22.2_//_8350_///_BC067491_//_HIST1H3A_//_histone_cluster_1,_H3a_//_6p22.2_//_8350_///_BC069303_//_HIST1H3A_//_histone_cluster_1,_H3a_//_6p22.2_//_8350_///_OTTHUMT00000040080_//_HIST1H3A_//_histone_cluster_1,_H3a_//_6p22.2_//_8350_///_uc003nfp.1_//_HIST1H3A_//_histone_cluster_1…	0.000	0.000000000	2.54
TC11000558.hg.1	NM_001043229_//_METTL12_//_methyltransferase_like_12_//_11q12.3_//_751071_///_ENST00000398922_//_METTL12_//_methyltransferase_like_12_//_11q12.3_//_751071_///_ENST00000532971_//_METTL12_//_methyltransferase_like_12_//_11q12.3_//_751071_///_BC041359_//_METTL12_//_methyltransferase_like_12_//_11q12.3_//_751071_///_BC147001_//_METTL12_//_methyltransferase_like_12_//_11q12.3_//_751071_///_BC171895_//…	0.000	0.000000000	2.54
TC16001712.hg.1	#N/A	0.000	0.000000000	2.54
TC17001861.hg.1	NM_139018_//_CD300LF_//_CD300_molecule-like_family_member_f_//_17q25.1_//_146722_///_ENST00000301573_//_CD300LF_//_CD300_molecule-like_family_member_f_//_17q25.1_//_146722_///_ENST00000326165_//_CD300LF_//_CD300_molecule-like_family_member_f_//_17q25.1_//_146722_///_ENST00000343125_//_CD300LF_//_CD300_molecule-like_family_member_f_//_17q25.1_//_146722_///_ENST00000361254_//_CD300LF_//_CD300_molec…	0.000	0.000000000	2.54
TC01003189.hg.1	NM_001005464_//_HIST2H3A_//_histone_cluster_2,_H3a_//_1q21.2_//_333932_///_NM_021059_//_HIST2H3C_//_histone_cluster_2,_H3c_//_1q21.2_//_126961_///_ENST00000369158_//_HIST2H3C_//_histone_cluster_2,_H3c_//_1q21.2_//_126961_///_BC074969_//_HIST2H3C_//_histone_cluster_2,_H3c_//_1q21.2_//_126961_///_BC074969_//_HIST2H3A_//_histone_cluster_2,_H3a_//_1q21.2_//_333932_///_BC130635_//_HIST2H3C_//_histone_…	0.000	0.000000000	2.53
TC10001373.hg.1	NM_022153_//_C10orf54_//_chromosome_10_open_reading_frame_54_//_10q22.1_//_64115_///_ENST00000394957_//_C10orf54_//_chromosome_10_open_reading_frame_54_//_10q22.1_//_64115_///_ENST00000470317_//_C10orf54_//_chromosome_10_open_reading_frame_54_//_10q22.1_//_64115_///_BC020568_//_C10orf54_//_chromosome_10_open_reading_frame_54_//_10q22.1_//_64115_///_BC111048_//_C10orf54_//_chromosome_10_open_readi…	0.000	0.000000000	2.53
TC04001682.hg.1	NM_001031700_//_FAM198B_//_family_with_sequence_similarity_198,_member_B_//_4q32.1_//_51313_///_NM_001128424_//_FAM198B_//_family_with_sequence_similarity_198,_member_B_//_4q32.1_//_51313_///_NM_016613_//_FAM198B_//_family_with_sequence_similarity_198,_member_B_//_4q32.1_//_51313_///_ENST00000296530_//_FAM198B_//_family_with_sequence_similarity_198,_member_B_//_4q32.1_//_51313_///_ENST00000393807…	0.000	0.000000000	2.52
TC05001459.hg.1	NR_033968_//_GUSBP9_//_glucuronidase,_beta_pseudogene_9_//_5q13.2_//_100049076_///_L40518_//_GUSBP3_//_glucuronidase,_beta_pseudogene_3_//_5q13.2_//_653188_///_L40518_//_GUSBP3_//_glucuronidase,_beta_pseudogene_3_//_5q13.2_//_653188_///_NR_033968_//_GUSBP9_//_glucuronidase,_beta_pseudogene_9_//_5q13.2_//_100049076_///_uc003kbk.3_//_GUSBP9_//_glucuronidase,_beta_pseudogene_9_//_5q13.2_//_100049076…	0.000	0.000000000	2.52
TC0X001611.hg.1	#N/A	0.000	0.000000000	2.52
TC17002482.hg.1	NR_033656_//_STX8_//_syntaxin_8_//_17p12_//_9482	0.000	0.000000000	2.52
TC01006390.hg.1	NR_026778_//_HNRNPU_//_heterogeneous_nuclear_ribonucleoprotein_U_(scaffold_attachment_factor_A)_//_1q44_//_3192	0.000	0.000000000	2.51
TC02004034.hg.1	AK094521_//_LOC285147_//_uncharacterized_LOC285147_//_2p25.2_//_285147	0.000	0.000000000	2.51
TC05001250.hg.1	#N/A	0.000	0.000000000	2.51
TC0X002160.hg.1	NR_036431_//_ZMAT1_//_zinc_finger,_matrin-type_1_//_Xq21_//_84460	0.000	0.000000000	2.51
TC11002092.hg.1	NM_004041_//_ARRB1_//_arrestin,_beta_1_//_11q13_//_408_///_NM_020251_//_ARRB1_//_arrestin,_beta_1_//_11q13_//_408_///_ENST00000360025_//_ARRB1_//_arrestin,_beta_1_//_11q13_//_408_///_ENST00000420843_//_ARRB1_//_arrestin,_beta_1_//_11q13_//_408_///_BC003636_//_ARRB1_//_arrestin,_beta_1_//_11q13_//_408_///_uc001owe.2_//_ARRB1_//_arrestin,_beta_1_//_11q13_//_408_///_uc001owf.2_//_ARRB1_//_arrestin,_…	0.000	0.000000000	2.51
TC01000016.hg.1	ENST00000358533_//_LOC100287934_//_uncharacterized_LOC100287934_//_1p36.33_//_100287934	0.000	0.000000000	2.5
TC01000978.hg.1	NM_174896_//_C1orf162_//_chromosome_1_open_reading_frame_162_//_1p13.2_//_128346_///_ENST00000343534_//_C1orf162_//_chromosome_1_open_reading_frame_162_//_1p13.2_//_128346_///_ENST00000369718_//_C1orf162_//_chromosome_1_open_reading_frame_162_//_1p13.2_//_128346_///_ENST00000464591_//_C1orf162_//_chromosome_1_open_reading_frame_162_//_1p13.2_//_128346_///_BC017973_//_C1orf162_//_chromosome_1_open…	0.000	0.000000000	2.5
TC06000178.hg.1	NM_003525_//_HIST1H2BI_//_histone_cluster_1,_H2bi_//_6p22.2_//_8346_///_ENST00000377733_//_HIST1H2BI_//_histone_cluster_1,_H2bi_//_6p22.2_//_8346_///_BC101653_//_HIST1H2BI_//_histone_cluster_1,_H2bi_//_6p22.2_//_8346_///_BC101655_//_HIST1H2BI_//_histone_cluster_1,_H2bi_//_6p22.2_//_8346_///_OTTHUMT00000040111_//_HIST1H2BI_//_histone_cluster_1,_H2bi_//_6p22.2_//_8346_///_uc003nhk.3_//_HIST1H2BI_//…	0.000	0.000000000	2.5
TC12001269.hg.1	NM_024829_//_PLBD1_//_phospholipase_B_domain_containing_1_//_12p13.1_//_79887_///_ENST00000240617_//_PLBD1_//_phospholipase_B_domain_containing_1_//_12p13.1_//_79887_///_BC063561_//_PLBD1_//_phospholipase_B_domain_containing_1_//_12p13.1_//_79887_///_uc001rcc.1_//_PLBD1_//_phospholipase_B_domain_containing_1_//_12p13.1_//_79887	0.000	0.000000000	2.5
TC20001661.hg.1	D84212_//_AURKA_//_aurora_kinase_A_//_20q13_//_6790	0.000	0.000000000	2.5
TC06003755.hg.1	#N/A	0.000	0.000000000	2.49
TC11001822.hg.1	#N/A	0.001	0.007246506	2.49
TC13001312.hg.1	#N/A	0.000	0.000000000	2.49
TC14001970.hg.1	#N/A	0.000	0.000000000	2.49
TC15002242.hg.1	#N/A	0.000	0.000000000	2.49
TC01005325.hg.1	#N/A	0.000	0.000000000	2.48
TC04001247.hg.1	ENST00000502400_//_LOC101927237_//_uncharacterized_LOC101927237_//_NA_//_101927237_///_ENST00000503987_//_LOC101927237_//_uncharacterized_LOC101927237_//_NA_//_101927237_///_ENST00000505155_//_LOC101927237_//_uncharacterized_LOC101927237_//_NA_//_101927237_///_AK093203_//_LOC101927237_//_uncharacterized_LOC101927237_//_NA_//_101927237	0.000	0.000000000	2.48
TC09000945.hg.1	NM_001010915_//_HACD4_//_3-hydroxyacyl-CoA_dehydratase_4_//_9p21.3_//_401494_///_ENST00000488436_//_HACD4_//_3-hydroxyacyl-CoA_dehydratase_4_//_9p21.3_//_401494_///_ENST00000495827_//_HACD4_//_3-hydroxyacyl-CoA_dehydratase_4_//_9p21.3_//_401494_///_BC114215_//_HACD4_//_3-hydroxyacyl-CoA_dehydratase_4_//_9p21.3_//_401494_///_BX648779_//_HACD4_//_3-hydroxyacyl-CoA_dehydratase_4_//_9p21.3_//_401494	0.000	0.000000000	2.48
TC12003003.hg.1	AF086029_//_LINC01619_//_long_intergenic_non-protein_coding_RNA_1619_//_12q21.33_//_256021	0.000	0.000000000	2.48
TC13001040.hg.1	#N/A	0.000	0.000000000	2.48
47419272_st	#N/A	0.000	0.000000000	2.47
TC01001090.hg.1	NM_006472_//_TXNIP_//_thioredoxin_interacting_protein_//_1q21.1_//_10628_///_AK304670_//_TXNIP_//_thioredoxin_interacting_protein_//_1q21.1_//_10628_///_BC093702_//_TXNIP_//_thioredoxin_interacting_protein_//_1q21.1_//_10628_///_BC093704_//_TXNIP_//_thioredoxin_interacting_protein_//_1q21.1_//_10628_///_OTTHUMT00000038547_//_TXNIP_//_thioredoxin_interacting_protein_//_1q21.1_//_10628_///_OTTHUMT0…	0.000	0.000000000	2.47
TC05002630.hg.1	#N/A	0.000	0.000000000	2.47
TC06001732.hg.1	NM_033502_//_TRERF1_//_transcriptional_regulating_factor_1_//_6p21.1-p12.1_//_55809_///_ENST00000340840_//_TRERF1_//_transcriptional_regulating_factor_1_//_6p21.1-p12.1_//_55809_///_ENST00000354325_//_TRERF1_//_transcriptional_regulating_factor_1_//_6p21.1-p12.1_//_55809_///_ENST00000372917_//_TRERF1_//_transcriptional_regulating_factor_1_//_6p21.1-p12.1_//_55809_///_ENST00000372922_//_TRERF1_//_…	0.000	0.000000000	2.47
TC09001571.hg.1	NM_020946_//_DENND1A_//_DENN/MADD_domain_containing_1A_//_9q33.3_//_57706_///_NM_024820_//_DENND1A_//_DENN/MADD_domain_containing_1A_//_9q33.3_//_57706_///_ENST00000373618_//_DENND1A_//_DENN/MADD_domain_containing_1A_//_9q33.3_//_57706_///_ENST00000373620_//_DENND1A_//_DENN/MADD_domain_containing_1A_//_9q33.3_//_57706_///_ENST00000373624_//_DENND1A_//_DENN/MADD_domain_containing_1A_//_9q33.3_//_5…	0.000	0.000000000	2.47
TC11002073.hg.1	#N/A	0.000	0.000000000	2.47
TC20001743.hg.1	NM_001122962_//_SIRPB2_//_signal-regulatory_protein_beta_2_//_20p13_//_284759_///_NM_001134836_//_SIRPB2_//_signal-regulatory_protein_beta_2_//_20p13_//_284759_///_ENST00000359801_//_SIRPB2_//_signal-regulatory_protein_beta_2_//_20p13_//_284759_///_ENST00000381630_//_SIRPB2_//_signal-regulatory_protein_beta_2_//_20p13_//_284759_///_ENST00000444444_//_SIRPB2_//_signal-regulatory_protein_beta_2_//_…	0.000	0.000000000	2.47
TC01003173.hg.1	#N/A	0.000	0.000000000	2.46
TC09000159.hg.1	NR_003690_//_SNORD121B_//_small_nucleolar_RNA,_C/D_box_121B_//_9p13.3_//_100113385	0.001	0.007246506	2.46
TC16001445.hg.1	OTTHUMT00000254468_//_C16orf52_//_chromosome_16_open_reading_frame_52_//_16p12.2_//_730094	0.000	0.000000000	2.46
TC05003058.hg.1	uc011crx.1_//_GUSBP9_//_glucuronidase,_beta_pseudogene_9_//_5q13.2_//_100049076	0.000	0.000000000	2.45
TC12001277.hg.1	NM_152321_//_ERP27_//_endoplasmic_reticulum_protein_27_//_12p12.3_//_121506_///_ENST00000266397_//_ERP27_//_endoplasmic_reticulum_protein_27_//_12p12.3_//_121506_///_ENST00000540097_//_ERP27_//_endoplasmic_reticulum_protein_27_//_12p12.3_//_121506_///_ENST00000544881_//_ERP27_//_endoplasmic_reticulum_protein_27_//_12p12.3_//_121506_///_BC030218_//_ERP27_//_endoplasmic_reticulum_protein_27_//_12p1…	0.000	0.000000000	2.45
TC05002689.hg.1	AK024346_//_PPARGC1B_//_peroxisome_proliferator-activated_receptor_gamma,_coactivator_1_beta_//_5q32_//_133522	0.000	0.000000000	2.44
TC07002044.hg.1	#N/A	0.000	0.000000000	2.44
TC14000392.hg.1	NM_172365_//_PPP1R36_//_protein_phosphatase_1,_regulatory_subunit_36_//_14q23.3_//_145376_///_ENST00000298705_//_PPP1R36_//_protein_phosphatase_1,_regulatory_subunit_36_//_14q23.3_//_145376_///_AK130365_//_PPP1R36_//_protein_phosphatase_1,_regulatory_subunit_36_//_14q23.3_//_145376_///_BC068989_//_PPP1R36_//_protein_phosphatase_1,_regulatory_subunit_36_//_14q23.3_//_145376_///_OTTHUMT00000280667_…	0.000	0.000000000	2.44
TC15002268.hg.1	#N/A	0.000	0.000000000	2.44
TC01005947.hg.1	#N/A	0.000	0.000000000	2.43
TC05000373.hg.1	NM_130772_//_S100Z_//_S100_calcium_binding_protein_Z_//_5q13.3_//_170591_///_ENST00000317593_//_S100Z_//_S100_calcium_binding_protein_Z_//_5q13.3_//_170591_///_ENST00000513010_//_S100Z_//_S100_calcium_binding_protein_Z_//_5q13.3_//_170591_///_BC022320_//_S100Z_//_S100_calcium_binding_protein_Z_//_5q13.3_//_170591_///_OTTHUMT00000368926_//_S100Z_//_S100_calcium_binding_protein_Z_//_5q13.3_//_17059…	0.000	0.000000000	2.43
TC05001450.hg.1	#N/A	0.000	0.000000000	2.43
TC09001819.hg.1	#N/A	0.000	0.000000000	2.43
TC0X002155.hg.1	AF153755_//_BTK_//_Bruton_agammaglobulinemia_tyrosine_kinase_//_Xq21.33-q22_//_695	0.000	0.000000000	2.43
TC17002164.hg.1	#N/A	0.000	0.000000000	2.43
TC17002865.hg.1	NM_001198622_//_TNFSF13_//_tumor_necrosis_factor_(ligand)_superfamily,_member_13_//_17p13.1_//_8741_///_NM_001198623_//_TNFSF13_//_tumor_necrosis_factor_(ligand)_superfamily,_member_13_//_17p13.1_//_8741_///_NM_001198624_//_TNFSF13_//_tumor_necrosis_factor_(ligand)_superfamily,_member_13_//_17p13.1_//_8741_///_NM_003808_//_TNFSF13_//_tumor_necrosis_factor_(ligand)_superfamily,_member_13_//_17p13.…	0.000	0.000000000	2.43
TC01001339.hg.1	NM_001765_//_CD1C_//_CD1c_molecule_//_1q23.1_//_911_///_ENST00000368170_//_CD1C_//_CD1c_molecule_//_1q23.1_//_911_///_BC126465_//_CD1C_//_CD1c_molecule_//_1q23.1_//_911_///_OTTHUMT00000046351_//_CD1C_//_CD1c_molecule_//_1q23.1_//_911_///_OTTHUMT00000089861_//_CD1C_//_CD1c_molecule_//_1q23.1_//_911_///_uc001fru.3_//_CD1C_//_CD1c_molecule_//_1q23.1_//_911_///_uc021pbl.1_//_CD1C_//_CD1c_molecule_//_…	0.000	0.000000000	2.42
TC06003753.hg.1	#N/A	0.000	0.000000000	2.42
TC07001285.hg.1	NM_001177506_//_AOAH_//_acyloxyacyl_hydrolase_(neutrophil)_//_7p14.2_//_313_///_NM_001177507_//_AOAH_//_acyloxyacyl_hydrolase_(neutrophil)_//_7p14.2_//_313_///_NM_001637_//_AOAH_//_acyloxyacyl_hydrolase_(neutrophil)_//_7p14.2_//_313_///_ENST00000491444_//_AOAH_//_acyloxyacyl_hydrolase_(neutrophil)_//_7p14.2_//_313_///_BC025698_//_AOAH_//_acyloxyacyl_hydrolase_(neutrophil)_//_7p14.2_//_313_///_OTT…	0.000	0.000000000	2.42
TC12000542.hg.1	#N/A	0.001	0.007246506	2.42
TC12001507.hg.1	NM_016293_//_BIN2_//_bridging_integrator_2_//_12q13_//_51411_///_ENST00000452142_//_BIN2_//_bridging_integrator_2_//_12q13_//_51411_///_ENST00000544402_//_BIN2_//_bridging_integrator_2_//_12q13_//_51411_///_AK000783_//_BIN2_//_bridging_integrator_2_//_12q13_//_51411_///_AK225911_//_BIN2_//_bridging_integrator_2_//_12q13_//_51411_///_AK300211_//_BIN2_//_bridging_integrator_2_//_12q13_//_51411_///_…	0.000	0.000000000	2.42
TC17001857.hg.1	NM_174892_//_CD300LB_//_CD300_molecule-like_family_member_b_//_17q25.1_//_124599_///_ENST00000314401_//_CD300LB_//_CD300_molecule-like_family_member_b_//_17q25.1_//_124599_///_ENST00000392621_//_CD300LB_//_CD300_molecule-like_family_member_b_//_17q25.1_//_124599_///_AK298665_//_CD300LB_//_CD300_molecule-like_family_member_b_//_17q25.1_//_124599_///_BC028091_//_CD300LB_//_CD300_molecule-like_famil…	0.000	0.000000000	2.42
TC04002680.hg.1	EF139846_//_CAMK2D_//_calcium/calmodulin-dependent_protein_kinase_II_delta_//_4q26_//_817	0.000	0.000000000	2.41
TC05002422.hg.1	uc003jxp.3_//_SMA4_//_glucuronidase,_beta_pseudogene_//_5q13.2_//_11039_///_uc011crf.1_//_SMA4_//_glucuronidase,_beta_pseudogene_//_5q13.2_//_11039	0.000	0.000000000	2.41
TC05003056.hg.1	NR_033968_//_GUSBP9_//_glucuronidase,_beta_pseudogene_9_//_5q13.2_//_100049076	0.000	0.000000000	2.4
TC05003446.hg.1	NR_033968_//_GUSBP9_//_glucuronidase,_beta_pseudogene_9_//_5q13.2_//_100049076_///_BC050737_//_GUSBP3_//_glucuronidase,_beta_pseudogene_3_//_5q13.2_//_653188_///_NR_033968_//_GUSBP9_//_glucuronidase,_beta_pseudogene_9_//_5q13.2_//_100049076_///_uc021yag.1_//_GUSBP9_//_glucuronidase,_beta_pseudogene_9_//_5q13.2_//_100049076	0.000	0.000000000	2.4
TC07002601.hg.1	#N/A	0.000	0.000000000	2.4
TC09001990.hg.1	#N/A	0.000	0.000000000	2.4
TC19000215.hg.1	#N/A	0.000	0.000000000	2.4
TC20001090.hg.1	#N/A	0.001	0.007246506	2.4
TC20001302.hg.1	L17329_//_FAM210B_//_family_with_sequence_similarity_210,_member_B_//_20q13.2_//_116151	0.000	0.000000000	2.4
TC01003550.hg.1	#N/A	0.000	0.000000000	2.39
TC02000116.hg.1	NM_004040_//_RHOB_//_ras_homolog_family_member_B_//_2p24_//_388_///_ENST00000272233_//_RHOB_//_ras_homolog_family_member_B_//_2p24_//_388_///_BC066954_//_RHOB_//_ras_homolog_family_member_B_//_2p24_//_388_///_OTTHUMT00000207500_//_RHOB_//_ras_homolog_family_member_B_//_2p24_//_388_///_uc002rdv.3_//_RHOB_//_ras_homolog_family_member_B_//_2p24_//_388	0.000	0.000000000	2.39
TC03002755.hg.1	#N/A	0.000	0.000000000	2.39
TC05003061.hg.1	#N/A	0.000	0.000000000	2.39
TC05003452.hg.1	uc003jxn.3_//_GUSBP3_//_glucuronidase,_beta_pseudogene_3_//_5q13.2_//_653188_///_uc010ixn.2_//_GUSBP3_//_glucuronidase,_beta_pseudogene_3_//_5q13.2_//_653188	0.000	0.000000000	2.39
TC07000621.hg.1	#N/A	0.000	0.000000000	2.39
TC09002580.hg.1	#N/A	0.000	0.000000000	2.39
TC10002659.hg.1	#N/A	0.000	0.000000000	2.39
TC15002288.hg.1	#N/A	0.001	0.007246506	2.39
TC17002426.hg.1	AK093557_//_FAM101B_//_family_with_sequence_similarity_101,_member_B_//_17p13_//_359845	0.000	0.000000000	2.39
TC0X000086.hg.1	#N/A	0.000	0.000000000	2.38
TC12002208.hg.1	#N/A	0.000	0.000000000	2.38
TC14001698.hg.1	#N/A	0.000	0.000000000	2.38
TC06000163.hg.1	NM_003538_//_HIST1H4A_//_histone_cluster_1,_H4a_//_6p22.2_//_8359_///_BC066248_//_HIST1H4A_//_histone_cluster_1,_H4a_//_6p22.2_//_8359_///_BC069654_//_HIST1H4A_//_histone_cluster_1,_H4a_//_6p22.2_//_8359_///_OTTHUMT00000040081_//_HIST1H4A_//_histone_cluster_1,_H4a_//_6p22.2_//_8359_///_uc003nfq.3_//_HIST1H4A_//_histone_cluster_1,_H4a_//_6p22.2_//_8359	0.000	0.000000000	2.37
TC09002409.hg.1	#N/A	0.000	0.000000000	2.37
TC10002610.hg.1	#N/A	0.000	0.000000000	2.37
TC11003008.hg.1	#N/A	0.000	0.000000000	2.37
TC20001195.hg.1	#N/A	0.000	0.000000000	2.37
TC05003355.hg.1	#N/A	0.000	0.000000000	2.36
TC15002267.hg.1	#N/A	0.000	0.000000000	2.36
TC06001089.hg.1	NM_025218_//_ULBP1_//_UL16_binding_protein_1_//_6q25_//_80329_///_ENST00000229708_//_ULBP1_//_UL16_binding_protein_1_//_6q25_//_80329_///_BC035416_//_ULBP1_//_UL16_binding_protein_1_//_6q25_//_80329_///_OTTHUMT00000042677_//_ULBP1_//_UL16_binding_protein_1_//_6q25_//_80329_///_uc003qnp.3_//_ULBP1_//_UL16_binding_protein_1_//_6q25_//_80329	0.000	0.000000000	2.35
TC07000586.hg.1	BC130592_//_FLJ30064_//_uncharacterized_LOC644975_//_7q21.3_//_644975	0.000	0.000000000	2.35
TC11002857.hg.1	AF035326_//_ATM_//_ATM_serine/threonine_kinase_//_11q22-q23_//_472_///_AF035327_//_ATM_//_ATM_serine/threonine_kinase_//_11q22-q23_//_472	0.000	0.000000000	2.35
TC13001472.hg.1	#N/A	0.000	0.000000000	2.35
TC01001751.hg.1	NM_025228_//_TRAF3IP3_//_TRAF3_interacting_protein_3_//_1q32_//_80342_///_ENST00000367023_//_TRAF3IP3_//_TRAF3_interacting_protein_3_//_1q32_//_80342_///_ENST00000367024_//_TRAF3IP3_//_TRAF3_interacting_protein_3_//_1q32_//_80342_///_ENST00000367025_//_TRAF3IP3_//_TRAF3_interacting_protein_3_//_1q32_//_80342_///_ENST00000367026_//_TRAF3IP3_//_TRAF3_interacting_protein_3_//_1q32_//_80342_///_ENST0…	0.000	0.000000000	2.34
TC01003339.hg.1	NR_029691_//_MIR9-1_//_microRNA_9-1_//_1q22_//_407046_///_NR_029691_//_MIR9-1_//_microRNA_9-1_//_1q22_//_407046_///_uc001foz.1_//_MIR9-1_//_microRNA_9-1_//_1q22_//_407046_///_uc001foz.1_//_MIR9-1_//_microRNA_9-1_//_1q22_//_407046	0.001	0.007246506	2.34
TC01005019.hg.1	#N/A	0.000	0.000000000	2.34
TC02003207.hg.1	#N/A	0.000	0.000000000	2.34
TC02004293.hg.1	#N/A	0.000	0.000000000	2.34
TC06001344.hg.1	NM_021062_//_HIST1H2BB_//_histone_cluster_1,_H2bb_//_6p21.3_//_3018_///_BC096728_//_HIST1H2BB_//_histone_cluster_1,_H2bb_//_6p21.3_//_3018_///_OTTHUMT00000040083_//_HIST1H2BB_//_histone_cluster_1,_H2bb_//_6p21.3_//_3018_///_uc003nfu.3_//_HIST1H2BB_//_histone_cluster_1,_H2bb_//_6p21.3_//_3018	0.000	0.000000000	2.34
TC0X001218.hg.1	NM_000061_//_BTK_//_Bruton_agammaglobulinemia_tyrosine_kinase_//_Xq21.33-q22_//_695_///_ENST00000308731_//_BTK_//_Bruton_agammaglobulinemia_tyrosine_kinase_//_Xq21.33-q22_//_695_///_ENST00000372880_//_BTK_//_Bruton_agammaglobulinemia_tyrosine_kinase_//_Xq21.33-q22_//_695_///_ENST00000478995_//_BTK_//_Bruton_agammaglobulinemia_tyrosine_kinase_//_Xq21.33-q22_//_695_///_AJ888376_//_BTK_//_Bruton_aga…	0.000	0.000000000	2.34
TC12001138.hg.1	NM_014231_//_VAMP1_//_vesicle_associated_membrane_protein_1_//_12p_//_6843_///_NM_016830_//_VAMP1_//_vesicle_associated_membrane_protein_1_//_12p_//_6843_///_NM_199245_//_VAMP1_//_vesicle_associated_membrane_protein_1_//_12p_//_6843_///_ENST00000361716_//_VAMP1_//_vesicle_associated_membrane_protein_1_//_12p_//_6843_///_ENST00000396308_//_VAMP1_//_vesicle_associated_membrane_protein_1_//_12p_//_6…	0.000	0.000000000	2.34
TC17001930.hg.1	NM_003655_//_CBX4_//_chromobox_homolog_4_//_17q25.3_//_8535_///_ENST00000269397_//_CBX4_//_chromobox_homolog_4_//_17q25.3_//_8535_///_ENST00000495122_//_CBX4_//_chromobox_homolog_4_//_17q25.3_//_8535_///_BC014967_//_CBX4_//_chromobox_homolog_4_//_17q25.3_//_8535_///_OTTHUMT00000318007_//_CBX4_//_chromobox_homolog_4_//_17q25.3_//_8535_///_OTTHUMT00000318008_//_CBX4_//_chromobox_homolog_4_//_17q25.…	0.000	0.000000000	2.34
TC13000413.hg.1	#N/A	0.000	0.000000000	2.33
TC16001496.hg.1	#N/A	0.000	0.000000000	2.33
TC20001375.hg.1	#N/A	0.000	0.000000000	2.33
TC03002368.hg.1	AK023371_//_PSMD6-AS2_//_PSMD6_antisense_RNA_2_//_3p14_//_100507062	0.000	0.000000000	2.32
TC05000311.hg.1	AK311046_//_NAIP_//_NLR_family,_apoptosis_inhibitory_protein_//_5q13.2_//_4671_///_X83299_//_GUSBP3_//_glucuronidase,_beta_pseudogene_3_//_5q13.2_//_653188	0.000	0.000000000	2.32
TC05001249.hg.1	#N/A	0.000	0.000000000	2.32
TC11000560.hg.1	NM_001085372_//_UQCC3_//_ubiquinol-cytochrome_c_reductase_complex_assembly_factor_3_//_11q12.3_//_790955_///_ENST00000377953_//_UQCC3_//_ubiquinol-cytochrome_c_reductase_complex_assembly_factor_3_//_11q12.3_//_790955_///_ENST00000531323_//_UQCC3_//_ubiquinol-cytochrome_c_reductase_complex_assembly_factor_3_//_11q12.3_//_790955_///_BC090057_//_UQCC3_//_ubiquinol-cytochrome_c_reductase_complex_asse…	0.000	0.000000000	2.32
TC15002793.hg.1	NM_000070_//_CAPN3_//_calpain_3_//_15q15.1_//_825_///_NM_024344_//_CAPN3_//_calpain_3_//_15q15.1_//_825_///_NM_173087_//_CAPN3_//_calpain_3_//_15q15.1_//_825_///_NM_173088_//_CAPN3_//_calpain_3_//_15q15.1_//_825_///_NM_173089_//_CAPN3_//_calpain_3_//_15q15.1_//_825_///_NM_173090_//_CAPN3_//_calpain_3_//_15q15.1_//_825_///_ENST00000318023_//_CAPN3_//_calpain_3_//_15q15.1_//_825_///_ENST00000337571…	0.000	0.000000000	2.32
TC02000467.hg.1	#N/A	0.000	0.000000000	2.31
TC12000399.hg.1	NM_014033_//_METTL7A_//_methyltransferase_like_7A_//_12q13.12_//_25840_///_ENST00000332160_//_METTL7A_//_methyltransferase_like_7A_//_12q13.12_//_25840_///_ENST00000548553_//_METTL7A_//_methyltransferase_like_7A_//_12q13.12_//_25840_///_AK293356_//_METTL7A_//_methyltransferase_like_7A_//_12q13.12_//_25840_///_BC004492_//_METTL7A_//_methyltransferase_like_7A_//_12q13.12_//_25840_///_BC008180_//_ME…	0.000	0.000000000	2.31
TC14001603.hg.1	#N/A	0.000	0.000000000	2.31
TC02002664.hg.1	#N/A	0.000	0.000000000	2.3
TC07002071.hg.1	#N/A	0.000	0.000000000	2.3
TC0X000956.hg.1	#N/A	0.000	0.000000000	2.3
TC19001133.hg.1	NM_032152_//_PRAM1_//_PML-RARA_regulated_adaptor_molecule_1_//_19p13.2_//_84106_///_ENST00000423345_//_PRAM1_//_PML-RARA_regulated_adaptor_molecule_1_//_19p13.2_//_84106_///_BC028012_//_PRAM1_//_PML-RARA_regulated_adaptor_molecule_1_//_19p13.2_//_84106_///_uc002mkd.3_//_PRAM1_//_PML-RARA_regulated_adaptor_molecule_1_//_19p13.2_//_84106	0.000	0.000000000	2.3
TC05001253.hg.1	#N/A	0.000	0.000000000	2.29
TC05001255.hg.1	#N/A	0.000	0.000000000	2.29
TC05002776.hg.1	#N/A	0.000	0.000000000	2.29
TC07002421.hg.1	#N/A	0.000	0.000000000	2.29
TC0X000785.hg.1	#N/A	0.000	0.000000000	2.29
TC10000967.hg.1	NM_004508_//_IDI1_//_isopentenyl-diphosphate_delta_isomerase_1_//_10p15.3_//_3422_///_ENST00000381344_//_IDI1_//_isopentenyl-diphosphate_delta_isomerase_1_//_10p15.3_//_3422_///_ENST00000491735_//_IDI1_//_isopentenyl-diphosphate_delta_isomerase_1_//_10p15.3_//_3422_///_AK311110_//_IDI1_//_isopentenyl-diphosphate_delta_isomerase_1_//_10p15.3_//_3422_///_BC057827_//_IDI1_//_isopentenyl-diphosphate_…	0.000	0.000000000	2.29
TC10001330.hg.1	#N/A	0.001	0.007246506	2.29
TC10002674.hg.1	#N/A	0.001	0.007246506	2.29
TC12000699.hg.1	#N/A	0.000	0.000000000	2.29
TC15002595.hg.1	#N/A	0.000	0.000000000	2.29
TC22000937.hg.1	#N/A	0.000	0.000000000	2.29
TC01003188.hg.1	NM_001123375_//_HIST2H3D_//_histone_cluster_2,_H3d_//_1q21.2_//_653604_///_ENST00000331491_//_HIST2H3D_//_histone_cluster_2,_H3d_//_1q21.2_//_653604_///_OTTHUMT00000033452_//_HIST2H3D_//_histone_cluster_2,_H3d_//_1q21.2_//_653604_///_uc010pbl.2_//_HIST2H3D_//_histone_cluster_2,_H3d_//_1q21.2_//_653604	0.000	0.000000000	2.28
TC01004768.hg.1	#N/A	0.000	0.000000000	2.28
TC15001153.hg.1	#N/A	0.000	0.000000000	2.28
TC01005866.hg.1	#N/A	0.000	0.000000000	2.27
TC04002644.hg.1	AK056803_//_H2AFZ_//_H2A_histone_family,_member_Z_//_4q24_//_3015	0.000	0.000000000	2.27
TC16001876.hg.1	#N/A	0.000	0.000000000	2.27
TC03001862.hg.1	NM_173653_//_SLC9A9_//_solute_carrier_family_9,_subfamily_A_(NHE9,_cation_proton_antiporter_9),_member_9_//_3q24_//_285195_///_ENST00000316549_//_SLC9A9_//_solute_carrier_family_9,_subfamily_A_(NHE9,_cation_proton_antiporter_9),_member_9_//_3q24_//_285195_///_ENST00000498717_//_SLC9A9_//_solute_carrier_family_9,_subfamily_A_(NHE9,_cation_proton_antiporter_9),_member_9_//_3q24_//_285195_///_AK3018…	0.000	0.000000000	2.26
TC04000487.hg.1	NR_002806_//_FAM13A-AS1_//_FAM13A_antisense_RNA_1_//_4q22.1_//_285512_///_ENST00000500765_//_FAM13A-AS1_//_FAM13A_antisense_RNA_1_//_4q22.1_//_285512_///_ENST00000511543_//_FAM13A-AS1_//_FAM13A_antisense_RNA_1_//_4q22.1_//_285512_///_NR_002806_//_FAM13A-AS1_//_FAM13A_antisense_RNA_1_//_4q22.1_//_285512_///_uc003hry.1_//_FAM13A-AS1_//_FAM13A_antisense_RNA_1_//_4q22.1_//_285512	0.000	0.000000000	2.26
TC04002929.hg.1	NM_004334_//_BST1_//_bone_marrow_stromal_cell_antigen_1_//_4p15_//_683_///_ENST00000265016_//_BST1_//_bone_marrow_stromal_cell_antigen_1_//_4p15_//_683_///_ENST00000382346_//_BST1_//_bone_marrow_stromal_cell_antigen_1_//_4p15_//_683_///_BC012095_//_BST1_//_bone_marrow_stromal_cell_antigen_1_//_4p15_//_683_///_OTTHUMT00000214968_//_BST1_//_bone_marrow_stromal_cell_antigen_1_//_4p15_//_683_///_OTTH…	0.000	0.000000000	2.26
TC05000929.hg.1	NM_004946_//_DOCK2_//_dedicator_of_cytokinesis_2_//_5q35.1_//_1794_///_ENST00000256935_//_DOCK2_//_dedicator_of_cytokinesis_2_//_5q35.1_//_1794_///_ENST00000520908_//_DOCK2_//_dedicator_of_cytokinesis_2_//_5q35.1_//_1794_///_ENST00000523351_//_DOCK2_//_dedicator_of_cytokinesis_2_//_5q35.1_//_1794_///_ENST00000540750_//_DOCK2_//_dedicator_of_cytokinesis_2_//_5q35.1_//_1794_///_AK128107_//_DOCK2_//…	0.000	0.000000000	2.26
TC06001059.hg.1	NM_007124_//_UTRN_//_utrophin_//_6q24_//_7402_///_ENST00000367526_//_UTRN_//_utrophin_//_6q24_//_7402_///_ENST00000367545_//_UTRN_//_utrophin_//_6q24_//_7402_///_ENST00000480333_//_UTRN_//_utrophin_//_6q24_//_7402_///_AK292506_//_UTRN_//_utrophin_//_6q24_//_7402_///_OTTHUMT00000042551_//_UTRN_//_utrophin_//_6q24_//_7402_///_OTTHUMT00000042552_//_UTRN_//_utrophin_//_6q24_//_7402_///_OTTHUMT0000004…	0.000	0.000000000	2.26
TC12000763.hg.1	NR_003015_//_SNORA53_//_small_nucleolar_RNA,_H/ACA_box_53_//_12q23.1_//_677832_///_ENST00000391141_//_SNORA53_//_small_nucleolar_RNA,_H/ACA_box_53_//_12q23.1_//_677832_///_uc001tfu.1_//_SNORA53_//_small_nucleolar_RNA,_H/ACA_box_53_//_12q23.1_//_677832	0.000	0.000000000	2.26
TC19000719.hg.1	#N/A	0.000	0.000000000	2.26
TC01001048.hg.1	#N/A	0.001	0.007246506	2.25
TC03002142.hg.1	#N/A	0.000	0.000000000	2.25
TC05003445.hg.1	NR_027386_//_GUSBP3_//_glucuronidase,_beta_pseudogene_3_//_5q13.2_//_653188_///_AK124130_//_GUSBP3_//_glucuronidase,_beta_pseudogene_3_//_5q13.2_//_653188_///_BC002622_//_GUSBP3_//_glucuronidase,_beta_pseudogene_3_//_5q13.2_//_653188_///_BC050737_//_GUSBP3_//_glucuronidase,_beta_pseudogene_3_//_5q13.2_//_653188_///_uc003jxn.3_//_GUSBP3_//_glucuronidase,_beta_pseudogene_3_//_5q13.2_//_653188_///_u…	0.000	0.000000000	2.25
TC07002043.hg.1	#N/A	0.001	0.007246506	2.25
TC11000801.hg.1	#N/A	0.000	0.000000000	2.25
TC17001637.hg.1	NM_001075099_//_SKAP1_//_src_kinase_associated_phosphoprotein_1_//_17q21.32_//_8631_///_NM_003726_//_SKAP1_//_src_kinase_associated_phosphoprotein_1_//_17q21.32_//_8631_///_ENST00000336915_//_SKAP1_//_src_kinase_associated_phosphoprotein_1_//_17q21.32_//_8631_///_AK290818_//_SKAP1_//_src_kinase_associated_phosphoprotein_1_//_17q21.32_//_8631_///_BC039040_//_SKAP1_//_src_kinase_associated_phosphop…	0.000	0.000000000	2.25
TC19002210.hg.1	#N/A	0.000	0.000000000	2.25
TC20000913.hg.1	NM_001161841_//_SULF2_//_sulfatase_2_//_20q13.12_//_55959_///_NM_018837_//_SULF2_//_sulfatase_2_//_20q13.12_//_55959_///_NM_198596_//_SULF2_//_sulfatase_2_//_20q13.12_//_55959_///_ENST00000359930_//_SULF2_//_sulfatase_2_//_20q13.12_//_55959_///_ENST00000467815_//_SULF2_//_sulfatase_2_//_20q13.12_//_55959_///_ENST00000478766_//_SULF2_//_sulfatase_2_//_20q13.12_//_55959_///_ENST00000484875_//_SULF2…	0.000	0.000000000	2.25
TC01000244.hg.1	#N/A	0.000	0.000000000	2.24
TC05003099.hg.1	#N/A	0.000	0.000000000	2.24
TC06000117.hg.1	NM_153042_//_KDM1B_//_lysine_(K)-specific_demethylase_1B_//_6p22.3_//_221656_///_ENST00000297792_//_KDM1B_//_lysine_(K)-specific_demethylase_1B_//_6p22.3_//_221656_///_ENST00000546309_//_KDM1B_//_lysine_(K)-specific_demethylase_1B_//_6p22.3_//_221656_///_CR627410_//_KDM1B_//_lysine_(K)-specific_demethylase_1B_//_6p22.3_//_221656_///_OTTHUMT00000277080_//_KDM1B_//_lysine_(K)-specific_demethylase_1…	0.000	0.000000000	2.24
TC12002396.hg.1	X55077_//_LRP1_//_LDL_receptor_related_protein_1_//_12q13.3_//_4035	0.000	0.000000000	2.24
TC14002012.hg.1	AK124546_//_DDHD1_//_DDHD_domain_containing_1_//_14q21_//_80821	0.000	0.000000000	2.24
TC16000269.hg.1	#N/A	0.000	0.000000000	2.24
TC17001074.hg.1	NM_006344_//_CLEC10A_//_C-type_lectin_domain_family_10,_member_A_//_17p13.1_//_10462_///_NM_182906_//_CLEC10A_//_C-type_lectin_domain_family_10,_member_A_//_17p13.1_//_10462_///_ENST00000254868_//_CLEC10A_//_C-type_lectin_domain_family_10,_member_A_//_17p13.1_//_10462_///_ENST00000416562_//_CLEC10A_//_C-type_lectin_domain_family_10,_member_A_//_17p13.1_//_10462_///_AK292363_//_CLEC10A_//_C-type_l…	0.000	0.000000000	2.24
TC01005955.hg.1	#N/A	0.000	0.000000000	2.23
TC02004921.hg.1	NM_001080504_//_RBM44_//_RNA_binding_motif_protein_44_//_2q37.3_//_375316_///_ENST00000316997_//_RBM44_//_RNA_binding_motif_protein_44_//_2q37.3_//_375316_///_ENST00000409864_//_RBM44_//_RNA_binding_motif_protein_44_//_2q37.3_//_375316_///_ENST00000444524_//_RBM44_//_RNA_binding_motif_protein_44_//_2q37.3_//_375316_///_OTTHUMT00000328697_//_RBM44_//_RNA_binding_motif_protein_44_//_2q37.3_//_37531…	0.000	0.000000000	2.23
TC05001054.hg.1	#N/A	0.000	0.000000000	2.23
TC07002171.hg.1	AY429540_//_HDAC9_//_histone_deacetylase_9_//_7p21.1_//_9734	0.000	0.000000000	2.23
TC08000203.hg.1	NM_001197293_//_DPYSL2_//_dihydropyrimidinase-like_2_//_8p22-p21_//_1808_///_NM_001244604_//_DPYSL2_//_dihydropyrimidinase-like_2_//_8p22-p21_//_1808_///_NM_001386_//_DPYSL2_//_dihydropyrimidinase-like_2_//_8p22-p21_//_1808_///_ENST00000311151_//_DPYSL2_//_dihydropyrimidinase-like_2_//_8p22-p21_//_1808_///_ENST00000521913_//_DPYSL2_//_dihydropyrimidinase-like_2_//_8p22-p21_//_1808_///_ENST0000052…	0.000	0.000000000	2.23
TC09002467.hg.1	#N/A	0.000	0.000000000	2.23
TC15002795.hg.1	NM_001199885_//_HYPK_//_huntingtin_interacting_protein_K_//_15q15.3_//_25764_///_NM_016400_//_HYPK_//_huntingtin_interacting_protein_K_//_15q15.3_//_25764_///_ENST00000406925_//_HYPK_//_huntingtin_interacting_protein_K_//_15q15.3_//_25764_///_ENST00000442995_//_HYPK_//_huntingtin_interacting_protein_K_//_15q15.3_//_25764_///_ENST00000458412_//_HYPK_//_huntingtin_interacting_protein_K_//_15q15.3_/…	0.000	0.000000000	2.23
TC05000984.hg.1	#N/A	0.000	0.000000000	2.22
TC05002085.hg.1	#N/A	0.000	0.000000000	2.22
TC05003292.hg.1	#N/A	0.000	0.000000000	2.22
TC08002455.hg.1	X75691_//_KLF10_//_Kruppel-like_factor_10_//_8q22.2_//_7071	0.000	0.000000000	2.22
TC0X001416.hg.1	NM_004840_//_ARHGEF6_//_Rac/Cdc42_guanine_nucleotide_exchange_factor_6_//_Xq26.3_//_9459_///_ENST00000250617_//_ARHGEF6_//_Rac/Cdc42_guanine_nucleotide_exchange_factor_6_//_Xq26.3_//_9459_///_ENST00000370620_//_ARHGEF6_//_Rac/Cdc42_guanine_nucleotide_exchange_factor_6_//_Xq26.3_//_9459_///_ENST00000370622_//_ARHGEF6_//_Rac/Cdc42_guanine_nucleotide_exchange_factor_6_//_Xq26.3_//_9459_///_AK294929_…	0.000	0.000000000	2.22
TC12000521.hg.1	NM_002332_//_LRP1_//_LDL_receptor_related_protein_1_//_12q13.3_//_4035_///_ENST00000243077_//_LRP1_//_LDL_receptor_related_protein_1_//_12q13.3_//_4035_///_ENST00000338962_//_LRP1_//_LDL_receptor_related_protein_1_//_12q13.3_//_4035_///_ENST00000553277_//_LRP1_//_LDL_receptor_related_protein_1_//_12q13.3_//_4035_///_ENST00000553446_//_LRP1_//_LDL_receptor_related_protein_1_//_12q13.3_//_4035_///_…	0.000	0.000000000	2.22
TC13000871.hg.1	NM_003749_//_IRS2_//_insulin_receptor_substrate_2_//_13q34_//_8660_///_ENST00000375856_//_IRS2_//_insulin_receptor_substrate_2_//_13q34_//_8660_///_OTTHUMT00000045755_//_IRS2_//_insulin_receptor_substrate_2_//_13q34_//_8660_///_uc001vqv.3_//_IRS2_//_insulin_receptor_substrate_2_//_13q34_//_8660	0.000	0.000000000	2.22
TC14001791.hg.1	#N/A	0.000	0.000000000	2.22
TC17000649.hg.1	NM_001242791_//_FLJ45513_//_uncharacterized_LOC729220_//_17q21.33_//_729220_///_uc021tzt.1_//_FLJ45513_//_uncharacterized_LOC729220_//_17q21.33_//_729220	0.000	0.000000000	2.22
TC20000195.hg.1	NR_036161_//_MIR3193_//_microRNA_3193_//_NA_//_100422904_///_NR_036161_//_MIR3193_//_microRNA_3193_//_NA_//_100422904_///_uc021wbt.1_//_MIR3193_//_microRNA_3193_//_NA_//_100422904	0.000	0.000000000	2.22
TC20000553.hg.1	NM_178460_//_SIRPD_//_signal-regulatory_protein_delta_//_20p13_//_128646_///_ENST00000381621_//_SIRPD_//_signal-regulatory_protein_delta_//_20p13_//_128646_///_ENST00000381623_//_SIRPD_//_signal-regulatory_protein_delta_//_20p13_//_128646_///_BC033502_//_SIRPD_//_signal-regulatory_protein_delta_//_20p13_//_128646_///_OTTHUMT00000077551_//_SIRPD_//_signal-regulatory_protein_delta_//_20p13_//_12864…	0.000	0.000000000	2.22
TC09001670.hg.1	#N/A	0.000	0.000000000	2.21
TC12002223.hg.1	AK056852_//_A2M-AS1_//_A2M_antisense_RNA_1_(head_to_head)_//_12p13.31_//_144571	0.000	0.000000000	2.21
TC14001774.hg.1	#N/A	0.000	0.000000000	2.21
TC17000869.hg.1	#N/A	0.000	0.000000000	2.21
TC18000954.hg.1	#N/A	0.000	0.000000000	2.21
TC01001271.hg.1	#N/A	0.000	0.000000000	2.2
TC08001138.hg.1	NM_001002814_//_RAB11FIP1_//_RAB11_family_interacting_protein_1_(class_I)_//_8p11.22_//_80223_///_NM_025151_//_RAB11FIP1_//_RAB11_family_interacting_protein_1_(class_I)_//_8p11.22_//_80223_///_ENST00000287263_//_RAB11FIP1_//_RAB11_family_interacting_protein_1_(class_I)_//_8p11.22_//_80223_///_ENST00000330843_//_RAB11FIP1_//_RAB11_family_interacting_protein_1_(class_I)_//_8p11.22_//_80223_///_ENST…	0.000	0.000000000	2.2
TC08002504.hg.1	#N/A	0.000	0.000000000	2.2
TC10002294.hg.1	#N/A	0.000	0.000000000	2.2
TC17000251.hg.1	#N/A	0.000	0.000000000	2.2
TC01001213.hg.1	NR_030280_//_MIR554_//_microRNA_554_//_1q21.3_//_693139_///_ENST00000384874_//_MIR554_//_microRNA_554_//_1q21.3_//_693139_///_NR_030280_//_MIR554_//_microRNA_554_//_1q21.3_//_693139_///_uc021oyr.1_//_MIR554_//_microRNA_554_//_1q21.3_//_693139	0.000	0.000000000	2.19
TC01001254.hg.1	NM_002965_//_S100A9_//_S100_calcium_binding_protein_A9_//_1q21_//_6280_///_ENST00000368738_//_S100A9_//_S100_calcium_binding_protein_A9_//_1q21_//_6280_///_BC047681_//_S100A9_//_S100_calcium_binding_protein_A9_//_1q21_//_6280_///_OTTHUMT00000036793_//_S100A9_//_S100_calcium_binding_protein_A9_//_1q21_//_6280_///_uc001fbq.3_//_S100A9_//_S100_calcium_binding_protein_A9_//_1q21_//_6280	0.000	0.000000000	2.19
TC01002954.hg.1	NM_001205228_//_SORT1_//_sortilin_1_//_1p13.3|1p21.3-p13.1_//_6272_///_NM_002959_//_SORT1_//_sortilin_1_//_1p13.3|1p21.3-p13.1_//_6272_///_ENST00000256637_//_SORT1_//_sortilin_1_//_1p13.3|1p21.3-p13.1_//_6272_///_ENST00000482236_//_SORT1_//_sortilin_1_//_1p13.3|1p21.3-p13.1_//_6272_///_ENST00000538502_//_SORT1_//_sortilin_1_//_1p13.3|1p21.3-p13.1_//_6272_///_AK310147_//_SORT1_//_sortilin_1_//_1p1…	0.000	0.000000000	2.19
TC06003033.hg.1	AK023584_//_RNF217_//_ring_finger_protein_217_//_6q22.31_//_154214	0.001	0.007246506	2.19
TC14000974.hg.1	NM_014430_//_CIDEB_//_cell_death-inducing_DFFA-like_effector_b_//_14q12_//_27141_///_ENST00000258807_//_CIDEB_//_cell_death-inducing_DFFA-like_effector_b_//_14q12_//_27141_///_ENST00000336557_//_CIDEB_//_cell_death-inducing_DFFA-like_effector_b_//_14q12_//_27141_///_ENST00000554411_//_CIDEB_//_cell_death-inducing_DFFA-like_effector_b_//_14q12_//_27141_///_ENST00000555817_//_CIDEB_//_cell_death-in…	0.000	0.000000000	2.19
TC14001775.hg.1	BC038216_//_LINC01220_//_long_intergenic_non-protein_coding_RNA_1220_//_14q24.3_//_731223_///_NR_038421_//_LINC01220_//_long_intergenic_non-protein_coding_RNA_1220_//_14q24.3_//_731223	0.000	0.000000000	2.19
TC15000167.hg.1	#N/A	0.000	0.000000000	2.19
TC15001126.hg.1	#N/A	0.000	0.000000000	2.19
TC16001787.hg.1	#N/A	0.000	0.000000000	2.19
TC03002540.hg.1	#N/A	0.000	0.000000000	2.18
TC04000027.hg.1	NM_175918_//_CRIPAK_//_cysteine-rich_PAK1_inhibitor_//_4p16.3_//_285464_///_ENST00000324803_//_CRIPAK_//_cysteine-rich_PAK1_inhibitor_//_4p16.3_//_285464_///_OTTHUMT00000241607_//_CRIPAK_//_cysteine-rich_PAK1_inhibitor_//_4p16.3_//_285464_///_uc003gdf.2_//_CRIPAK_//_cysteine-rich_PAK1_inhibitor_//_4p16.3_//_285464	0.000	0.000000000	2.18
TC04001808.hg.1	NM_024629_//_CENPU_//_centromere_protein_U_//_4q35.1_//_79682_///_ENST00000281453_//_CENPU_//_centromere_protein_U_//_4q35.1_//_79682_///_ENST00000506535_//_CENPU_//_centromere_protein_U_//_4q35.1_//_79682_///_BC131556_//_CENPU_//_centromere_protein_U_//_4q35.1_//_79682_///_BC141854_//_CENPU_//_centromere_protein_U_//_4q35.1_//_79682_///_DQ907911_//_CENPU_//_centromere_protein_U_//_4q35.1_//_7968…	0.000	0.000000000	2.18
TC05003054.hg.1	#N/A	0.000	0.000000000	2.18
TC05003062.hg.1	#N/A	0.000	0.000000000	2.18
TC06001378.hg.1	NR_003504_//_GUSBP2_//_glucuronidase,_beta_pseudogene_2_//_6p21_//_387036_///_ENST00000463434_//_GUSBP2_//_glucuronidase,_beta_pseudogene_2_//_6p21_//_387036_///_BC171739_//_GUSBP2_//_glucuronidase,_beta_pseudogene_2_//_6p21_//_387036_///_uc003nim.2_//_GUSBP2_//_glucuronidase,_beta_pseudogene_2_//_6p21_//_387036_///_uc003nim.2_//_GUSBP2_//_glucuronidase,_beta_pseudogene_2_//_6p21_//_387036	0.000	0.000000000	2.18
TC06002715.hg.1	Y18488_//_LST1_//_leukocyte_specific_transcript_1_//_6p21.3_//_7940_///_Y18490_//_LST1_//_leukocyte_specific_transcript_1_//_6p21.3_//_7940	0.000	0.000000000	2.18
TC07002620.hg.1	#N/A	0.000	0.000000000	2.18
TC10000660.hg.1	NM_002729_//_HHEX_//_hematopoietically_expressed_homeobox_//_10q23.33_//_3087_///_ENST00000282728_//_HHEX_//_hematopoietically_expressed_homeobox_//_10q23.33_//_3087_///_ENST00000472590_//_HHEX_//_hematopoietically_expressed_homeobox_//_10q23.33_//_3087_///_ENST00000492654_//_HHEX_//_hematopoietically_expressed_homeobox_//_10q23.33_//_3087_///_BC014336_//_HHEX_//_hematopoietically_expressed_homeo…	0.000	0.000000000	2.18
TC15000746.hg.1	#N/A	0.000	0.000000000	2.18
TC17000807.hg.1	NM_002758_//_MAP2K6_//_mitogen-activated_protein_kinase_kinase_6_//_17q24.3_//_5608_///_ENST00000359094_//_MAP2K6_//_mitogen-activated_protein_kinase_kinase_6_//_17q24.3_//_5608_///_AK225719_//_MAP2K6_//_mitogen-activated_protein_kinase_kinase_6_//_17q24.3_//_5608_///_BC012009_//_MAP2K6_//_mitogen-activated_protein_kinase_kinase_6_//_17q24.3_//_5608_///_BX641121_//_MAP2K6_//_mitogen-activated_pro…	0.000	0.000000000	2.18
TC02002707.hg.1	#N/A	0.000	0.000000000	2.17
TC03002549.hg.1	AK093567_//_NUDT16_//_nudix_hydrolase_16_//_3q22.1_//_131870_///_NR_033268_//_NUDT16_//_nudix_hydrolase_16_//_3q22.1_//_131870	0.000	0.000000000	2.17
TC11003051.hg.1	#N/A	0.000	0.000000000	2.17
TC12001215.hg.1	NM_022570_//_CLEC7A_//_C-type_lectin_domain_family_7,_member_A_//_12p13.2_//_64581_///_NM_197947_//_CLEC7A_//_C-type_lectin_domain_family_7,_member_A_//_12p13.2_//_64581_///_NM_197948_//_CLEC7A_//_C-type_lectin_domain_family_7,_member_A_//_12p13.2_//_64581_///_NM_197949_//_CLEC7A_//_C-type_lectin_domain_family_7,_member_A_//_12p13.2_//_64581_///_NM_197950_//_CLEC7A_//_C-type_lectin_domain_family_…	0.000	0.000000000	2.17
TC12002533.hg.1	#N/A	0.000	0.000000000	2.17
TC15001596.hg.1	NR_026808_//_ANP32A-IT1_//_ANP32A_intronic_transcript_1_//_15q23_//_80035	0.000	0.000000000	2.17
TC22000795.hg.1	BC036921_//_CBY1_//_chibby_homolog_1_(Drosophila)_//_22q12_//_25776_///_BC036921_//_CBY1_//_chibby_homolog_1_(Drosophila)_//_22q12_//_25776	0.000	0.000000000	2.17
TC01006054.hg.1	BC015457_//_LINC00628_//_long_intergenic_non-protein_coding_RNA_628_//_1q32.1_//_127841	0.000	0.000000000	2.16
TC08001600.hg.1	ENST00000499418_//_RNF139-AS1_//_RNF139_antisense_RNA_1_(head_to_head)_//_8q24.13_//_101927612_///_CR933665_//_RNF139-AS1_//_RNF139_antisense_RNA_1_(head_to_head)_//_8q24.13_//_101927612	0.000	0.000000000	2.16
TC11000061.hg.1	#N/A	0.000	0.000000000	2.16
TC11000162.hg.1	#N/A	0.000	0.000000000	2.16
TC11001557.hg.1	NM_001101653_//_COMMD9_//_COMM_domain_containing_9_//_11p13_//_29099_///_NM_014186_//_COMMD9_//_COMM_domain_containing_9_//_11p13_//_29099_///_ENST00000263401_//_COMMD9_//_COMM_domain_containing_9_//_11p13_//_29099_///_ENST00000452374_//_COMMD9_//_COMM_domain_containing_9_//_11p13_//_29099_///_ENST00000532705_//_COMMD9_//_COMM_domain_containing_9_//_11p13_//_29099_///_ENST00000533308_//_COMMD9_//…	0.000	0.000000000	2.16
TC15000210.hg.1	#N/A	0.000	0.000000000	2.16
TC16000260.hg.1	NM_002738_//_PRKCB_//_protein_kinase_C,_beta_//_16p11.2_//_5579_///_NM_212535_//_PRKCB_//_protein_kinase_C,_beta_//_16p11.2_//_5579_///_ENST00000303531_//_PRKCB_//_protein_kinase_C,_beta_//_16p11.2_//_5579_///_ENST00000321728_//_PRKCB_//_protein_kinase_C,_beta_//_16p11.2_//_5579_///_ENST00000487674_//_PRKCB_//_protein_kinase_C,_beta_//_16p11.2_//_5579_///_BC036472_//_PRKCB_//_protein_kinase_C,_be…	0.000	0.000000000	2.16
TC01003053.hg.1	NM_021794_//_ADAM30_//_ADAM_metallopeptidase_domain_30_//_1p12_//_11085_///_ENST00000369400_//_ADAM30_//_ADAM_metallopeptidase_domain_30_//_1p12_//_11085_///_BC028372_//_ADAM30_//_ADAM_metallopeptidase_domain_30_//_1p12_//_11085_///_OTTHUMT00000033678_//_ADAM30_//_ADAM_metallopeptidase_domain_30_//_1p12_//_11085_///_uc001eij.3_//_ADAM30_//_ADAM_metallopeptidase_domain_30_//_1p12_//_11085	0.000	0.000000000	2.15
TC02001690.hg.1	#N/A	0.001	0.007246506	2.15
TC02004761.hg.1	AK021632_//_ANKRD44_//_ankyrin_repeat_domain_44_//_2q33.1_//_91526	0.000	0.000000000	2.15
TC05002775.hg.1	#N/A	0.000	0.000000000	2.15
TC07001704.hg.1	#N/A	0.000	0.000000000	2.15
TC0X001226.hg.1	NM_001011657_//_ZMAT1_//_zinc_finger,_matrin-type_1_//_Xq21_//_84460_///_NR_036431_//_ZMAT1_//_zinc_finger,_matrin-type_1_//_Xq21_//_84460_///_NR_046008_//_ZMAT1_//_zinc_finger,_matrin-type_1_//_Xq21_//_84460_///_NR_046009_//_ZMAT1_//_zinc_finger,_matrin-type_1_//_Xq21_//_84460_///_ENST00000372782_//_ZMAT1_//_zinc_finger,_matrin-type_1_//_Xq21_//_84460_///_ENST00000458570_//_ZMAT1_//_zinc_finger,…	0.000	0.000000000	2.15
TC10000477.hg.1	#N/A	0.000	0.000000000	2.15
TC11000327.hg.1	NM_001752_//_CAT_//_catalase_//_11p13_//_847_///_ENST00000241052_//_CAT_//_catalase_//_11p13_//_847_///_ENST00000534710_//_CAT_//_catalase_//_11p13_//_847_///_AK310184_//_CAT_//_catalase_//_11p13_//_847_///_BC110398_//_CAT_//_catalase_//_11p13_//_847_///_BC112217_//_CAT_//_catalase_//_11p13_//_847_///_OTTHUMT00000103197_//_CAT_//_catalase_//_11p13_//_847_///_uc001mvm.3_//_CAT_//_catalase_//_11p13…	0.000	0.000000000	2.15
TC13000927.hg.1	#N/A	0.000	0.000000000	2.15
TC01004118.hg.1	#N/A	0.000	0.000000000	2.14
TC11001407.hg.1	NM_030962_//_SBF2_//_SET_binding_factor_2_//_11p15.4_//_81846_///_ENST00000256190_//_SBF2_//_SET_binding_factor_2_//_11p15.4_//_81846_///_ENST00000527019_//_SBF2_//_SET_binding_factor_2_//_11p15.4_//_81846_///_AB051553_//_SBF2_//_SET_binding_factor_2_//_11p15.4_//_81846_///_AK123621_//_SBF2_//_SET_binding_factor_2_//_11p15.4_//_81846_///_AL832942_//_SBF2_//_SET_binding_factor_2_//_11p15.4_//_8184…	0.000	0.000000000	2.14
TC11003178.hg.1	#N/A	0.000	0.000000000	2.14
TC13000533.hg.1	#N/A	0.000	0.000000000	2.14
TC17001638.hg.1	NR_031607_//_MIR1203_//_microRNA_1203_//_NA_//_100302211_///_ENST00000408812_//_MIR1203_//_microRNA_1203_//_NA_//_100302211_///_NR_031607_//_MIR1203_//_microRNA_1203_//_NA_//_100302211_///_uc021tze.1_//_MIR1203_//_microRNA_1203_//_NA_//_100302211	0.000	0.000000000	2.14
TC02004655.hg.1	#N/A	0.000	0.000000000	2.13
TC03000180.hg.1	NM_178339_//_C3orf35_//_chromosome_3_open_reading_frame_35_//_3p22.2_//_339883_///_NM_178342_//_C3orf35_//_chromosome_3_open_reading_frame_35_//_3p22.2_//_339883_///_BC100860_//_C3orf35_//_chromosome_3_open_reading_frame_35_//_3p22.2_//_339883_///_BC100862_//_C3orf35_//_chromosome_3_open_reading_frame_35_//_3p22.2_//_339883_///_BC113895_//_C3orf35_//_chromosome_3_open_reading_frame_35_//_3p22.2_/…	0.000	0.000000000	2.13
TC04002103.hg.1	NR_002806_//_FAM13A-AS1_//_FAM13A_antisense_RNA_1_//_4q22.1_//_285512	0.000	0.000000000	2.13
TC11000199.hg.1	NM_032867_//_MICALCL_//_MICAL_C-terminal_like_//_11p15.3_//_84953_///_ENST00000256186_//_MICALCL_//_MICAL_C-terminal_like_//_11p15.3_//_84953_///_ENST00000529028_//_MICALCL_//_MICAL_C-terminal_like_//_11p15.3_//_84953_///_uc001mkg.1_//_MICALCL_//_MICAL_C-terminal_like_//_11p15.3_//_84953	0.000	0.000000000	2.13
TC12000890.hg.1	NM_001143819_//_TPCN1_//_two_pore_segment_channel_1_//_12q24.13_//_53373_///_NM_017901_//_TPCN1_//_two_pore_segment_channel_1_//_12q24.13_//_53373_///_ENST00000335509_//_TPCN1_//_two_pore_segment_channel_1_//_12q24.13_//_53373_///_ENST00000392569_//_TPCN1_//_two_pore_segment_channel_1_//_12q24.13_//_53373_///_ENST00000541517_//_TPCN1_//_two_pore_segment_channel_1_//_12q24.13_//_53373_///_ENST0000…	0.000	0.000000000	2.13
TC13000564.hg.1	#N/A	0.000	0.000000000	2.13
TC13001006.hg.1	BX648226_//_FRY_//_FRY_microtubule_binding_protein_//_13q13.1_//_10129	0.000	0.000000000	2.13
TC19000353.hg.1	NM_032683_//_MPV17L2_//_MPV17_mitochondrial_membrane_protein-like_2_//_19p13.11_//_84769_///_AK094091_//_MPV17L2_//_MPV17_mitochondrial_membrane_protein-like_2_//_19p13.11_//_84769_///_BC005064_//_MPV17L2_//_MPV17_mitochondrial_membrane_protein-like_2_//_19p13.11_//_84769_///_BC093008_//_MPV17L2_//_MPV17_mitochondrial_membrane_protein-like_2_//_19p13.11_//_84769_///_uc002nid.3_//_MPV17L2_//_MPV17…	0.001	0.007246506	2.13
TC01003731.hg.1	NR_027022_//_LINC00628_//_long_intergenic_non-protein_coding_RNA_628_//_1q32.1_//_127841_///_uc010pqu.1_//_LINC00628_//_long_intergenic_non-protein_coding_RNA_628_//_1q32.1_//_127841	0.000	0.000000000	2.12
TC01005813.hg.1	#N/A	0.000	0.000000000	2.12
TC03001533.hg.1	NM_001177599_//_SUCLG2_//_succinate-CoA_ligase,_GDP-forming,_beta_subunit_//_3p14.1_//_8801_///_NM_003848_//_SUCLG2_//_succinate-CoA_ligase,_GDP-forming,_beta_subunit_//_3p14.1_//_8801_///_ENST00000307227_//_SUCLG2_//_succinate-CoA_ligase,_GDP-forming,_beta_subunit_//_3p14.1_//_8801_///_ENST00000492795_//_SUCLG2_//_succinate-CoA_ligase,_GDP-forming,_beta_subunit_//_3p14.1_//_8801_///_ENST00000493…	0.000	0.000000000	2.12
TC03002241.hg.1	#N/A	0.000	0.000000000	2.12
TC08002449.hg.1	#N/A	0.000	0.000000000	2.12
TC0X001200.hg.1	#N/A	0.001	0.007246506	2.12
TC10000817.hg.1	AL050000_//_LOC103344931_//_uncharacterized_LOC103344931_//_10q25.2_//_103344931	0.000	0.000000000	2.12
TC15000796.hg.1	NM_001144903_//_TM6SF1_//_transmembrane_6_superfamily_member_1_//_15q24-q26_//_53346_///_NM_023003_//_TM6SF1_//_transmembrane_6_superfamily_member_1_//_15q24-q26_//_53346_///_ENST00000258909_//_TM6SF1_//_transmembrane_6_superfamily_member_1_//_15q24-q26_//_53346_///_ENST00000322019_//_TM6SF1_//_transmembrane_6_superfamily_member_1_//_15q24-q26_//_53346_///_ENST00000379384_//_TM6SF1_//_transmembra…	0.000	0.000000000	2.12
TC15002417.hg.1	#N/A	0.000	0.000000000	2.12
TC20001464.hg.1	AK055580_//_RALGAPA2_//_Ral_GTPase_activating_protein,_alpha_subunit_2_(catalytic)_//_20p11.22_//_57186	0.000	0.000000000	2.12
TC01001014.hg.1	NM_018420_//_SLC22A15_//_solute_carrier_family_22,_member_15_//_1p13.1_//_55356_///_ENST00000369502_//_SLC22A15_//_solute_carrier_family_22,_member_15_//_1p13.1_//_55356_///_ENST00000369503_//_SLC22A15_//_solute_carrier_family_22,_member_15_//_1p13.1_//_55356_///_ENST00000481127_//_SLC22A15_//_solute_carrier_family_22,_member_15_//_1p13.1_//_55356_///_AY358258_//_SLC22A15_//_solute_carrier_family…	0.000	0.000000000	2.11
TC01001738.hg.1	NM_000573_//_CR1_//_complement_component_(3b/4b)_receptor_1_(Knops_blood_group)_//_1q32_//_1378_///_NM_000651_//_CR1_//_complement_component_(3b/4b)_receptor_1_(Knops_blood_group)_//_1q32_//_1378_///_ENST00000367049_//_CR1_//_complement_component_(3b/4b)_receptor_1_(Knops_blood_group)_//_1q32_//_1378_///_ENST00000367050_//_CR1_//_complement_component_(3b/4b)_receptor_1_(Knops_blood_group)_//_1q32…	0.001	0.007246506	2.11
TC04001985.hg.1	#N/A	0.000	0.000000000	2.11
TC09001190.hg.1	AK057188_//_LOC101927069_//_uncharacterized_LOC101927069_//_NA_//_101927069	0.000	0.000000000	2.11
TC12001162.hg.1	NM_004244_//_CD163_//_CD163_molecule_//_12p13.3_//_9332_///_NM_203416_//_CD163_//_CD163_molecule_//_12p13.3_//_9332_///_ENST00000359156_//_CD163_//_CD163_molecule_//_12p13.3_//_9332_///_ENST00000396620_//_CD163_//_CD163_molecule_//_12p13.3_//_9332_///_ENST00000432237_//_CD163_//_CD163_molecule_//_12p13.3_//_9332_///_ENST00000539632_//_CD163_//_CD163_molecule_//_12p13.3_//_9332_///_ENST00000541972…	0.001	0.007246506	2.11
TC13001008.hg.1	#N/A	0.001	0.007246506	2.11
TC13001444.hg.1	#N/A	0.000	0.000000000	2.11
TC14001236.hg.1	ENST00000553974_//_ATP6V1D_//_ATPase,_H+_transporting,_lysosomal_34kDa,_V1_subunit_D_//_14q23-q24.2_//_51382	0.000	0.000000000	2.11
TC20000387.hg.1	NR_002433_//_SNORD12C_//_small_nucleolar_RNA,_C/D_box_12C_//_20q13.13_//_26765_///_NR_002433_//_SNORD12C_//_small_nucleolar_RNA,_C/D_box_12C_//_20q13.13_//_26765_///_uc010ghz.3_//_SNORD12C_//_small_nucleolar_RNA,_C/D_box_12C_//_20q13.13_//_26765	0.000	0.000000000	2.11
TC20000389.hg.1	NR_003030_//_SNORD12_//_small_nucleolar_RNA,_C/D_box_12_//_20q13.13_//_692057_///_ENST00000391002_//_SNORD12_//_small_nucleolar_RNA,_C/D_box_12_//_20q13.13_//_692057_///_NR_003030_//_SNORD12_//_small_nucleolar_RNA,_C/D_box_12_//_20q13.13_//_692057_///_uc002xup.1_//_SNORD12_//_small_nucleolar_RNA,_C/D_box_12_//_20q13.13_//_692057_///_uc002xup.1_//_SNORD12_//_small_nucleolar_RNA,_C/D_box_12_//_20q1…	0.000	0.000000000	2.11
TC01004608.hg.1	NR_024538_//_GSTM4_//_glutathione_S-transferase_mu_4_//_1p13.3_//_2948	0.000	0.000000000	2.1
TC02000711.hg.1	NM_005415_//_SLC20A1_//_solute_carrier_family_20_(phosphate_transporter),_member_1_//_2q13_//_6574_///_ENST00000272542_//_SLC20A1_//_solute_carrier_family_20_(phosphate_transporter),_member_1_//_2q13_//_6574_///_ENST00000480984_//_SLC20A1_//_solute_carrier_family_20_(phosphate_transporter),_member_1_//_2q13_//_6574_///_AK123420_//_SLC20A1_//_solute_carrier_family_20_(phosphate_transporter),_membe…	0.000	0.000000000	2.1
TC06000051.hg.1	NM_004271_//_LY86_//_lymphocyte_antigen_86_//_6p25.1_//_9450_///_ENST00000230568_//_LY86_//_lymphocyte_antigen_86_//_6p25.1_//_9450_///_ENST00000379953_//_LY86_//_lymphocyte_antigen_86_//_6p25.1_//_9450_///_AY931019_//_LY86_//_lymphocyte_antigen_86_//_6p25.1_//_9450_///_BC038846_//_LY86_//_lymphocyte_antigen_86_//_6p25.1_//_9450_///_OTTHUMT00000039762_//_LY86_//_lymphocyte_antigen_86_//_6p25.1_//…	0.000	0.000000000	2.1
TC07003249.hg.1	#N/A	0.000	0.000000000	2.1
TC10002299.hg.1	#N/A	0.000	0.000000000	2.1
TC14001321.hg.1	#N/A	0.000	0.000000000	2.1
TC15000979.hg.1	BC101079_//_DNM1P46_//_dynamin_1_pseudogene_46_//_15q26.3_//_196968	0.000	0.000000000	2.1
TC16000053.hg.1	NM_174903_//_RNF151_//_ring_finger_protein_151_//_16p13.3_//_146310_///_ENST00000321392_//_RNF151_//_ring_finger_protein_151_//_16p13.3_//_146310_///_BC113014_//_RNF151_//_ring_finger_protein_151_//_16p13.3_//_146310_///_uc002cnt.1_//_RNF151_//_ring_finger_protein_151_//_16p13.3_//_146310	0.000	0.000000000	2.1
TC17000246.hg.1	NM_000382_//_ALDH3A2_//_aldehyde_dehydrogenase_3_family,_member_A2_//_17p11.2_//_224_///_NM_001031806_//_ALDH3A2_//_aldehyde_dehydrogenase_3_family,_member_A2_//_17p11.2_//_224_///_ENST00000176643_//_ALDH3A2_//_aldehyde_dehydrogenase_3_family,_member_A2_//_17p11.2_//_224_///_ENST00000339618_//_ALDH3A2_//_aldehyde_dehydrogenase_3_family,_member_A2_//_17p11.2_//_224_///_ENST00000395575_//_ALDH3A2_/…	0.000	0.000000000	2.1
TC04001115.hg.1	#N/A	0.000	0.000000000	2.09
TC04001248.hg.1	#N/A	0.000	0.000000000	2.09
TC05002769.hg.1	#N/A	0.000	0.000000000	2.09
TC05002911.hg.1	#N/A	0.000	0.000000000	2.09
TC09000203.hg.1	NM_005893_//_CCIN_//_calicin_//_9p13.3_//_881_///_ENST00000335119_//_CCIN_//_calicin_//_9p13.3_//_881_///_BC019251_//_CCIN_//_calicin_//_9p13.3_//_881_///_OTTHUMT00000052418_//_CCIN_//_calicin_//_9p13.3_//_881_///_uc003zzb.4_//_CCIN_//_calicin_//_9p13.3_//_881	0.000	0.000000000	2.09
TC16000349.hg.1	NM_001114380_//_ITGAL_//_integrin_alpha_L_//_16p11.2_//_3683_///_NM_002209_//_ITGAL_//_integrin_alpha_L_//_16p11.2_//_3683_///_ENST00000356798_//_ITGAL_//_integrin_alpha_L_//_16p11.2_//_3683_///_ENST00000358164_//_ITGAL_//_integrin_alpha_L_//_16p11.2_//_3683_///_ENST00000433423_//_ITGAL_//_integrin_alpha_L_//_16p11.2_//_3683_///_AK298674_//_ITGAL_//_integrin_alpha_L_//_16p11.2_//_3683_///_AK30319…	0.000	0.000000000	2.09
TC17000357.hg.1	NM_018404_//_ADAP2_//_ArfGAP_with_dual_PH_domains_2_//_17q11.2_//_55803_///_ENST00000330889_//_ADAP2_//_ArfGAP_with_dual_PH_domains_2_//_17q11.2_//_55803_///_AK074196_//_ADAP2_//_ArfGAP_with_dual_PH_domains_2_//_17q11.2_//_55803_///_BC033758_//_ADAP2_//_ArfGAP_with_dual_PH_domains_2_//_17q11.2_//_55803_///_DQ288859_//_ADAP2_//_ArfGAP_with_dual_PH_domains_2_//_17q11.2_//_55803_///_OTTHUMT000002563…	0.000	0.000000000	2.09
TC05000930.hg.1	NR_039609_//_MIR378E_//_microRNA_378e_//_NA_//_100616498_///_NR_039609_//_MIR378E_//_microRNA_378e_//_NA_//_100616498_///_uc021yhn.1_//_MIR378E_//_microRNA_378e_//_NA_//_100616498	0.000	0.000000000	2.08
TC06000946.hg.1	#N/A	0.000	0.000000000	2.08
TC06002168.hg.1	NM_001168388_//_CITED2_//_Cbp/p300-interacting_transactivator,_with_Glu/Asp_rich_carboxy-terminal_domain,_2_//_6q23.3_//_10370_///_NM_001168389_//_CITED2_//_Cbp/p300-interacting_transactivator,_with_Glu/Asp_rich_carboxy-terminal_domain,_2_//_6q23.3_//_10370_///_NM_006079_//_CITED2_//_Cbp/p300-interacting_transactivator,_with_Glu/Asp_rich_carboxy-terminal_domain,_2_//_6q23.3_//_10370_///_ENST00000…	0.000	0.000000000	2.08
TC17001059.hg.1	NM_001033053_//_NLRP1_//_NLR_family,_pyrin_domain_containing_1_//_17p13.2_//_22861_///_NM_014922_//_NLRP1_//_NLR_family,_pyrin_domain_containing_1_//_17p13.2_//_22861_///_NM_033004_//_NLRP1_//_NLR_family,_pyrin_domain_containing_1_//_17p13.2_//_22861_///_NM_033006_//_NLRP1_//_NLR_family,_pyrin_domain_containing_1_//_17p13.2_//_22861_///_NM_033007_//_NLRP1_//_NLR_family,_pyrin_domain_containing_1_…	0.000	0.000000000	2.08
PSR01029258.hg.1	#N/A	0.001	0.007246506	2.07
TC02002705.hg.1	NM_003709_//_KLF7_//_Kruppel-like_factor_7_(ubiquitous)_//_2q32_//_8609_///_ENST00000309446_//_KLF7_//_Kruppel-like_factor_7_(ubiquitous)_//_2q32_//_8609_///_ENST00000412414_//_KLF7_//_Kruppel-like_factor_7_(ubiquitous)_//_2q32_//_8609_///_ENST00000421199_//_KLF7_//_Kruppel-like_factor_7_(ubiquitous)_//_2q32_//_8609_///_ENST00000423015_//_KLF7_//_Kruppel-like_factor_7_(ubiquitous)_//_2q32_//_8609…	0.000	0.000000000	2.07
TC03002143.hg.1	#N/A	0.000	0.000000000	2.07
TC07000837.hg.1	#N/A	0.001	0.007246506	2.07
TC07003322.hg.1	NM_016616_//_NME8_//_NME/NM23_family_member_8_//_7p14.1_//_51314_///_ENST00000199447_//_NME8_//_NME/NM23_family_member_8_//_7p14.1_//_51314_///_ENST00000440017_//_NME8_//_NME/NM23_family_member_8_//_7p14.1_//_51314_///_BC036816_//_NME8_//_NME/NM23_family_member_8_//_7p14.1_//_51314_///_OTTHUMT00000219946_//_NME8_//_NME/NM23_family_member_8_//_7p14.1_//_51314_///_OTTHUMT00000338087_//_NME8_//_NME/…	0.000	0.000000000	2.07
TC08002554.hg.1	#N/A	0.000	0.000000000	2.07
TC11000980.hg.1	NM_000051_//_ATM_//_ATM_serine/threonine_kinase_//_11q22-q23_//_472_///_ENST00000278616_//_ATM_//_ATM_serine/threonine_kinase_//_11q22-q23_//_472_///_ENST00000452508_//_ATM_//_ATM_serine/threonine_kinase_//_11q22-q23_//_472_///_ENST00000525178_//_ATM_//_ATM_serine/threonine_kinase_//_11q22-q23_//_472_///_AF035328_//_ATM_//_ATM_serine/threonine_kinase_//_11q22-q23_//_472_///_BC007023_//_ATM_//_ATM…	0.000	0.000000000	2.07
TC12000139.hg.1	NR_026971_//_A2M-AS1_//_A2M_antisense_RNA_1_(head_to_head)_//_12p13.31_//_144571_///_ENST00000499762_//_A2M-AS1_//_A2M_antisense_RNA_1_(head_to_head)_//_12p13.31_//_144571_///_uc009zgj.1_//_A2M-AS1_//_A2M_antisense_RNA_1_(head_to_head)_//_12p13.31_//_144571	0.000	0.000000000	2.07
TC17001311.hg.1	NM_004475_//_FLOT2_//_flotillin_2_//_17q11.2_//_2319_///_ENST00000394906_//_FLOT2_//_flotillin_2_//_17q11.2_//_2319_///_ENST00000394908_//_FLOT2_//_flotillin_2_//_17q11.2_//_2319_///_ENST00000465427_//_FLOT2_//_flotillin_2_//_17q11.2_//_2319_///_BC003683_//_FLOT2_//_flotillin_2_//_17q11.2_//_2319_///_OTTHUMT00000255934_//_FLOT2_//_flotillin_2_//_17q11.2_//_2319_///_OTTHUMT00000255935_//_FLOT2_//_…	0.000	0.000000000	2.07
TC01004671.hg.1	#N/A	0.000	0.000000000	2.06
TC04000905.hg.1	NM_181726_//_ANKRD37_//_ankyrin_repeat_domain_37_//_4q35.1_//_353322_///_ENST00000335174_//_ANKRD37_//_ankyrin_repeat_domain_37_//_4q35.1_//_353322_///_ENST00000507479_//_ANKRD37_//_ankyrin_repeat_domain_37_//_4q35.1_//_353322_///_AK303243_//_ANKRD37_//_ankyrin_repeat_domain_37_//_4q35.1_//_353322_///_BC088376_//_ANKRD37_//_ankyrin_repeat_domain_37_//_4q35.1_//_353322_///_OTTHUMT00000360673_//_AN…	0.000	0.000000000	2.06
TC05000412.hg.1	NM_001126336_//_VCAN_//_versican_//_5q14.3_//_1462_///_NM_001164097_//_VCAN_//_versican_//_5q14.3_//_1462_///_NM_001164098_//_VCAN_//_versican_//_5q14.3_//_1462_///_NM_004385_//_VCAN_//_versican_//_5q14.3_//_1462_///_ENST00000265077_//_VCAN_//_versican_//_5q14.3_//_1462_///_ENST00000342785_//_VCAN_//_versican_//_5q14.3_//_1462_///_ENST00000343200_//_VCAN_//_versican_//_5q14.3_//_1462_///_ENST0000…	0.000	0.000000000	2.06
TC07002618.hg.1	NR_029394_//_TBXAS1_//_thromboxane_A_synthase_1_(platelet)_//_7q34-q35_//_6916	0.000	0.000000000	2.06
TC14000473.hg.1	NM_001135047_//_JDP2_//_Jun_dimerization_protein_2_//_14q24.3_//_122953_///_NM_001135048_//_JDP2_//_Jun_dimerization_protein_2_//_14q24.3_//_122953_///_NM_001135049_//_JDP2_//_Jun_dimerization_protein_2_//_14q24.3_//_122953_///_NM_130469_//_JDP2_//_Jun_dimerization_protein_2_//_14q24.3_//_122953_///_ENST00000267569_//_JDP2_//_Jun_dimerization_protein_2_//_14q24.3_//_122953_///_ENST00000419727_//_…	0.000	0.000000000	2.06
TC19002521.hg.1	#N/A	0.000	0.000000000	2.06
TC02003892.hg.1	AY077737_//_SCARNA5_//_small_Cajal_body-specific_RNA_5_//_2q37.1_//_677775	0.001	0.007246506	2.05
TC04001267.hg.1	NM_014465_//_SULT1B1_//_sulfotransferase_family_1B_member_1_//_4q13.3_//_27284_///_ENST00000310613_//_SULT1B1_//_sulfotransferase_family_1B_member_1_//_4q13.3_//_27284_///_BC010895_//_SULT1B1_//_sulfotransferase_family_1B_member_1_//_4q13.3_//_27284_///_OTTHUMT00000251563_//_SULT1B1_//_sulfotransferase_family_1B_member_1_//_4q13.3_//_27284_///_OTTHUMT00000362582_//_SULT1B1_//_sulfotransferase_fam…	0.000	0.000000000	2.05
TC05000981.hg.1	NM_001131055_//_HRH2_//_histamine_receptor_H2_//_5q35.2_//_3274_///_ENST00000377291_//_HRH2_//_histamine_receptor_H2_//_5q35.2_//_3274_///_BC054510_//_HRH2_//_histamine_receptor_H2_//_5q35.2_//_3274_///_uc003mdc.4_//_HRH2_//_histamine_receptor_H2_//_5q35.2_//_3274	0.000	0.000000000	2.05
TC06000270.hg.1	NM_003527_//_HIST1H2BO_//_histone_cluster_1,_H2bo_//_6p22.1_//_8348_///_BC106720_//_HIST1H2BO_//_histone_cluster_1,_H2bo_//_6p22.1_//_8348_///_OTTHUMT00000040161_//_HIST1H2BO_//_histone_cluster_1,_H2bo_//_6p22.1_//_8348_///_uc003nkc.1_//_HIST1H2BO_//_histone_cluster_1,_H2bo_//_6p22.1_//_8348	0.000	0.000000000	2.05
TC07002597.hg.1	#N/A	0.000	0.000000000	2.05
TC10002919.hg.1	#N/A	0.000	0.000000000	2.05
TC12000443.hg.1	#N/A	0.000	0.000000000	2.05
TC03003334.hg.1	NM_001080744_//_DGKG_//_diacylglycerol_kinase_gamma_//_3q27.2-q27.3_//_1608_///_NM_001080745_//_DGKG_//_diacylglycerol_kinase_gamma_//_3q27.2-q27.3_//_1608_///_NM_001346_//_DGKG_//_diacylglycerol_kinase_gamma_//_3q27.2-q27.3_//_1608_///_ENST00000265022_//_DGKG_//_diacylglycerol_kinase_gamma_//_3q27.2-q27.3_//_1608_///_ENST00000344484_//_DGKG_//_diacylglycerol_kinase_gamma_//_3q27.2-q27.3_//_1608_…	0.000	0.000000000	2.04
TC06001313.hg.1	NM_001080480_//_MBOAT1_//_membrane_bound_O-acyltransferase_domain_containing_1_//_6p22.3_//_154141_///_ENST00000324607_//_MBOAT1_//_membrane_bound_O-acyltransferase_domain_containing_1_//_6p22.3_//_154141_///_AK296857_//_MBOAT1_//_membrane_bound_O-acyltransferase_domain_containing_1_//_6p22.3_//_154141_///_BC150650_//_MBOAT1_//_membrane_bound_O-acyltransferase_domain_containing_1_//_6p22.3_//_154…	0.000	0.000000000	2.04
TC06003543.hg.1	L40518_//_GUSBP3_//_glucuronidase,_beta_pseudogene_3_//_5q13.2_//_653188	0.000	0.000000000	2.04
TC07001801.hg.1	#N/A	0.000	0.000000000	2.04
TC13000464.hg.1	ENST00000516093_//_RNU6-51_//_RNA,_U6_small_nuclear_51_//_NA_//_NA	0.000	0.000000000	2.04
TC15002792.hg.1	NM_198141_//_GANC_//_glucosidase,_alpha;_neutral_C_//_15q15.2_//_2595_///_ENST00000318010_//_GANC_//_glucosidase,_alpha;_neutral_C_//_15q15.2_//_2595_///_ENST00000440615_//_GANC_//_glucosidase,_alpha;_neutral_C_//_15q15.2_//_2595_///_AK074330_//_GANC_//_glucosidase,_alpha;_neutral_C_//_15q15.2_//_2595_///_AK301467_//_GANC_//_glucosidase,_alpha;_neutral_C_//_15q15.2_//_2595_///_BC059406_//_GANC_//…	0.000	0.000000000	2.04
TC07000459.hg.1	NM_000265_//_NCF1_//_neutrophil_cytosolic_factor_1_//_7q11.23_//_653361_///_ENST00000289473_//_NCF1_//_neutrophil_cytosolic_factor_1_//_7q11.23_//_653361_///_ENST00000443956_//_NCF1_//_neutrophil_cytosolic_factor_1_//_7q11.23_//_653361_///_AK316341_//_NCF1_//_neutrophil_cytosolic_factor_1_//_7q11.23_//_653361_///_AK316552_//_NCF1_//_neutrophil_cytosolic_factor_1_//_7q11.23_//_653361_///_BC002816_…	0.000	0.000000000	2.03
TC08000774.hg.1	#N/A	0.001	0.007246506	2.03
TC0X001881.hg.1	#N/A	0.000	0.000000000	2.03
TC10001900.hg.1	#N/A	0.000	0.000000000	2.03
TC10002295.hg.1	#N/A	0.000	0.000000000	2.03
TC12001027.hg.1	NM_144669_//_GLT1D1_//_glycosyltransferase_1_domain_containing_1_//_12q24.33_//_144423_///_ENST00000281703_//_GLT1D1_//_glycosyltransferase_1_domain_containing_1_//_12q24.33_//_144423_///_ENST00000442111_//_GLT1D1_//_glycosyltransferase_1_domain_containing_1_//_12q24.33_//_144423_///_ENST00000537468_//_GLT1D1_//_glycosyltransferase_1_domain_containing_1_//_12q24.33_//_144423_///_AK295333_//_GLT1D…	0.000	0.000000000	2.03
TC17001842.hg.1	NM_001159770_//_SLC39A11_//_solute_carrier_family_39,_member_11_//_17q24.3-q25.1_//_201266_///_NM_139177_//_SLC39A11_//_solute_carrier_family_39,_member_11_//_17q24.3-q25.1_//_201266_///_ENST00000255559_//_SLC39A11_//_solute_carrier_family_39,_member_11_//_17q24.3-q25.1_//_201266_///_ENST00000542342_//_SLC39A11_//_solute_carrier_family_39,_member_11_//_17q24.3-q25.1_//_201266_///_BC035631_//_SLC3…	0.000	0.000000000	2.03
TC17001844.hg.1	#N/A	0.000	0.000000000	2.03
TC19000775.hg.1	NM_001082618_//_CD33_//_CD33_molecule_//_19q13.3_//_945_///_NM_001177608_//_CD33_//_CD33_molecule_//_19q13.3_//_945_///_NM_001772_//_CD33_//_CD33_molecule_//_19q13.3_//_945_///_ENST00000262262_//_CD33_//_CD33_molecule_//_19q13.3_//_945_///_ENST00000391796_//_CD33_//_CD33_molecule_//_19q13.3_//_945_///_ENST00000421133_//_CD33_//_CD33_molecule_//_19q13.3_//_945_///_ENST00000436584_//_CD33_//_CD33_m…	0.000	0.000000000	2.03
TC19001540.hg.1	NM_013376_//_SERTAD1_//_SERTA_domain_containing_1_//_19q13.1-q13.2_//_29950_///_ENST00000357949_//_SERTAD1_//_SERTA_domain_containing_1_//_19q13.1-q13.2_//_29950_///_BC002670_//_SERTAD1_//_SERTA_domain_containing_1_//_19q13.1-q13.2_//_29950_///_uc002ont.4_//_SERTAD1_//_SERTA_domain_containing_1_//_19q13.1-q13.2_//_29950	0.000	0.000000000	2.03
TC22001043.hg.1	AK124922_//_ADRBK2_//_adrenergic,_beta,_receptor_kinase_2_//_22q12.1_//_157	0.000	0.000000000	2.03
TC01003350.hg.1	#N/A	0.000	0.000000000	2.02
TC03000112.hg.1	#N/A	0.000	0.000000000	2.02
TC04002392.hg.1	#N/A	0.000	0.000000000	2.02
TC05000983.hg.1	#N/A	0.000	0.000000000	2.02
TC06001538.hg.1	NM_025261_//_LY6G6C_//_lymphocyte_antigen_6_complex,_locus_G6C_//_6p21.33_//_80740_///_ENST00000375819_//_LY6G6C_//_lymphocyte_antigen_6_complex,_locus_G6C_//_6p21.33_//_80740_///_ENST00000495859_//_LY6G6C_//_lymphocyte_antigen_6_complex,_locus_G6C_//_6p21.33_//_80740_///_AJ315534_//_LY6G6C_//_lymphocyte_antigen_6_complex,_locus_G6C_//_6p21.33_//_80740_///_BC036302_//_LY6G6C_//_lymphocyte_antigen…	0.001	0.007246506	2.02
TC07001067.hg.1	#N/A	0.001	0.007246506	2.02
TC11001414.hg.1	NM_016422_//_RNF141_//_ring_finger_protein_141_//_11p15.4_//_50862_///_ENST00000265981_//_RNF141_//_ring_finger_protein_141_//_11p15.4_//_50862_///_ENST00000528665_//_RNF141_//_ring_finger_protein_141_//_11p15.4_//_50862_///_AK309367_//_RNF141_//_ring_finger_protein_141_//_11p15.4_//_50862_///_BC018104_//_RNF141_//_ring_finger_protein_141_//_11p15.4_//_50862_///_uc001mis.1_//_RNF141_//_ring_finge…	0.000	0.000000000	2.02
TC19000736.hg.1	NR_001285_//_SNORD35B_//_small_nucleolar_RNA,_C/D_box_35B_//_19q13.3_//_84546_///_NR_001285_//_SNORD35B_//_small_nucleolar_RNA,_C/D_box_35B_//_19q13.3_//_84546_///_uc002poc.3_//_SNORD35B_//_small_nucleolar_RNA,_C/D_box_35B_//_19q13.3_//_84546	0.000	0.000000000	2.02
TC19002251.hg.1	#N/A	0.000	0.000000000	2.02
TC20000072.hg.1	NM_015192_//_PLCB1_//_phospholipase_C,_beta_1_(phosphoinositide-specific)_//_20p12_//_23236_///_NM_182734_//_PLCB1_//_phospholipase_C,_beta_1_(phosphoinositide-specific)_//_20p12_//_23236_///_ENST00000338037_//_PLCB1_//_phospholipase_C,_beta_1_(phosphoinositide-specific)_//_20p12_//_23236_///_ENST00000378637_//_PLCB1_//_phospholipase_C,_beta_1_(phosphoinositide-specific)_//_20p12_//_23236_///_ENS…	0.001	0.007246506	2.02
TC22000034.hg.1	#N/A	0.000	0.000000000	2.02
TC6_cox_hap2000167.hg.1	NM_025261_//_LY6G6C_//_lymphocyte_antigen_6_complex,_locus_G6C_//_6p21.33_//_80740_///_AJ315534_//_LY6G6C_//_lymphocyte_antigen_6_complex,_locus_G6C_//_6p21.33_//_80740_///_BC036302_//_LY6G6C_//_lymphocyte_antigen_6_complex,_locus_G6C_//_6p21.33_//_80740_///_OTTHUMT00000077270_//_LY6G6C_//_lymphocyte_antigen_6_complex,_locus_G6C_//_6p21.33_//_80740_///_OTTHUMT00000268414_//_LY6G6C_//_lymphocyte_a…	0.001	0.007246506	2.02
TC6_dbb_hap3000156.hg.1	NM_025261_//_LY6G6C_//_lymphocyte_antigen_6_complex,_locus_G6C_//_6p21.33_//_80740_///_AJ315534_//_LY6G6C_//_lymphocyte_antigen_6_complex,_locus_G6C_//_6p21.33_//_80740_///_BC036302_//_LY6G6C_//_lymphocyte_antigen_6_complex,_locus_G6C_//_6p21.33_//_80740_///_OTTHUMT00000310186_//_LY6G6C_//_lymphocyte_antigen_6_complex,_locus_G6C_//_6p21.33_//_80740_///_OTTHUMT00000310187_//_LY6G6C_//_lymphocyte_a…	0.001	0.007246506	2.02
TC6_mann_hap4000068.hg.1	NM_002441_//_MSH5_//_mutS_homolog_5_//_6p21.3_//_4439_///_NM_025259_//_MSH5_//_mutS_homolog_5_//_6p21.3_//_4439_///_NM_172165_//_MSH5_//_mutS_homolog_5_//_6p21.3_//_4439_///_NM_172166_//_MSH5_//_mutS_homolog_5_//_6p21.3_//_4439_///_BC001358_//_MSH5_//_mutS_homolog_5_//_6p21.3_//_4439_///_BC041031_//_MSH5_//_mutS_homolog_5_//_6p21.3_//_4439_///_OTTHUMT00000311720_//_MSH5_//_mutS_homolog_5_//_6p21.…	0.000	0.000000000	2.02
TC6_mann_hap4000144.hg.1	NM_025261_//_LY6G6C_//_lymphocyte_antigen_6_complex,_locus_G6C_//_6p21.33_//_80740_///_AJ315534_//_LY6G6C_//_lymphocyte_antigen_6_complex,_locus_G6C_//_6p21.33_//_80740_///_BC036302_//_LY6G6C_//_lymphocyte_antigen_6_complex,_locus_G6C_//_6p21.33_//_80740_///_OTTHUMT00000311316_//_LY6G6C_//_lymphocyte_antigen_6_complex,_locus_G6C_//_6p21.33_//_80740_///_OTTHUMT00000311317_//_LY6G6C_//_lymphocyte_a…	0.001	0.007246506	2.02
TC6_mcf_hap5000144.hg.1	NM_025261_//_LY6G6C_//_lymphocyte_antigen_6_complex,_locus_G6C_//_6p21.33_//_80740_///_AJ315534_//_LY6G6C_//_lymphocyte_antigen_6_complex,_locus_G6C_//_6p21.33_//_80740_///_BC036302_//_LY6G6C_//_lymphocyte_antigen_6_complex,_locus_G6C_//_6p21.33_//_80740_///_OTTHUMT00000312229_//_LY6G6C_//_lymphocyte_antigen_6_complex,_locus_G6C_//_6p21.33_//_80740_///_OTTHUMT00000312230_//_LY6G6C_//_lymphocyte_a…	0.001	0.007246506	2.02
TC6_ssto_hap7000139.hg.1	NM_025261_//_LY6G6C_//_lymphocyte_antigen_6_complex,_locus_G6C_//_6p21.33_//_80740_///_AJ315534_//_LY6G6C_//_lymphocyte_antigen_6_complex,_locus_G6C_//_6p21.33_//_80740_///_BC036302_//_LY6G6C_//_lymphocyte_antigen_6_complex,_locus_G6C_//_6p21.33_//_80740_///_OTTHUMT00000268317_//_LY6G6C_//_lymphocyte_antigen_6_complex,_locus_G6C_//_6p21.33_//_80740_///_OTTHUMT00000268318_//_LY6G6C_//_lymphocyte_a…	0.001	0.007246506	2.02
TC01003928.hg.1	ENST00000364451_//_RNA5S9_//_RNA,_5S_ribosomal_9_//_1q42_//_100169760	0.000	0.000000000	2.01
TC02002511.hg.1	NM_001085447_//_CCDC173_//_coiled-coil_domain_containing_173_//_2q31.1_//_129881_///_ENST00000447353_//_CCDC173_//_coiled-coil_domain_containing_173_//_2q31.1_//_129881_///_BC117445_//_CCDC173_//_coiled-coil_domain_containing_173_//_2q31.1_//_129881_///_OTTHUMT00000333954_//_CCDC173_//_coiled-coil_domain_containing_173_//_2q31.1_//_129881_///_OTTHUMT00000333955_//_CCDC173_//_coiled-coil_domain_co…	0.001	0.007246506	2.01
TC02002645.hg.1	NM_001195144_//_ANKRD44_//_ankyrin_repeat_domain_44_//_2q33.1_//_91526_///_NM_153697_//_ANKRD44_//_ankyrin_repeat_domain_44_//_2q33.1_//_91526_///_ENST00000282272_//_ANKRD44_//_ankyrin_repeat_domain_44_//_2q33.1_//_91526_///_ENST00000328737_//_ANKRD44_//_ankyrin_repeat_domain_44_//_2q33.1_//_91526_///_ENST00000409153_//_ANKRD44_//_ankyrin_repeat_domain_44_//_2q33.1_//_91526_///_ENST00000409919_//…	0.000	0.000000000	2.01
TC03002211.hg.1	NR_037162_//_TTLL3_//_tubulin_tyrosine_ligase-like_family_member_3_//_3p25.3_//_26140	0.000	0.000000000	2.01
TC05003361.hg.1	#N/A	0.001	0.007246506	2.01
TC06001655.hg.1	#N/A	0.000	0.000000000	2.01
TC06002546.hg.1	#N/A	0.000	0.000000000	2.01
TC07001304.hg.1	NR_028347_//_FAM183BP_//_acyloxyacyl_hydrolase_(neutrophil)_//_7p14.1_//_340286_///_ENST00000409072_//_FAM183BP_//_acyloxyacyl_hydrolase_(neutrophil)_//_7p14.1_//_340286_///_NR_028347_//_FAM183BP_//_acyloxyacyl_hydrolase_(neutrophil)_//_7p14.1_//_340286_///_OTTHUMT00000331972_//_FAM183BP_//_acyloxyacyl_hydrolase_(neutrophil)_//_7p14.1_//_340286	0.000	0.000000000	2.01
TC08002027.hg.1	#N/A	0.000	0.000000000	2.01
TC0X002028.hg.1	#N/A	0.000	0.000000000	2.01
TC10000692.hg.1	NM_005479_//_FRAT1_//_frequently_rearranged_in_advanced_T-cell_lymphomas_1_//_10q24.1_//_10023_///_ENST00000371021_//_FRAT1_//_frequently_rearranged_in_advanced_T-cell_lymphomas_1_//_10q24.1_//_10023_///_ENST00000490980_//_FRAT1_//_frequently_rearranged_in_advanced_T-cell_lymphomas_1_//_10q24.1_//_10023_///_BC034476_//_FRAT1_//_frequently_rearranged_in_advanced_T-cell_lymphomas_1_//_10q24.1_//_10…	0.000	0.000000000	2.01
TC11000857.hg.1	#N/A	0.000	0.000000000	2.01
TC15000142.hg.1	AK307870_//_HERC2P2_//_hect_domain_and_RLD_2_pseudogene_2_//_15q11.2_//_400322_///_AK309255_//_HERC2P2_//_hect_domain_and_RLD_2_pseudogene_2_//_15q11.2_//_400322	0.000	0.000000000	2.01
TC15001485.hg.1	#N/A	0.000	0.000000000	2.01
TC17001251.hg.1	NM_001142610_//_ULK2_//_unc-51_like_autophagy_activating_kinase_2_//_17p11.2_//_9706_///_NM_014683_//_ULK2_//_unc-51_like_autophagy_activating_kinase_2_//_17p11.2_//_9706_///_ENST00000361658_//_ULK2_//_unc-51_like_autophagy_activating_kinase_2_//_17p11.2_//_9706_///_ENST00000395544_//_ULK2_//_unc-51_like_autophagy_activating_kinase_2_//_17p11.2_//_9706_///_BC034988_//_ULK2_//_unc-51_like_autophag…	0.000	0.000000000	2.01
TC20000075.hg.1	ENST00000364478_//_RNU105B_//_RNA,_U105B_small_nucleolar_//_20p12.3_//_26767	0.001	0.007246506	2.01
TC21000707.hg.1	#N/A	0.000	0.000000000	2.01
TC01001839.hg.1	AK124970_//_LOC101926980_//_uncharacterized_LOC101926980_//_NA_//_101926980_///_OTTHUMT00000091227_//_RP11-504P24.4_//_NA_//_NA_//_NA	0.000	0.000000000	2
TC01003172.hg.1	NM_001024599_//_HIST2H2BF_//_histone_cluster_2,_H2bf_//_1q21.2_//_440689_///_BC110793_//_HIST2H2BF_//_histone_cluster_2,_H2bf_//_1q21.2_//_440689_///_OTTHUMT00000098436_//_HIST2H3PS2_//_histone_cluster_2,_H3,_pseudogene_2_//_1q21.2_//_440686	0.000	0.000000000	2
TC01003920.hg.1	ENST00000362482_//_RNA5S1_//_RNA,_5S_ribosomal_1_//_1q42_//_100169751	0.000	0.000000000	2
TC01003921.hg.1	ENST00000364718_//_RNA5S2_//_RNA,_5S_ribosomal_2_//_1q42_//_100169753	0.000	0.000000000	2
TC01003922.hg.1	ENST00000362467_//_RNA5S3_//_RNA,_5S_ribosomal_3_//_1q42_//_100169754	0.000	0.000000000	2
TC01003923.hg.1	ENST00000363511_//_RNA5S4_//_RNA,_5S_ribosomal_4_//_1q42_//_100169755	0.000	0.000000000	2
TC01003924.hg.1	ENST00000362526_//_RNA5S5_//_RNA,_5S_ribosomal_5_//_1q42_//_100169756	0.000	0.000000000	2
TC01003925.hg.1	ENST00000363754_//_RNA5S6_//_RNA,_5S_ribosomal_6_//_1q42_//_100169757	0.000	0.000000000	2
TC01003926.hg.1	ENST00000365651_//_RNA5S7_//_RNA,_5S_ribosomal_7_//_1q42_//_100169758	0.000	0.000000000	2
TC01003927.hg.1	ENST00000363473_//_RNA5S8_//_RNA,_5S_ribosomal_8_//_1q42_//_100169759	0.000	0.000000000	2
TC01003929.hg.1	ENST00000363040_//_RNA5S10_//_RNA,_5S_ribosomal_10_//_1q42_//_100169761	0.000	0.000000000	2
TC01003930.hg.1	ENST00000362464_//_RNA5S11_//_RNA,_5S_ribosomal_11_//_1q42_//_100169762	0.000	0.000000000	2
TC01003931.hg.1	ENST00000362400_//_RNA5S12_//_RNA,_5S_ribosomal_12_//_1q42_//_100169763	0.000	0.000000000	2
TC01003932.hg.1	ENST00000365656_//_RNA5S13_//_RNA,_5S_ribosomal_13_//_1q42_//_100169764	0.000	0.000000000	2
TC01003933.hg.1	ENST00000364485_//_RNA5S14_//_RNA,_5S_ribosomal_14_//_1q42_//_100169765	0.000	0.000000000	2
TC01003934.hg.1	ENST00000365055_//_RNA5S15_//_RNA,_5S_ribosomal_15_//_1q42_//_100169766	0.000	0.000000000	2
TC01003935.hg.1	ENST00000365387_//_RNA5S16_//_RNA,_5S_ribosomal_16_//_1q42_//_100169767	0.000	0.000000000	2
TC01003936.hg.1	ENST00000363500_//_RNA5S17_//_RNA,_5S_ribosomal_17_//_1q42_//_100169768	0.000	0.000000000	2
TC06001380.hg.1	#N/A	0.000	0.000000000	2
TC06001381.hg.1	#N/A	0.000	0.000000000	2
TC06001382.hg.1	#N/A	0.000	0.000000000	2
TC06003752.hg.1	#N/A	0.000	0.000000000	2
TC07000735.hg.1	NM_001105533_//_CPED1_//_cadherin-like_and_PC-esterase_domain_containing_1_//_7q31.31_//_79974_///_NM_024913_//_CPED1_//_cadherin-like_and_PC-esterase_domain_containing_1_//_7q31.31_//_79974_///_ENST00000310396_//_CPED1_//_cadherin-like_and_PC-esterase_domain_containing_1_//_7q31.31_//_79974_///_ENST00000340646_//_CPED1_//_cadherin-like_and_PC-esterase_domain_containing_1_//_7q31.31_//_79974_///_…	0.000	0.000000000	2
TC07003379.hg.1	NM_012133_//_COPG2_//_coatomer_protein_complex_subunit_gamma_2_//_7q32_//_26958_///_BC110796_//_COPG2_//_coatomer_protein_complex_subunit_gamma_2_//_7q32_//_26958_///_OTTHUMT00000339658_//_COPG2_//_coatomer_protein_complex_subunit_gamma_2_//_7q32_//_26958_///_uc003vqh.1_//_COPG2_//_coatomer_protein_complex_subunit_gamma_2_//_7q32_//_26958	0.000	0.000000000	2
TC12002395.hg.1	EF491814_//_LRP1_//_LDL_receptor_related_protein_1_//_12q13.3_//_4035	0.000	0.000000000	2
TC17001702.hg.1	#N/A	0.001	0.007246506	2
TC17002390.hg.1	NR_027083_//_AFMID_//_arylformamidase_//_17q25.3_//_125061	0.000	0.000000000	2
TC19001517.hg.1	NM_004877_//_GMFG_//_glia_maturation_factor,_gamma_//_19q13.2_//_9535_///_ENST00000253054_//_GMFG_//_glia_maturation_factor,_gamma_//_19q13.2_//_9535_///_BC061922_//_GMFG_//_glia_maturation_factor,_gamma_//_19q13.2_//_9535_///_BC080180_//_GMFG_//_glia_maturation_factor,_gamma_//_19q13.2_//_9535_///_BC093799_//_GMFG_//_glia_maturation_factor,_gamma_//_19q13.2_//_9535_///_BC143543_//_GMFG_//_glia_m…	0.000	0.000000000	2
TC20001222.hg.1	#N/A	0.000	0.000000000	2
TC22001279.hg.1	#N/A	0.000	0.000000000	2
TC6_qbl_hap6000159.hg.1	NM_025261_//_LY6G6C_//_lymphocyte_antigen_6_complex,_locus_G6C_//_6p21.33_//_80740_///_AJ315534_//_LY6G6C_//_lymphocyte_antigen_6_complex,_locus_G6C_//_6p21.33_//_80740_///_BC036302_//_LY6G6C_//_lymphocyte_antigen_6_complex,_locus_G6C_//_6p21.33_//_80740_///_OTTHUMT00000035510_//_LY6G6C_//_lymphocyte_antigen_6_complex,_locus_G6C_//_6p21.33_//_80740_///_OTTHUMT00000035511_//_LY6G6C_//_lymphocyte_a…	0.000	0.000000000	2
TC01000346.hg.1	NM_005517_//_HMGN2_//_high_mobility_group_nucleosomal_binding_domain_2_//_1p36.1_//_3151_///_ENST00000361427_//_HMGN2_//_high_mobility_group_nucleosomal_binding_domain_2_//_1p36.1_//_3151_///_ENST00000493418_//_HMGN2_//_high_mobility_group_nucleosomal_binding_domain_2_//_1p36.1_//_3151_///_BC000378_//_HMGN2_//_high_mobility_group_nucleosomal_binding_domain_2_//_1p36.1_//_3151_///_BC003050_//_HMGN…	0.000	0.000000000	1.99
TC01002346.hg.1	#N/A	0.000	0.000000000	1.99
TC01006044.hg.1	#N/A	0.000	0.000000000	1.99
TC06002773.hg.1	#N/A	0.000	0.000000000	1.99
TC10002287.hg.1	#N/A	0.001	0.007246506	1.99
TC12000083.hg.1	NR_004387_//_SCARNA10_//_small_Cajal_body-specific_RNA_10_//_12p13.31_//_692148_///_ENST00000459255_//_SCARNA10_//_small_Cajal_body-specific_RNA_10_//_12p13.31_//_692148_///_uc009zeo.1_//_SCARNA10_//_small_Cajal_body-specific_RNA_10_//_12p13.31_//_692148	0.000	0.000000000	1.99
TC17002849.hg.1	NM_002616_//_PER1_//_period_circadian_clock_1_//_17p13.1_//_5187_///_ENST00000317276_//_PER1_//_period_circadian_clock_1_//_17p13.1_//_5187_///_ENST00000354903_//_PER1_//_period_circadian_clock_1_//_17p13.1_//_5187_///_AK295410_//_PER1_//_period_circadian_clock_1_//_17p13.1_//_5187_///_BC137346_//_PER1_//_period_circadian_clock_1_//_17p13.1_//_5187_///_BC144593_//_PER1_//_period_circadian_clock_1…	0.000	0.000000000	1.99
TC19001135.hg.1	NM_012335_//_MYO1F_//_myosin_IF_//_19p13.3-p13.2_//_4542_///_ENST00000338257_//_MYO1F_//_myosin_IF_//_19p13.3-p13.2_//_4542_///_AK301166_//_MYO1F_//_myosin_IF_//_19p13.3-p13.2_//_4542_///_BC028071_//_MYO1F_//_myosin_IF_//_19p13.3-p13.2_//_4542_///_OTTHUMT00000342716_//_MYO1F_//_myosin_IF_//_19p13.3-p13.2_//_4542_///_uc002mkg.3_//_MYO1F_//_myosin_IF_//_19p13.3-p13.2_//_4542_///_uc010xkf.2_//_MYO1F…	0.000	0.000000000	1.99
TC22001041.hg.1	#N/A	0.000	0.000000000	1.99
47422080_st	#N/A	0.000	0.000000000	1.98
TC01002904.hg.1	#N/A	0.000	0.000000000	1.98
TC01005086.hg.1	#N/A	0.000	0.000000000	1.98
TC03000395.hg.1	NR_038286_//_PSMD6-AS2_//_PSMD6_antisense_RNA_2_//_3p14_//_100507062_///_ENST00000472046_//_PSMD6-AS2_//_PSMD6_antisense_RNA_2_//_3p14_//_100507062_///_uc003dly.2_//_PSMD6-AS2_//_PSMD6_antisense_RNA_2_//_3p14_//_100507062	0.000	0.000000000	1.98
TC03002306.hg.1	#N/A	0.001	0.007246506	1.98
TC07002428.hg.1	#N/A	0.000	0.000000000	1.98
TC11001388.hg.1	BC068088_//_TRIM66_//_tripartite_motif_containing_66_//_11p15.4_//_9866	0.000	0.000000000	1.98
TC12001236.hg.1	NM_176890_//_TAS2R50_//_taste_receptor,_type_2,_member_50_//_12p13.2_//_259296_///_ENST00000506868_//_TAS2R50_//_taste_receptor,_type_2,_member_50_//_12p13.2_//_259296_///_BC112100_//_TAS2R50_//_taste_receptor,_type_2,_member_50_//_12p13.2_//_259296_///_OTTHUMT00000370192_//_TAS2R50_//_taste_receptor,_type_2,_member_50_//_12p13.2_//_259296_///_uc001qzl.2_//_TAS2R50_//_taste_receptor,_type_2,_memb…	0.001	0.007246506	1.98
TC02002451.hg.1	NM_001009959_//_ERMN_//_ermin_//_2q24.1_//_57471_///_NM_020711_//_ERMN_//_ermin_//_2q24.1_//_57471_///_ENST00000397283_//_ERMN_//_ermin_//_2q24.1_//_57471_///_ENST00000409216_//_ERMN_//_ermin_//_2q24.1_//_57471_///_ENST00000409925_//_ERMN_//_ermin_//_2q24.1_//_57471_///_ENST00000410096_//_ERMN_//_ermin_//_2q24.1_//_57471_///_ENST00000420719_//_ERMN_//_ermin_//_2q24.1_//_57471_///_AK295844_//_ERMN…	0.000	0.000000000	1.97
TC03001048.hg.1	OTTHUMT00000343510_//_IL1RAP_//_interleukin_1_receptor_accessory_protein_//_3q28_//_3556	0.001	0.007246506	1.97
TC04001741.hg.1	NM_001130688_//_HMGB2_//_high_mobility_group_box_2_//_4q31_//_3148_///_NM_001130689_//_HMGB2_//_high_mobility_group_box_2_//_4q31_//_3148_///_NM_002129_//_HMGB2_//_high_mobility_group_box_2_//_4q31_//_3148_///_ENST00000296503_//_HMGB2_//_high_mobility_group_box_2_//_4q31_//_3148_///_ENST00000438704_//_HMGB2_//_high_mobility_group_box_2_//_4q31_//_3148_///_ENST00000446922_//_HMGB2_//_high_mobility…	0.000	0.000000000	1.97
TC06002266.hg.1	#N/A	0.000	0.000000000	1.97
TC07001289.hg.1	NR_031604_//_MIR1200_//_microRNA_1200_//_7p14.2_//_100302113_///_ENST00000408398_//_MIR1200_//_microRNA_1200_//_7p14.2_//_100302113_///_NR_031604_//_MIR1200_//_microRNA_1200_//_7p14.2_//_100302113_///_uc022abw.1_//_MIR1200_//_microRNA_1200_//_7p14.2_//_100302113	0.000	0.000000000	1.97
TC07002570.hg.1	#N/A	0.000	0.000000000	1.97
TC09002174.hg.1	#N/A	0.001	0.007246506	1.97
TC12001392.hg.1	NM_005164_//_ABCD2_//_ATP_binding_cassette_subfamily_D_member_2_//_12q12_//_225_///_ENST00000308666_//_ABCD2_//_ATP_binding_cassette_subfamily_D_member_2_//_12q12_//_225_///_BC104901_//_ABCD2_//_ATP_binding_cassette_subfamily_D_member_2_//_12q12_//_225_///_BC104903_//_ABCD2_//_ATP_binding_cassette_subfamily_D_member_2_//_12q12_//_225_///_uc001rmb.2_//_ABCD2_//_ATP_binding_cassette_subfamily_D_mem…	0.001	0.007246506	1.97
TC12002688.hg.1	#N/A	0.000	0.000000000	1.97
TC14001604.hg.1	DQ088988_//_DHRS4L2_//_dehydrogenase/reductase_(SDR_family)_member_4_like_2_//_14q11.2_//_317749	0.000	0.000000000	1.97
TC19001621.hg.1	#N/A	0.000	0.000000000	1.97
3662452_st	#N/A	0.000	0.000000000	1.96
TC01005177.hg.1	#N/A	0.000	0.000000000	1.96
TC03001396.hg.1	NR_029690_//_MIR191_//_microRNA_191_//_3p21.31_//_406966_///_NR_029690_//_MIR191_//_microRNA_191_//_3p21.31_//_406966_///_uc003cvo.1_//_MIR191_//_microRNA_191_//_3p21.31_//_406966_///_uc003cvo.1_//_MIR191_//_microRNA_191_//_3p21.31_//_406966	0.000	0.000000000	1.96
TC04001486.hg.1	NM_001221_//_CAMK2D_//_calcium/calmodulin-dependent_protein_kinase_II_delta_//_4q26_//_817_///_NM_172114_//_CAMK2D_//_calcium/calmodulin-dependent_protein_kinase_II_delta_//_4q26_//_817_///_NM_172115_//_CAMK2D_//_calcium/calmodulin-dependent_protein_kinase_II_delta_//_4q26_//_817_///_NM_172127_//_CAMK2D_//_calcium/calmodulin-dependent_protein_kinase_II_delta_//_4q26_//_817_///_NM_172128_//_CAMK2D…	0.000	0.000000000	1.96
TC05001556.hg.1	#N/A	0.000	0.000000000	1.96
TC09000417.hg.1	NM_024077_//_SECISBP2_//_SECIS_binding_protein_2_//_9q22.2_//_79048_///_ENST00000339901_//_SECISBP2_//_SECIS_binding_protein_2_//_9q22.2_//_79048_///_ENST00000375807_//_SECISBP2_//_SECIS_binding_protein_2_//_9q22.2_//_79048_///_ENST00000470305_//_SECISBP2_//_SECIS_binding_protein_2_//_9q22.2_//_79048_///_ENST00000534113_//_SECISBP2_//_SECIS_binding_protein_2_//_9q22.2_//_79048_///_AB208940_//_SEC…	0.000	0.000000000	1.96
TC10002672.hg.1	#N/A	0.000	0.000000000	1.96
TC11003362.hg.1	#N/A	0.000	0.000000000	1.96
TC13000607.hg.1	NM_001009814_//_VWA8_//_von_Willebrand_factor_A_domain_containing_8_//_13q14.11_//_23078_///_NM_015058_//_VWA8_//_von_Willebrand_factor_A_domain_containing_8_//_13q14.11_//_23078_///_ENST00000281496_//_VWA8_//_von_Willebrand_factor_A_domain_containing_8_//_13q14.11_//_23078_///_ENST00000379302_//_VWA8_//_von_Willebrand_factor_A_domain_containing_8_//_13q14.11_//_23078_///_ENST00000379310_//_VWA8_…	0.000	0.000000000	1.96
TC13000928.hg.1	#N/A	0.000	0.000000000	1.96
TC13001385.hg.1	L36162_//_FLT3_//_fms-related_tyrosine_kinase_3_//_13q12_//_2322	0.001	0.007246506	1.96
TC13001575.hg.1	#N/A	0.000	0.000000000	1.96
TC15000346.hg.1	#N/A	0.000	0.000000000	1.96
TC17001128.hg.1	NM_002903_//_RCVRN_//_recoverin_//_17p13.1_//_5957_///_ENST00000226193_//_RCVRN_//_recoverin_//_17p13.1_//_5957_///_BC001720_//_RCVRN_//_recoverin_//_17p13.1_//_5957_///_DQ980608_//_RCVRN_//_recoverin_//_17p13.1_//_5957_///_OTTHUMT00000252600_//_RCVRN_//_recoverin_//_17p13.1_//_5957_///_uc002gme.1_//_RCVRN_//_recoverin_//_17p13.1_//_5957_///_uc002gmf.1_//_RCVRN_//_recoverin_//_17p13.1_//_5957	0.000	0.000000000	1.96
PSR17008067.hg.1	#N/A	0.000	0.000000000	1.95
TC02004695.hg.1	#N/A	0.000	0.000000000	1.95
TC03003332.hg.1	NM_178824_//_WDR49_//_WD_repeat_domain_49_//_3q26.1_//_151790_///_ENST00000308378_//_WDR49_//_WD_repeat_domain_49_//_3q26.1_//_151790_///_ENST00000476376_//_WDR49_//_WD_repeat_domain_49_//_3q26.1_//_151790_///_ENST00000479765_//_WDR49_//_WD_repeat_domain_49_//_3q26.1_//_151790_///_AK097556_//_WDR49_//_WD_repeat_domain_49_//_3q26.1_//_151790_///_AK294387_//_WDR49_//_WD_repeat_domain_49_//_3q26.1_/…	0.000	0.000000000	1.95
TC05001947.hg.1	NM_001155_//_ANXA6_//_annexin_A6_//_5q33.1_//_309_///_NM_001193544_//_ANXA6_//_annexin_A6_//_5q33.1_//_309_///_ENST00000354546_//_ANXA6_//_annexin_A6_//_5q33.1_//_309_///_ENST00000377751_//_ANXA6_//_annexin_A6_//_5q33.1_//_309_///_ENST00000519610_//_ANXA6_//_annexin_A6_//_5q33.1_//_309_///_ENST00000521512_//_ANXA6_//_annexin_A6_//_5q33.1_//_309_///_ENST00000523714_//_ANXA6_//_annexin_A6_//_5q33.1…	0.000	0.000000000	1.95
TC06001353.hg.1	NM_021018_//_HIST1H3F_//_histone_cluster_1,_H3f_//_6p22.2_//_8968_///_BC067492_//_HIST1H3F_//_histone_cluster_1,_H3f_//_6p22.2_//_8968_///_BC069818_//_HIST1H3F_//_histone_cluster_1,_H3f_//_6p22.2_//_8968_///_BC096131_//_HIST1H3F_//_histone_cluster_1,_H3f_//_6p22.2_//_8968_///_OTTHUMT00000040098_//_HIST1H3F_//_histone_cluster_1,_H3f_//_6p22.2_//_8968_///_uc003nhg.1_//_HIST1H3F_//_histone_cluster_1…	0.000	0.000000000	1.95
TC09002574.hg.1	#N/A	0.000	0.000000000	1.95
TC0X001886.hg.1	#N/A	0.000	0.000000000	1.95
TC10001399.hg.1	#N/A	0.000	0.000000000	1.95
TC11001418.hg.1	NR_004403_//_SNORD97_//_small_nucleolar_RNA,_C/D_box_97_//_11p15.3_//_692223_///_ENST00000459187_//_SNORD97_//_small_nucleolar_RNA,_C/D_box_97_//_11p15.3_//_692223_///_NR_004403_//_SNORD97_//_small_nucleolar_RNA,_C/D_box_97_//_11p15.3_//_692223_///_uc009yge.3_//_SNORD97_//_small_nucleolar_RNA,_C/D_box_97_//_11p15.3_//_692223	0.000	0.000000000	1.95
TC12002038.hg.1	BC052611_//_PXN_//_paxillin_//_12q24.31_//_5829_///_uc001tya.3_//_PXN_//_paxillin_//_12q24.31_//_5829	0.000	0.000000000	1.95
TC12002202.hg.1	#N/A	0.000	0.000000000	1.95
TC15000144.hg.1	NR_036443_//_HERC2P9_//_hect_domain_and_RLD_2_pseudogene_9_//_15q13.1_//_440248_///_ENST00000528584_//_HERC2P9_//_hect_domain_and_RLD_2_pseudogene_9_//_15q13.1_//_440248_///_AK293512_//_HERC2P9_//_hect_domain_and_RLD_2_pseudogene_9_//_15q13.1_//_440248_///_AK293845_//_HERC2P9_//_hect_domain_and_RLD_2_pseudogene_9_//_15q13.1_//_440248_///_NR_036443_//_HERC2P9_//_hect_domain_and_RLD_2_pseudogene_9_…	0.000	0.000000000	1.95
TC17001662.hg.1	NM_001145365_//_ZNF652_//_zinc_finger_protein_652_//_17q21.32_//_22834_///_NM_014897_//_ZNF652_//_zinc_finger_protein_652_//_17q21.32_//_22834_///_ENST00000362063_//_ZNF652_//_zinc_finger_protein_652_//_17q21.32_//_22834_///_ENST00000430262_//_ZNF652_//_zinc_finger_protein_652_//_17q21.32_//_22834_///_ENST00000513488_//_ZNF652_//_zinc_finger_protein_652_//_17q21.32_//_22834_///_BC034987_//_ZNF652…	0.000	0.000000000	1.95
TC17002175.hg.1	#N/A	0.000	0.000000000	1.95
TC19002321.hg.1	L29140_//_MYO1F_//_myosin_IF_//_19p13.3-p13.2_//_4542	0.000	0.000000000	1.95
TC22000936.hg.1	AF021799_//_IL17RA_//_interleukin_17_receptor_A_//_22q11.1_//_23765	0.000	0.000000000	1.95
TC02001846.hg.1	#N/A	0.000	0.000000000	1.94
TC06001429.hg.1	NM_003535_//_HIST1H3J_//_histone_cluster_1,_H3j_//_6p22.1_//_8356_///_ENST00000359303_//_HIST1H3J_//_histone_cluster_1,_H3j_//_6p22.1_//_8356_///_ENST00000479986_//_HIST1H3J_//_histone_cluster_1,_H3j_//_6p22.1_//_8356_///_OTTHUMT00000043453_//_HIST1H3J_//_histone_cluster_1,_H3j_//_6p22.1_//_8356_///_OTTHUMT00000331293_//_HIST1H3J_//_histone_cluster_1,_H3j_//_6p22.1_//_8356_///_uc003nka.3_//_HIST1…	0.000	0.000000000	1.94
TC06003704.hg.1	BC040303_//_LOC727916_//_uncharacterized_LOC727916_//_6q12_//_727916	0.000	0.000000000	1.94
TC07003405.hg.1	AK096687_//_LOC401320_//_uncharacterized_LOC401320_//_7p15.1_//_401320_///_AL137445_//_LOC401320_//_uncharacterized_LOC401320_//_7p15.1_//_401320_///_uc003tbj.2_//_LOC401320_//_uncharacterized_LOC401320_//_7p15.1_//_401320	0.001	0.007246506	1.94
TC08001438.hg.1	NM_057749_//_CCNE2_//_cyclin_E2_//_8q22.1_//_9134_///_ENST00000308108_//_CCNE2_//_cyclin_E2_//_8q22.1_//_9134_///_ENST00000396133_//_CCNE2_//_cyclin_E2_//_8q22.1_//_9134_///_ENST00000520509_//_CCNE2_//_cyclin_E2_//_8q22.1_//_9134_///_ENST00000523476_//_CCNE2_//_cyclin_E2_//_8q22.1_//_9134_///_BC007015_//_CCNE2_//_cyclin_E2_//_8q22.1_//_9134_///_BC020729_//_CCNE2_//_cyclin_E2_//_8q22.1_//_9134_///…	0.000	0.000000000	1.94
TC11001716.hg.1	NM_001101802_//_PHF21A_//_PHD_finger_protein_21A_//_11p11.2_//_51317_///_NM_016621_//_PHF21A_//_PHD_finger_protein_21A_//_11p11.2_//_51317_///_ENST00000323180_//_PHF21A_//_PHD_finger_protein_21A_//_11p11.2_//_51317_///_ENST00000418153_//_PHF21A_//_PHD_finger_protein_21A_//_11p11.2_//_51317_///_ENST00000527753_//_PHF21A_//_PHD_finger_protein_21A_//_11p11.2_//_51317_///_AK021530_//_PHF21A_//_PHD_fi…	0.000	0.000000000	1.94
TC11001884.hg.1	NR_000008_//_SNORD22_//_small_nucleolar_RNA,_C/D_box_22_//_11q13_//_9304_///_NR_002559_//_SNORD29_//_small_nucleolar_RNA,_C/D_box_29_//_11q13_//_9297_///_NR_002560_//_SNORD31_//_small_nucleolar_RNA,_C/D_box_31_//_11q13_//_9298_///_NR_002561_//_SNORD30_//_small_nucleolar_RNA,_C/D_box_30_//_11q13_//_9299_///_NR_002562_//_SNORD28_//_small_nucleolar_RNA,_C/D_box_28_//_11q13_//_9300_///_NR_002563_//_S…	0.000	0.000000000	1.94
TC12002762.hg.1	#N/A	0.001	0.007246506	1.94
TC13001513.hg.1	NR_027415_//_NEK3_//_NIMA-related_kinase_3_//_13q14.13_//_4752_///_Z25434_//_NEK3_//_NIMA-related_kinase_3_//_13q14.13_//_4752	0.000	0.000000000	1.94
TC16000270.hg.1	#N/A	0.001	0.007246506	1.94
TC16001543.hg.1	#N/A	0.001	0.007246506	1.94
TC17000089.hg.1	NM_014716_//_ACAP1_//_ArfGAP_with_coiled-coil,_ankyrin_repeat_and_PH_domains_1_//_17p13.1_//_9744_///_ENST00000158762_//_ACAP1_//_ArfGAP_with_coiled-coil,_ankyrin_repeat_and_PH_domains_1_//_17p13.1_//_9744_///_BC018543_//_ACAP1_//_ArfGAP_with_coiled-coil,_ankyrin_repeat_and_PH_domains_1_//_17p13.1_//_9744_///_OTTHUMT00000220049_//_ACAP1_//_ArfGAP_with_coiled-coil,_ankyrin_repeat_and_PH_domains_1_…	0.000	0.000000000	1.94
TC20000529.hg.1	#N/A	0.000	0.000000000	1.94
TC22000165.hg.1	NM_005160_//_ADRBK2_//_adrenergic,_beta,_receptor_kinase_2_//_22q12.1_//_157_///_ENST00000324198_//_ADRBK2_//_adrenergic,_beta,_receptor_kinase_2_//_22q12.1_//_157_///_AK058103_//_ADRBK2_//_adrenergic,_beta,_receptor_kinase_2_//_22q12.1_//_157_///_AK310398_//_ADRBK2_//_adrenergic,_beta,_receptor_kinase_2_//_22q12.1_//_157_///_BC036797_//_ADRBK2_//_adrenergic,_beta,_receptor_kinase_2_//_22q12.1_//…	0.000	0.000000000	1.94
TC22000838.hg.1	NM_000262_//_NAGA_//_N-acetylgalactosaminidase,_alpha-_//_22q11_//_4668_///_ENST00000396398_//_NAGA_//_N-acetylgalactosaminidase,_alpha-_//_22q11_//_4668_///_ENST00000402937_//_NAGA_//_N-acetylgalactosaminidase,_alpha-_//_22q11_//_4668_///_ENST00000403363_//_NAGA_//_N-acetylgalactosaminidase,_alpha-_//_22q11_//_4668_///_BC000095_//_NAGA_//_N-acetylgalactosaminidase,_alpha-_//_22q11_//_4668_///_OT…	0.000	0.000000000	1.94
TC01000632.hg.1	#N/A	0.000	0.000000000	1.93
TC02001193.hg.1	NM_173511_//_FAM117B_//_family_with_sequence_similarity_117,_member_B_//_2q33.2_//_150864_///_ENST00000392238_//_FAM117B_//_family_with_sequence_similarity_117,_member_B_//_2q33.2_//_150864_///_AB053315_//_FAM117B_//_family_with_sequence_similarity_117,_member_B_//_2q33.2_//_150864_///_BC106906_//_FAM117B_//_family_with_sequence_similarity_117,_member_B_//_2q33.2_//_150864_///_BC106907_//_FAM117B…	0.000	0.000000000	1.93
TC03000338.hg.1	#N/A	0.000	0.000000000	1.93
TC04000455.hg.1	NM_024672_//_THAP9_//_THAP_domain_containing_9_//_4q21.22_//_79725_///_ENST00000302236_//_THAP9_//_THAP_domain_containing_9_//_4q21.22_//_79725_///_BC131722_//_THAP9_//_THAP_domain_containing_9_//_4q21.22_//_79725_///_BX648134_//_THAP9_//_THAP_domain_containing_9_//_4q21.22_//_79725_///_OTTHUMT00000252633_//_THAP9_//_THAP_domain_containing_9_//_4q21.22_//_79725_///_OTTHUMT00000363070_//_THAP9_//_…	0.000	0.000000000	1.93
TC05003050.hg.1	NR_027439_//_LOC100272216_//_uncharacterized_LOC100272216_//_NA_//_100272216	0.000	0.000000000	1.93
TC05003449.hg.1	Z70703_//_LOC646652_//_integral_membrane_glycoprotein-like_//_5p13.3_//_646652	0.000	0.000000000	1.93
TC06001654.hg.1	#N/A	0.000	0.000000000	1.93
TC06001677.hg.1	#N/A	0.000	0.000000000	1.93
TC09001710.hg.1	NM_002003_//_FCN1_//_ficolin_(collagen/fibrinogen_domain_containing)_1_//_9q34_//_2219_///_ENST00000371806_//_FCN1_//_ficolin_(collagen/fibrinogen_domain_containing)_1_//_9q34_//_2219_///_BC020635_//_FCN1_//_ficolin_(collagen/fibrinogen_domain_containing)_1_//_9q34_//_2219_///_OTTHUMT00000054963_//_FCN1_//_ficolin_(collagen/fibrinogen_domain_containing)_1_//_9q34_//_2219_///_uc004cfi.3_//_FCN1_//…	0.000	0.000000000	1.93
TC13000411.hg.1	NM_015205_//_ATP11A_//_ATPase,_class_VI,_type_11A_//_13q34_//_23250_///_NM_032189_//_ATP11A_//_ATPase,_class_VI,_type_11A_//_13q34_//_23250_///_ENST00000375630_//_ATP11A_//_ATPase,_class_VI,_type_11A_//_13q34_//_23250_///_ENST00000375645_//_ATP11A_//_ATPase,_class_VI,_type_11A_//_13q34_//_23250_///_ENST00000466946_//_ATP11A_//_ATPase,_class_VI,_type_11A_//_13q34_//_23250_///_ENST00000487903_//_AT…	0.000	0.000000000	1.93
TC14000500.hg.1	BC040628_//_LOC101928504_//_uncharacterized_LOC101928504_//_NA_//_101928504	0.000	0.000000000	1.93
TC15000998.hg.1	#N/A	0.000	0.000000000	1.93
TC17000248.hg.1	#N/A	0.000	0.000000000	1.93
TC17002195.hg.1	AF522368_//_THRA_//_thyroid_hormone_receptor,_alpha_//_17q11.2_//_7067	0.000	0.000000000	1.93
TC19000055.hg.1	NM_015675_//_GADD45B_//_growth_arrest_and_DNA-damage-inducible,_beta_//_19p13.3_//_4616_///_ENST00000215631_//_GADD45B_//_growth_arrest_and_DNA-damage-inducible,_beta_//_19p13.3_//_4616_///_AY615270_//_GADD45B_//_growth_arrest_and_DNA-damage-inducible,_beta_//_19p13.3_//_4616_///_BC113466_//_GADD45B_//_growth_arrest_and_DNA-damage-inducible,_beta_//_19p13.3_//_4616_///_uc002lwb.2_//_GADD45B_//_gr…	0.000	0.000000000	1.93
TC19000187.hg.1	NM_001136482_//_C19orf38_//_chromosome_19_open_reading_frame_38_//_19p13.2_//_255809_///_ENST00000397820_//_C19orf38_//_chromosome_19_open_reading_frame_38_//_19p13.2_//_255809_///_BC157863_//_C19orf38_//_chromosome_19_open_reading_frame_38_//_19p13.2_//_255809_///_uc010dxm.1_//_C19orf38_//_chromosome_19_open_reading_frame_38_//_19p13.2_//_255809	0.000	0.000000000	1.93
TC01005104.hg.1	AF230316_//_TSNAX-DISC1_//_TSNAX-DISC1_readthrough_(NMD_candidate)_//_1q42.1_//_100303453_///_NR_028393_//_TSNAX-DISC1_//_TSNAX-DISC1_readthrough_(NMD_candidate)_//_1q42.1_//_100303453_///_NR_028394_//_TSNAX-DISC1_//_TSNAX-DISC1_readthrough_(NMD_candidate)_//_1q42.1_//_100303453_///_NR_028397_//_TSNAX-DISC1_//_TSNAX-DISC1_readthrough_(NMD_candidate)_//_1q42.1_//_100303453_///_NR_028398_//_TSNAX-D…	0.000	0.000000000	1.92
TC05000312.hg.1	#N/A	0.000	0.000000000	1.92
TC05000313.hg.1	#N/A	0.000	0.000000000	1.92
TC05000314.hg.1	#N/A	0.000	0.000000000	1.92
TC05000315.hg.1	#N/A	0.000	0.000000000	1.92
TC05000322.hg.1	#N/A	0.000	0.000000000	1.92
TC05000323.hg.1	#N/A	0.000	0.000000000	1.92
TC05000324.hg.1	#N/A	0.000	0.000000000	1.92
TC05001248.hg.1	#N/A	0.000	0.000000000	1.92
TC05001251.hg.1	#N/A	0.000	0.000000000	1.92
TC05001256.hg.1	#N/A	0.000	0.000000000	1.92
TC05001444.hg.1	#N/A	0.000	0.000000000	1.92
TC05001445.hg.1	#N/A	0.000	0.000000000	1.92
TC05001451.hg.1	#N/A	0.000	0.000000000	1.92
TC05001452.hg.1	#N/A	0.000	0.000000000	1.92
TC05001932.hg.1	NM_005211_//_CSF1R_//_colony_stimulating_factor_1_receptor_//_5q32_//_1436_///_ENST00000286301_//_CSF1R_//_colony_stimulating_factor_1_receptor_//_5q32_//_1436_///_ENST00000515239_//_CSF1R_//_colony_stimulating_factor_1_receptor_//_5q32_//_1436_///_ENST00000543093_//_CSF1R_//_colony_stimulating_factor_1_receptor_//_5q32_//_1436_///_AB208819_//_CSF1R_//_colony_stimulating_factor_1_receptor_//_5q32…	0.001	0.007246506	1.92
TC05003149.hg.1	NR_028080_//_FAM172A_//_family_with_sequence_similarity_172,_member_A_//_5q15_//_83989	0.000	0.000000000	1.92
TC06000372.hg.1	NM_001166538_//_LST1_//_leukocyte_specific_transcript_1_//_6p21.3_//_7940_///_NM_007161_//_LST1_//_leukocyte_specific_transcript_1_//_6p21.3_//_7940_///_NM_205837_//_LST1_//_leukocyte_specific_transcript_1_//_6p21.3_//_7940_///_NM_205838_//_LST1_//_leukocyte_specific_transcript_1_//_6p21.3_//_7940_///_NM_205839_//_LST1_//_leukocyte_specific_transcript_1_//_6p21.3_//_7940_///_NM_205840_//_LST1_//_…	0.000	0.000000000	1.92
TC06002606.hg.1	#N/A	0.001	0.007246506	1.92
TC06002688.hg.1	#N/A	0.000	0.000000000	1.92
TC06003227.hg.1	AK002014_//_ERMARD_//_ER_membrane-associated_RNA_degradation_//_6q27_//_55780	0.000	0.000000000	1.92
TC11002002.hg.1	NM_001277_//_CHKA_//_choline_kinase_alpha_//_11q13.2_//_1119_///_NM_212469_//_CHKA_//_choline_kinase_alpha_//_11q13.2_//_1119_///_ENST00000265689_//_CHKA_//_choline_kinase_alpha_//_11q13.2_//_1119_///_ENST00000356135_//_CHKA_//_choline_kinase_alpha_//_11q13.2_//_1119_///_ENST00000533728_//_CHKA_//_choline_kinase_alpha_//_11q13.2_//_1119_///_BC036471_//_CHKA_//_choline_kinase_alpha_//_11q13.2_//_1…	0.001	0.007246506	1.92
TC12000468.hg.1	NM_000924_//_PDE1B_//_phosphodiesterase_1B,_calmodulin-dependent_//_12q13_//_5153_///_NM_001165975_//_PDE1B_//_phosphodiesterase_1B,_calmodulin-dependent_//_12q13_//_5153_///_ENST00000243052_//_PDE1B_//_phosphodiesterase_1B,_calmodulin-dependent_//_12q13_//_5153_///_ENST00000394277_//_PDE1B_//_phosphodiesterase_1B,_calmodulin-dependent_//_12q13_//_5153_///_ENST00000538346_//_PDE1B_//_phosphodiest…	0.000	0.000000000	1.92
TC15002423.hg.1	NR_036432_//_HERC2P3_//_hect_domain_and_RLD_2_pseudogene_3_//_15q11.1_//_283755	0.000	0.000000000	1.92
TC16001459.hg.1	#N/A	0.000	0.000000000	1.92
TC17000470.hg.1	NR_038847_//_LINC00672_//_long_intergenic_non-protein_coding_RNA_672_//_NA_//_100505576_///_NR_038847_//_LINC00672_//_long_intergenic_non-protein_coding_RNA_672_//_NA_//_100505576_///_uc002hrb.2_//_LINC00672_//_long_intergenic_non-protein_coding_RNA_672_//_NA_//_100505576	0.000	0.000000000	1.92
TC19001938.hg.1	AY615271_//_GADD45B_//_growth_arrest_and_DNA-damage-inducible,_beta_//_19p13.3_//_4616	0.000	0.000000000	1.92
TC22000082.hg.1	#N/A	0.000	0.000000000	1.92
TC22000114.hg.1	#N/A	0.000	0.000000000	1.92
TC22000115.hg.1	#N/A	0.000	0.000000000	1.92
TC22000155.hg.1	#N/A	0.000	0.000000000	1.92
TC01005403.hg.1	#N/A	0.000	0.000000000	1.91
TC02000343.hg.1	#N/A	0.000	0.000000000	1.91
TC03002080.hg.1	NM_001243879_//_TRA2B_//_transformer_2_beta_homolog_(Drosophila)_//_3q26.2-q27_//_6434_///_NM_004593_//_TRA2B_//_transformer_2_beta_homolog_(Drosophila)_//_3q26.2-q27_//_6434_///_ENST00000342294_//_TRA2B_//_transformer_2_beta_homolog_(Drosophila)_//_3q26.2-q27_//_6434_///_ENST00000382191_//_TRA2B_//_transformer_2_beta_homolog_(Drosophila)_//_3q26.2-q27_//_6434_///_ENST00000453386_//_TRA2B_//_tran…	0.000	0.000000000	1.91
TC06001350.hg.1	NM_003518_//_HIST1H2BG_//_histone_cluster_1,_H2bg_//_6p22.2_//_8339_///_OTTHUMT00000040109_//_HIST1H2BG_//_histone_cluster_1,_H2bg_//_6p22.2_//_8339_///_uc003ngz.2_//_HIST1H2BG_//_histone_cluster_1,_H2bg_//_6p22.2_//_8339	0.000	0.000000000	1.91
TC06003952.hg.1	#N/A	0.000	0.000000000	1.91
TC07000230.hg.1	#N/A	0.000	0.000000000	1.91
TC10001562.hg.1	NM_012083_//_FRAT2_//_frequently_rearranged_in_advanced_T-cell_lymphomas_2_//_10q24.1_//_23401_///_ENST00000371019_//_FRAT2_//_frequently_rearranged_in_advanced_T-cell_lymphomas_2_//_10q24.1_//_23401_///_BC020165_//_FRAT2_//_frequently_rearranged_in_advanced_T-cell_lymphomas_2_//_10q24.1_//_23401_///_OTTHUMT00000049676_//_FRAT2_//_frequently_rearranged_in_advanced_T-cell_lymphomas_2_//_10q24.1_//…	0.000	0.000000000	1.91
TC10002134.hg.1	AK021415_//_LOC101929165_//_uncharacterized_LOC101929165_//_NA_//_101929165	0.000	0.000000000	1.91
TC11000776.hg.1	#N/A	0.000	0.000000000	1.91
TC11000800.hg.1	#N/A	0.000	0.000000000	1.91
TC11002631.hg.1	AK091052_//_LOC283270_//_uncharacterized_LOC283270_//_11p13_//_283270	0.000	0.000000000	1.91
TC12003015.hg.1	AK026881_//_FGD6_//_FYVE,_RhoGEF_and_PH_domain_containing_6_//_12q22_//_55785	0.000	0.000000000	1.91
TC13000887.hg.1	NM_006322_//_TUBGCP3_//_tubulin,_gamma_complex_associated_protein_3_//_13q34_//_10426_///_ENST00000261965_//_TUBGCP3_//_tubulin,_gamma_complex_associated_protein_3_//_13q34_//_10426_///_ENST00000375669_//_TUBGCP3_//_tubulin,_gamma_complex_associated_protein_3_//_13q34_//_10426_///_ENST00000462580_//_TUBGCP3_//_tubulin,_gamma_complex_associated_protein_3_//_13q34_//_10426_///_AK302537_//_TUBGCP3_/…	0.000	0.000000000	1.91
TC14002196.hg.1	NM_001143919_//_LTB4R_//_leukotriene_B4_receptor_//_14q11.2-q12_//_1241_///_NM_181657_//_LTB4R_//_leukotriene_B4_receptor_//_14q11.2-q12_//_1241_///_ENST00000345363_//_LTB4R_//_leukotriene_B4_receptor_//_14q11.2-q12_//_1241_///_ENST00000396782_//_LTB4R_//_leukotriene_B4_receptor_//_14q11.2-q12_//_1241_///_ENST00000396789_//_LTB4R_//_leukotriene_B4_receptor_//_14q11.2-q12_//_1241_///_BC004545_//_L…	0.000	0.000000000	1.91
TC17002413.hg.1	#N/A	0.000	0.000000000	1.91
TC19002544.hg.1	#N/A	0.000	0.000000000	1.91
TC01003321.hg.1	BC041646_//_ERVK-7_//_endogenous_retrovirus_group_K,_member_7_//_1q22_//_449619	0.000	0.000000000	1.9
TC01005954.hg.1	#N/A	0.000	0.000000000	1.9
TC02003766.hg.1	#N/A	0.000	0.000000000	1.9
TC03002629.hg.1	AK130735_//_LOC105374181_//_uncharacterized_LOC105374181_//_NA_//_105374181	0.000	0.000000000	1.9
TC05001295.hg.1	NM_001243093_//_FYB_//_FYN_binding_protein_//_5p13.1_//_2533_///_NM_001465_//_FYB_//_FYN_binding_protein_//_5p13.1_//_2533_///_NM_199335_//_FYB_//_FYN_binding_protein_//_5p13.1_//_2533_///_ENST00000351578_//_FYB_//_FYN_binding_protein_//_5p13.1_//_2533_///_ENST00000503065_//_FYB_//_FYN_binding_protein_//_5p13.1_//_2533_///_ENST00000505428_//_FYB_//_FYN_binding_protein_//_5p13.1_//_2533_///_ENST00…	0.000	0.000000000	1.9
TC06000135.hg.1	NM_003107_//_SOX4_//_SRY_box_4_//_6p22.3_//_6659_///_ENST00000244745_//_SOX4_//_SRY_box_4_//_6p22.3_//_6659_///_BC072668_//_SOX4_//_SRY_box_4_//_6p22.3_//_6659_///_OTTHUMT00000043301_//_SOX4_//_SRY_box_4_//_6p22.3_//_6659_///_uc003ndi.3_//_SOX4_//_SRY_box_4_//_6p22.3_//_6659	0.000	0.000000000	1.9
TC09001537.hg.1	NM_001080497_//_MEGF9_//_multiple_EGF-like-domains_9_//_9q32-q33.3_//_1955_///_ENST00000373930_//_MEGF9_//_multiple_EGF-like-domains_9_//_9q32-q33.3_//_1955_///_AY358370_//_MEGF9_//_multiple_EGF-like-domains_9_//_9q32-q33.3_//_1955_///_OTTHUMT00000055513_//_MEGF9_//_multiple_EGF-like-domains_9_//_9q32-q33.3_//_1955_///_uc004bkj.2_//_MEGF9_//_multiple_EGF-like-domains_9_//_9q32-q33.3_//_1955_///_u…	0.000	0.000000000	1.9
TC11001882.hg.1	#N/A	0.000	0.000000000	1.9
TC11001944.hg.1	ENST00000530157_//_CFL1_//_cofilin_1_(non-muscle)_//_11q13_//_1072	0.000	0.000000000	1.9
TC11002362.hg.1	NM_002105_//_H2AFX_//_H2A_histone_family,_member_X_//_11q23.3_//_3014_///_ENST00000375167_//_H2AFX_//_H2A_histone_family,_member_X_//_11q23.3_//_3014_///_ENST00000530167_//_H2AFX_//_H2A_histone_family,_member_X_//_11q23.3_//_3014_///_BC004915_//_H2AFX_//_H2A_histone_family,_member_X_//_11q23.3_//_3014_///_BC011694_//_H2AFX_//_H2A_histone_family,_member_X_//_11q23.3_//_3014_///_BC013416_//_H2AFX_/…	0.000	0.000000000	1.9
TC12001239.hg.1	NM_001097643_//_TAS2R30_//_taste_receptor,_type_2,_member_30_//_12p13.2_//_259293_///_NM_176885_//_TAS2R31_//_taste_receptor,_type_2,_member_31_//_12p13.2_//_259290_///_ENST00000390675_//_TAS2R31_//_taste_receptor,_type_2,_member_31_//_12p13.2_//_259290_///_BC117421_//_TAS2R31_//_taste_receptor,_type_2,_member_31_//_12p13.2_//_259290_///_uc001qzo.1_//_TAS2R31_//_taste_receptor,_type_2,_member_31_…	0.000	0.000000000	1.9
TC17000186.hg.1	ENST00000414755_//_PIGL_//_phosphatidylinositol_glycan_anchor_biosynthesis_class_L_//_17p11.2_//_9487_///_ENST00000431149_//_PIGL_//_phosphatidylinositol_glycan_anchor_biosynthesis_class_L_//_17p11.2_//_9487_///_OTTHUMT00000131889_//_PIGL_//_phosphatidylinositol_glycan_anchor_biosynthesis_class_L_//_17p11.2_//_9487_///_OTTHUMT00000131890_//_PIGL_//_phosphatidylinositol_glycan_anchor_biosynthesis_…	0.000	0.000000000	1.9
TC20000598.hg.1	ENST00000450640_//_LOC101929207_//_uncharacterized_LOC101929207_//_NA_//_101929207	0.000	0.000000000	1.9
TC22000775.hg.1	NM_006498_//_LGALS2_//_lectin,_galactoside-binding,_soluble,_2_//_22q13.1_//_3957_///_ENST00000215886_//_LGALS2_//_lectin,_galactoside-binding,_soluble,_2_//_22q13.1_//_3957_///_BC059782_//_LGALS2_//_lectin,_galactoside-binding,_soluble,_2_//_22q13.1_//_3957_///_OTTHUMT00000318991_//_LGALS2_//_lectin,_galactoside-binding,_soluble,_2_//_22q13.1_//_3957_///_OTTHUMT00000318992_//_LGALS2_//_lectin,_g…	0.000	0.000000000	1.9
TC6_cox_hap2000232.hg.1	NM_002118_//_HLA-DMB_//_major_histocompatibility_complex,_class_II,_DM_beta_//_6p21.3_//_3109_///_AB209577_//_HLA-DMB_//_major_histocompatibility_complex,_class_II,_DM_beta_//_6p21.3_//_3109_///_AB362554_//_HLA-DMB_//_major_histocompatibility_complex,_class_II,_DM_beta_//_6p21.3_//_3109_///_AB362555_//_HLA-DMB_//_major_histocompatibility_complex,_class_II,_DM_beta_//_6p21.3_//_3109_///_AB362555_/…	0.000	0.000000000	1.9
TC01005703.hg.1	#N/A	0.000	0.000000000	1.89
TC03002832.hg.1	D86965_//_TBC1D5_//_TBC1_domain_family,_member_5_//_3p24.3_//_9779	0.000	0.000000000	1.89
TC04002171.hg.1	NR_037630_//_LOC645513_//_uncharacterized_LOC645513_//_4q26_//_645513	0.000	0.000000000	1.89
TC04002938.hg.1	AK096792_//_LOC285505_//_uncharacterized_LOC285505_//_4q32.1_//_285505_///_AK126266_//_LOC285505_//_uncharacterized_LOC285505_//_4q32.1_//_285505	0.000	0.000000000	1.89
TC06000534.hg.1	ENST00000229824_//_RAB44_//_RAB44,_member_RAS_oncogene_family_//_6p21.31-p21.2_//_401258_///_OTTHUMT00000043674_//_RAB44_//_RAB44,_member_RAS_oncogene_family_//_6p21.31-p21.2_//_401258	0.000	0.000000000	1.89
TC06001896.hg.1	NM_001201362_//_HMGN3_//_high_mobility_group_nucleosomal_binding_domain_3_//_6q14.1_//_9324_///_NM_001201363_//_HMGN3_//_high_mobility_group_nucleosomal_binding_domain_3_//_6q14.1_//_9324_///_NM_004242_//_HMGN3_//_high_mobility_group_nucleosomal_binding_domain_3_//_6q14.1_//_9324_///_NM_138730_//_HMGN3_//_high_mobility_group_nucleosomal_binding_domain_3_//_6q14.1_//_9324_///_ENST00000275036_//_HM…	0.000	0.000000000	1.89
TC06002211.hg.1	OTTHUMT00000042648_//_RP1-12G14.6_//_NA_//_NA_//_NA	0.000	0.000000000	1.89
TC07002591.hg.1	#N/A	0.000	0.000000000	1.89
TC07003247.hg.1	#N/A	0.000	0.000000000	1.89
TC09000004.hg.1	NM_001190458_//_DOCK8_//_dedicator_of_cytokinesis_8_//_9p24.3_//_81704_///_NM_001193536_//_DOCK8_//_dedicator_of_cytokinesis_8_//_9p24.3_//_81704_///_NM_203447_//_DOCK8_//_dedicator_of_cytokinesis_8_//_9p24.3_//_81704_///_ENST00000382329_//_DOCK8_//_dedicator_of_cytokinesis_8_//_9p24.3_//_81704_///_ENST00000382331_//_DOCK8_//_dedicator_of_cytokinesis_8_//_9p24.3_//_81704_///_ENST00000432829_//_DO…	0.000	0.000000000	1.89
TC09002454.hg.1	#N/A	0.001	0.007246506	1.89
TC10000818.hg.1	NR_015409_//_LOC143188_//_uncharacterized_LOC143188_//_10q25.2_//_143188_///_NR_015409_//_LOC143188_//_uncharacterized_LOC143188_//_10q25.2_//_143188	0.000	0.000000000	1.89
TC12000030.hg.1	ENST00000545509_//_ITFG2_//_integrin_alpha_FG-GAP_repeat_containing_2_//_12p13.33_//_55846	0.000	0.000000000	1.89
TC12002978.hg.1	BC041400_//_LIN7A_//_lin-7_homolog_A_(C._elegans)_//_12q21_//_8825	0.000	0.000000000	1.89
TC15001301.hg.1	#N/A	0.000	0.000000000	1.89
TC19001542.hg.1	NM_000713_//_BLVRB_//_biliverdin_reductase_B_//_19q13.1-q13.2_//_645_///_ENST00000263368_//_BLVRB_//_biliverdin_reductase_B_//_19q13.1-q13.2_//_645_///_BC109371_//_BLVRB_//_biliverdin_reductase_B_//_19q13.1-q13.2_//_645_///_uc002onw.2_//_BLVRB_//_biliverdin_reductase_B_//_19q13.1-q13.2_//_645	0.000	0.000000000	1.89
TC19001567.hg.1	#N/A	0.000	0.000000000	1.89
TC01002442.hg.1	NR_039616_//_MIR4420_//_microRNA_4420_//_NA_//_100616164_///_NR_039616_//_MIR4420_//_microRNA_4420_//_NA_//_100616164_///_uc021okj.1_//_MIR4420_//_microRNA_4420_//_NA_//_100616164	0.000	0.000000000	1.88
TC01003405.hg.1	NM_001184879_//_CD84_//_CD84_molecule_//_1q24_//_8832_///_NM_001184881_//_CD84_//_CD84_molecule_//_1q24_//_8832_///_NM_001184882_//_CD84_//_CD84_molecule_//_1q24_//_8832_///_NM_003874_//_CD84_//_CD84_molecule_//_1q24_//_8832_///_ENST00000311224_//_CD84_//_CD84_molecule_//_1q24_//_8832_///_ENST00000360056_//_CD84_//_CD84_molecule_//_1q24_//_8832_///_ENST00000368047_//_CD84_//_CD84_molecule_//_1q24…	0.000	0.000000000	1.88
TC04001948.hg.1	#N/A	0.000	0.000000000	1.88
TC04001949.hg.1	#N/A	0.000	0.000000000	1.88
TC05000814.hg.1	NM_000024_//_ADRB2_//_adrenoceptor_beta_2,_surface_//_5q31-q32_//_154_///_ENST00000305988_//_ADRB2_//_adrenoceptor_beta_2,_surface_//_5q31-q32_//_154_///_BC012481_//_ADRB2_//_adrenoceptor_beta_2,_surface_//_5q31-q32_//_154_///_BC063486_//_ADRB2_//_adrenoceptor_beta_2,_surface_//_5q31-q32_//_154_///_BC073856_//_ADRB2_//_adrenoceptor_beta_2,_surface_//_5q31-q32_//_154_///_OTTHUMT00000252189_//_ADRB…	0.000	0.000000000	1.88
TC06002717.hg.1	#N/A	0.000	0.000000000	1.88
TC10000293.hg.1	NM_000698_//_ALOX5_//_arachidonate_5-lipoxygenase_//_10q11.2_//_240_///_NM_001256153_//_ALOX5_//_arachidonate_5-lipoxygenase_//_10q11.2_//_240_///_NM_001256154_//_ALOX5_//_arachidonate_5-lipoxygenase_//_10q11.2_//_240_///_ENST00000374391_//_ALOX5_//_arachidonate_5-lipoxygenase_//_10q11.2_//_240_///_ENST00000493336_//_ALOX5_//_arachidonate_5-lipoxygenase_//_10q11.2_//_240_///_ENST00000542434_//_AL…	0.000	0.000000000	1.88
TC11003187.hg.1	AK095849_//_SNHG1_//_small_nucleolar_RNA_host_gene_1_//_11q12.3_//_23642	0.000	0.000000000	1.88
TC12000871.hg.1	ENST00000551450_//_ALDH2_//_aldehyde_dehydrogenase_2_family_(mitochondrial)_//_12q24.2_//_217	0.000	0.000000000	1.88
TC15002437.hg.1	NR_002824_//_HERC2P2_//_hect_domain_and_RLD_2_pseudogene_2_//_15q11.2_//_400322_///_uc001yvq.2_//_HERC2P2_//_hect_domain_and_RLD_2_pseudogene_2_//_15q11.2_//_400322	0.000	0.000000000	1.88
TC19002421.hg.1	#N/A	0.000	0.000000000	1.88
TC02001302.hg.1	NR_029500_//_MIR26B_//_microRNA_26b_//_2q35_//_407017_///_NR_029500_//_MIR26B_//_microRNA_26b_//_2q35_//_407017_///_uc010zkd.2_//_MIR26B_//_microRNA_26b_//_2q35_//_407017	0.000	0.000000000	1.87
TC03000138.hg.1	#N/A	0.000	0.000000000	1.87
TC06000775.hg.1	#N/A	0.000	0.000000000	1.87
TC06000879.hg.1	NM_014845_//_FIG4_//_FIG4_phosphoinositide_5-phosphatase_//_6q21_//_9896_///_ENST00000230124_//_FIG4_//_FIG4_phosphoinositide_5-phosphatase_//_6q21_//_9896_///_ENST00000368941_//_FIG4_//_FIG4_phosphoinositide_5-phosphatase_//_6q21_//_9896_///_AK293422_//_FIG4_//_FIG4_phosphoinositide_5-phosphatase_//_6q21_//_9896_///_BC041338_//_FIG4_//_FIG4_phosphoinositide_5-phosphatase_//_6q21_//_9896_///_OTTH…	0.000	0.000000000	1.87
TC06001384.hg.1	#N/A	0.000	0.000000000	1.87
TC0X000366.hg.1	ENST00000364816_//_RNA5SP506_//_RNA,_5S_ribosomal_pseudogene_506_//_NA_//_NA	0.000	0.000000000	1.87
TC0X001556.hg.1	NM_001184797_//_TMLHE_//_trimethyllysine_hydroxylase,_epsilon_//_Xq28_//_55217_///_NM_018196_//_TMLHE_//_trimethyllysine_hydroxylase,_epsilon_//_Xq28_//_55217_///_ENST00000334398_//_TMLHE_//_trimethyllysine_hydroxylase,_epsilon_//_Xq28_//_55217_///_ENST00000369439_//_TMLHE_//_trimethyllysine_hydroxylase,_epsilon_//_Xq28_//_55217_///_ENST00000461075_//_TMLHE_//_trimethyllysine_hydroxylase,_epsilon…	0.000	0.000000000	1.87
TC10000083.hg.1	#N/A	0.000	0.000000000	1.87
TC11000198.hg.1	NM_014632_//_MICAL2_//_microtubule_associated_monooxygenase,_calponin_and_LIM_domain_containing_2_//_11p15.3_//_9645_///_ENST00000256194_//_MICAL2_//_microtubule_associated_monooxygenase,_calponin_and_LIM_domain_containing_2_//_11p15.3_//_9645_///_ENST00000342902_//_MICAL2_//_microtubule_associated_monooxygenase,_calponin_and_LIM_domain_containing_2_//_11p15.3_//_9645_///_ENST00000379612_//_MICAL…	0.000	0.000000000	1.87
TC12001243.hg.1	ENST00000539585_//_TAS2R30_//_taste_receptor,_type_2,_member_30_//_12p13.2_//_259293	0.001	0.007246506	1.87
TC14000472.hg.1	NR_038421_//_LINC01220_//_long_intergenic_non-protein_coding_RNA_1220_//_14q24.3_//_731223_///_NR_038421_//_LINC01220_//_long_intergenic_non-protein_coding_RNA_1220_//_14q24.3_//_731223	0.000	0.000000000	1.87
TC15000181.hg.1	ENST00000333156_//_GOLGA8Q_//_golgin_A8_family,_member_Q_//_NA_//_NA	0.000	0.000000000	1.87
TC15001510.hg.1	NM_001018088_//_VPS13C_//_vacuolar_protein_sorting_13_homolog_C_(S._cerevisiae)_//_15q22.2_//_54832_///_NM_017684_//_VPS13C_//_vacuolar_protein_sorting_13_homolog_C_(S._cerevisiae)_//_15q22.2_//_54832_///_NM_018080_//_VPS13C_//_vacuolar_protein_sorting_13_homolog_C_(S._cerevisiae)_//_15q22.2_//_54832_///_NM_020821_//_VPS13C_//_vacuolar_protein_sorting_13_homolog_C_(S._cerevisiae)_//_15q22.2_//_54…	0.000	0.000000000	1.87
TC15001594.hg.1	NM_006305_//_ANP32A_//_acidic_nuclear_phosphoprotein_32_family_member_A_//_15q23_//_8125_///_ENST00000465139_//_ANP32A_//_acidic_nuclear_phosphoprotein_32_family_member_A_//_15q23_//_8125_///_ENST00000483551_//_ANP32A_//_acidic_nuclear_phosphoprotein_32_family_member_A_//_15q23_//_8125_///_ENST00000560303_//_ANP32A_//_acidic_nuclear_phosphoprotein_32_family_member_A_//_15q23_//_8125_///_BC007200_…	0.000	0.000000000	1.87
TC16001201.hg.1	NM_022355_//_DPEP2_//_dipeptidase_2_//_16q22.1_//_64174_///_ENST00000268795_//_DPEP2_//_dipeptidase_2_//_16q22.1_//_64174_///_ENST00000393847_//_DPEP2_//_dipeptidase_2_//_16q22.1_//_64174_///_AK298003_//_DPEP2_//_dipeptidase_2_//_16q22.1_//_64174_///_AK315090_//_DPEP2_//_dipeptidase_2_//_16q22.1_//_64174_///_BC024021_//_DPEP2_//_dipeptidase_2_//_16q22.1_//_64174_///_OTTHUMT00000268873_//_DPEP2_//…	0.000	0.000000000	1.87
TC17000948.hg.1	#N/A	0.000	0.000000000	1.87
TC18000951.hg.1	#N/A	0.001	0.007246506	1.87
TC19000416.hg.1	NM_001238_//_CCNE1_//_cyclin_E1_//_19q12_//_898_///_ENST00000262643_//_CCNE1_//_cyclin_E1_//_19q12_//_898_///_ENST00000357943_//_CCNE1_//_cyclin_E1_//_19q12_//_898_///_ENST00000444983_//_CCNE1_//_cyclin_E1_//_19q12_//_898_///_BC035498_//_CCNE1_//_cyclin_E1_//_19q12_//_898_///_M73812_//_CCNE1_//_cyclin_E1_//_19q12_//_898_///_uc002nsn.3_//_CCNE1_//_cyclin_E1_//_19q12_//_898_///_uc002nso.3_//_CCNE1_…	0.000	0.000000000	1.87
TC20001757.hg.1	NM_001012971_//_FAM209A_//_family_with_sequence_similarity_209,_member_A_//_20q13.31_//_200232_///_NM_001013646_//_FAM209B_//_family_with_sequence_similarity_209,_member_B_//_20q13.31_//_388799_///_ENST00000371325_//_FAM209B_//_family_with_sequence_similarity_209,_member_B_//_20q13.31_//_388799_///_ENST00000371328_//_FAM209A_//_family_with_sequence_similarity_209,_member_A_//_20q13.31_//_200232_/…	0.000	0.000000000	1.87
TC01000261.hg.1	NM_001785_//_CDA_//_cytidine_deaminase_//_1p36.2-p35_//_978_///_ENST00000375071_//_CDA_//_cytidine_deaminase_//_1p36.2-p35_//_978_///_ENST00000461985_//_CDA_//_cytidine_deaminase_//_1p36.2-p35_//_978_///_AY634312_//_CDA_//_cytidine_deaminase_//_1p36.2-p35_//_978_///_BC048284_//_CDA_//_cytidine_deaminase_//_1p36.2-p35_//_978_///_BC054036_//_CDA_//_cytidine_deaminase_//_1p36.2-p35_//_978_///_OTTHUM…	0.000	0.000000000	1.86
TC01000383.hg.1	#N/A	0.000	0.000000000	1.86
TC01005996.hg.1	#N/A	0.000	0.000000000	1.86
TC02003222.hg.1	#N/A	0.000	0.000000000	1.86
TC03001088.hg.1	NR_030296_//_MIR570_//_microRNA_570_//_NA_//_693155_///_ENST00000384917_//_MIR570_//_microRNA_570_//_NA_//_693155_///_NR_030296_//_MIR570_//_microRNA_570_//_NA_//_693155_///_uc021xjf.1_//_MIR570_//_microRNA_570_//_NA_//_693155	0.001	0.007246506	1.86
TC03002347.hg.1	AJ132083_//_DNAH1_//_dynein,_axonemal,_heavy_chain_1_//_3p21.1_//_25981	0.000	0.000000000	1.86
TC05003387.hg.1	AK054653_//_LOC153577_//_uncharacterized_LOC153577_//_5q35.3_//_153577	0.001	0.007246506	1.86
TC06000041.hg.1	#N/A	0.000	0.000000000	1.86
TC06004127.hg.1	NM_002118_//_HLA-DMB_//_major_histocompatibility_complex,_class_II,_DM_beta_//_6p21.3_//_3109_///_ENST00000418107_//_HLA-DMB_//_major_histocompatibility_complex,_class_II,_DM_beta_//_6p21.3_//_3109_///_AB209577_//_HLA-DMB_//_major_histocompatibility_complex,_class_II,_DM_beta_//_6p21.3_//_3109_///_AB362554_//_HLA-DMB_//_major_histocompatibility_complex,_class_II,_DM_beta_//_6p21.3_//_3109_///_AB3…	0.000	0.000000000	1.86
TC10001901.hg.1	#N/A	0.000	0.000000000	1.86
TC14000798.hg.1	NR_002964_//_SNORA28_//_small_nucleolar_RNA,_H/ACA_box_28_//_14q32.32_//_677811_///_NR_002964_//_SNORA28_//_small_nucleolar_RNA,_H/ACA_box_28_//_14q32.32_//_677811_///_uc001ymv.1_//_SNORA28_//_small_nucleolar_RNA,_H/ACA_box_28_//_14q32.32_//_677811_///_uc001ymv.1_//_SNORA28_//_small_nucleolar_RNA,_H/ACA_box_28_//_14q32.32_//_677811	0.000	0.000000000	1.86
TC15001011.hg.1	NR_036432_//_HERC2P3_//_hect_domain_and_RLD_2_pseudogene_3_//_15q11.1_//_283755_///_ENST00000428453_//_HERC2P3_//_hect_domain_and_RLD_2_pseudogene_3_//_15q11.1_//_283755_///_AK294470_//_HERC2P3_//_hect_domain_and_RLD_2_pseudogene_3_//_15q11.1_//_283755_///_AK294795_//_HERC2P3_//_hect_domain_and_RLD_2_pseudogene_3_//_15q11.1_//_283755_///_BC144698_//_HERC2P3_//_hect_domain_and_RLD_2_pseudogene_3_/…	0.000	0.000000000	1.86
TC17001845.hg.1	#N/A	0.000	0.000000000	1.86
TC18000841.hg.1	DQ786245_//_MPPE1_//_metallophosphoesterase_1_//_18p11.21_//_65258_///_NR_040241_//_MPPE1_//_metallophosphoesterase_1_//_18p11.21_//_65258_///_NR_040242_//_MPPE1_//_metallophosphoesterase_1_//_18p11.21_//_65258	0.000	0.000000000	1.86
TC6_mcf_hap5000230.hg.1	NM_002118_//_HLA-DMB_//_major_histocompatibility_complex,_class_II,_DM_beta_//_6p21.3_//_3109_///_AB209577_//_HLA-DMB_//_major_histocompatibility_complex,_class_II,_DM_beta_//_6p21.3_//_3109_///_AB362554_//_HLA-DMB_//_major_histocompatibility_complex,_class_II,_DM_beta_//_6p21.3_//_3109_///_AB362555_//_HLA-DMB_//_major_histocompatibility_complex,_class_II,_DM_beta_//_6p21.3_//_3109_///_AB362555_/…	0.000	0.000000000	1.86
JUC01000985.hg.1	#N/A	0.001	0.007246506	1.85
JUC13008384.hg.1	#N/A	0.001	0.007246506	1.85
JUC19003067.hg.1	#N/A	0.001	0.007246506	1.85
TC03002283.hg.1	#N/A	0.000	0.000000000	1.85
TC04000750.hg.1	#N/A	0.001	0.007246506	1.85
TC07003069.hg.1	BC009728_//_PON2_//_paraoxonase_2_//_7q21.3_//_5445	0.000	0.000000000	1.85
TC08000753.hg.1	#N/A	0.000	0.000000000	1.85
TC0X000957.hg.1	#N/A	0.000	0.000000000	1.85
TC11003195.hg.1	#N/A	0.000	0.000000000	1.85
TC11003419.hg.1	AK124423_//_LOC103611081_//_uncharacterized_LOC103611081_//_11q24.3_//_103611081	0.000	0.000000000	1.85
TC12001081.hg.1	ENST00000540868_//_LOC102723544_//_uncharacterized_LOC102723544_//_12p13.33_//_102723544	0.001	0.007246506	1.85
TC14000088.hg.1	#N/A	0.000	0.000000000	1.85
TC15001058.hg.1	NR_002824_//_HERC2P2_//_hect_domain_and_RLD_2_pseudogene_2_//_15q11.2_//_400322_///_AF041081_//_HERC2P2_//_hect_domain_and_RLD_2_pseudogene_2_//_15q11.2_//_400322_///_AK095014_//_HERC2P2_//_hect_domain_and_RLD_2_pseudogene_2_//_15q11.2_//_400322_///_AK308640_//_HERC2P2_//_hect_domain_and_RLD_2_pseudogene_2_//_15q11.2_//_400322_///_CR749409_//_HERC2P2_//_hect_domain_and_RLD_2_pseudogene_2_//_15q11…	0.000	0.000000000	1.85
TC17000551.hg.1	NM_001661_//_ARL4D_//_ADP-ribosylation_factor_like_GTPase_4D_//_17q21.31_//_379_///_ENST00000320033_//_ARL4D_//_ADP-ribosylation_factor_like_GTPase_4D_//_17q21.31_//_379_///_BC000043_//_ARL4D_//_ADP-ribosylation_factor_like_GTPase_4D_//_17q21.31_//_379_///_uc002idt.3_//_ARL4D_//_ADP-ribosylation_factor_like_GTPase_4D_//_17q21.31_//_379	0.000	0.000000000	1.85
TC20000083.hg.1	NM_001009608_//_SLX4IP_//_SLX4_interacting_protein_//_20p12.2_//_128710_///_ENST00000334534_//_SLX4IP_//_SLX4_interacting_protein_//_20p12.2_//_128710_///_OTTHUMT00000077999_//_SLX4IP_//_SLX4_interacting_protein_//_20p12.2_//_128710_///_OTTHUMT00000078000_//_SLX4IP_//_SLX4_interacting_protein_//_20p12.2_//_128710_///_uc010zre.2_//_SLX4IP_//_SLX4_interacting_protein_//_20p12.2_//_128710	0.000	0.000000000	1.85
TC20001680.hg.1	AK094347_//_NELFCD_//_negative_elongation_factor_complex_member_C/D_//_20q13_//_51497	0.000	0.000000000	1.85
TC22000019.hg.1	NM_014339_//_IL17RA_//_interleukin_17_receptor_A_//_22q11.1_//_23765_///_ENST00000319363_//_IL17RA_//_interleukin_17_receptor_A_//_22q11.1_//_23765_///_ENST00000477874_//_IL17RA_//_interleukin_17_receptor_A_//_22q11.1_//_23765_///_BC011624_//_IL17RA_//_interleukin_17_receptor_A_//_22q11.1_//_23765_///_OTTHUMT00000315820_//_IL17RA_//_interleukin_17_receptor_A_//_22q11.1_//_23765_///_OTTHUMT0000031…	0.000	0.000000000	1.85
TC22000226.hg.1	#N/A	0.000	0.000000000	1.85
TC22000372.hg.1	NM_001137605_//_PARVG_//_parvin,_gamma_//_22q13.31_//_64098_///_NM_001137606_//_PARVG_//_parvin,_gamma_//_22q13.31_//_64098_///_NM_001254741_//_PARVG_//_parvin,_gamma_//_22q13.31_//_64098_///_NM_001254742_//_PARVG_//_parvin,_gamma_//_22q13.31_//_64098_///_NM_001254743_//_PARVG_//_parvin,_gamma_//_22q13.31_//_64098_///_NM_022141_//_PARVG_//_parvin,_gamma_//_22q13.31_//_64098_///_ENST00000415224_//…	0.000	0.000000000	1.85
TC6_dbb_hap3000209.hg.1	NM_002118_//_HLA-DMB_//_major_histocompatibility_complex,_class_II,_DM_beta_//_6p21.3_//_3109_///_AB209577_//_HLA-DMB_//_major_histocompatibility_complex,_class_II,_DM_beta_//_6p21.3_//_3109_///_AB362554_//_HLA-DMB_//_major_histocompatibility_complex,_class_II,_DM_beta_//_6p21.3_//_3109_///_AB362555_//_HLA-DMB_//_major_histocompatibility_complex,_class_II,_DM_beta_//_6p21.3_//_3109_///_AB362555_/…	0.000	0.000000000	1.85
TC6_qbl_hap6000236.hg.1	NM_002118_//_HLA-DMB_//_major_histocompatibility_complex,_class_II,_DM_beta_//_6p21.3_//_3109_///_AB209577_//_HLA-DMB_//_major_histocompatibility_complex,_class_II,_DM_beta_//_6p21.3_//_3109_///_AB362554_//_HLA-DMB_//_major_histocompatibility_complex,_class_II,_DM_beta_//_6p21.3_//_3109_///_AB362555_//_HLA-DMB_//_major_histocompatibility_complex,_class_II,_DM_beta_//_6p21.3_//_3109_///_AB362555_/…	0.000	0.000000000	1.85
TC6_ssto_hap7000219.hg.1	NM_002118_//_HLA-DMB_//_major_histocompatibility_complex,_class_II,_DM_beta_//_6p21.3_//_3109_///_AB209577_//_HLA-DMB_//_major_histocompatibility_complex,_class_II,_DM_beta_//_6p21.3_//_3109_///_AB362554_//_HLA-DMB_//_major_histocompatibility_complex,_class_II,_DM_beta_//_6p21.3_//_3109_///_AB362555_//_HLA-DMB_//_major_histocompatibility_complex,_class_II,_DM_beta_//_6p21.3_//_3109_///_AB362555_/…	0.000	0.000000000	1.85
TC01003983.hg.1	NM_005646_//_TARBP1_//_TAR_(HIV-1)_RNA_binding_protein_1_//_1q42.3_//_6894_///_ENST00000040877_//_TARBP1_//_TAR_(HIV-1)_RNA_binding_protein_1_//_1q42.3_//_6894_///_ENST00000483404_//_TARBP1_//_TAR_(HIV-1)_RNA_binding_protein_1_//_1q42.3_//_6894_///_OTTHUMT00000092616_//_TARBP1_//_TAR_(HIV-1)_RNA_binding_protein_1_//_1q42.3_//_6894_///_OTTHUMT00000092617_//_TARBP1_//_TAR_(HIV-1)_RNA_binding_protei…	0.000	0.000000000	1.84
TC01004798.hg.1	#N/A	0.000	0.000000000	1.84
TC03002253.hg.1	#N/A	0.000	0.000000000	1.84
TC03003384.hg.1	NM_198562_//_C3orf62_//_chromosome_3_open_reading_frame_62_//_3p21.31_//_375341_///_AK096799_//_C3orf62_//_chromosome_3_open_reading_frame_62_//_3p21.31_//_375341_///_BC053629_//_C3orf62_//_chromosome_3_open_reading_frame_62_//_3p21.31_//_375341_///_BC061697_//_C3orf62_//_chromosome_3_open_reading_frame_62_//_3p21.31_//_375341_///_OTTHUMT00000345991_//_C3orf62_//_chromosome_3_open_reading_frame_6…	0.000	0.000000000	1.84
TC04002292.hg.1	AK129723_//_LOC285505_//_uncharacterized_LOC285505_//_4q32.1_//_285505	0.000	0.000000000	1.84
TC05000567.hg.1	NM_000414_//_HSD17B4_//_hydroxysteroid_(17-beta)_dehydrogenase_4_//_5q21_//_3295_///_NM_001199291_//_HSD17B4_//_hydroxysteroid_(17-beta)_dehydrogenase_4_//_5q21_//_3295_///_NM_001199292_//_HSD17B4_//_hydroxysteroid_(17-beta)_dehydrogenase_4_//_5q21_//_3295_///_ENST00000256216_//_HSD17B4_//_hydroxysteroid_(17-beta)_dehydrogenase_4_//_5q21_//_3295_///_ENST00000414835_//_HSD17B4_//_hydroxysteroid_(1…	0.000	0.000000000	1.84
TC06000169.hg.1	NM_021063_//_HIST1H2BD_//_histone_cluster_1,_H2bd_//_6p21.3_//_3017_///_NM_138720_//_HIST1H2BD_//_histone_cluster_1,_H2bd_//_6p21.3_//_3017_///_ENST00000289316_//_HIST1H2BD_//_histone_cluster_1,_H2bd_//_6p21.3_//_3017_///_ENST00000377777_//_HIST1H2BD_//_histone_cluster_1,_H2bd_//_6p21.3_//_3017_///_BC002842_//_HIST1H2BD_//_histone_cluster_1,_H2bd_//_6p21.3_//_3017_///_BC096122_//_HIST1H2BD_//_his…	0.000	0.000000000	1.84
TC06003531.hg.1	#N/A	0.000	0.000000000	1.84
TC07000830.hg.1	OTTHUMT00000339204_//_EXOC4_//_exocyst_complex_component_4_//_7q31_//_60412	0.000	0.000000000	1.84
TC0X001679.hg.1	#N/A	0.000	0.000000000	1.84
TC0X001945.hg.1	#N/A	0.000	0.000000000	1.84
TC10002734.hg.1	AL357617_//_ANXA11_//_annexin_A11_//_10q23_//_311	0.000	0.000000000	1.84
TC10002856.hg.1	BC017894_//_CACUL1_//_CDK2-associated,_cullin_domain_1_//_10q26.11_//_143384	0.000	0.000000000	1.84
TC11001278.hg.1	NM_001142946_//_C11orf21_//_chromosome_11_open_reading_frame_21_//_11p15.5_//_29125_///_NR_024621_//_C11orf21_//_chromosome_11_open_reading_frame_21_//_11p15.5_//_29125_///_ENST00000381153_//_C11orf21_//_chromosome_11_open_reading_frame_21_//_11p15.5_//_29125_///_ENST00000456145_//_C11orf21_//_chromosome_11_open_reading_frame_21_//_11p15.5_//_29125_///_ENST00000470369_//_C11orf21_//_chromosome_11…	0.000	0.000000000	1.84
TC12000142.hg.1	NR_036466_//_LINC00987_//_long_intergenic_non-protein_coding_RNA_987_//_12p13.31_//_100499405_///_ENST00000427111_//_LINC00987_//_long_intergenic_non-protein_coding_RNA_987_//_12p13.31_//_100499405_///_ENST00000427111_//_LINC00987_//_long_intergenic_non-protein_coding_RNA_987_//_12p13.31_//_100499405	0.000	0.000000000	1.84
TC12000413.hg.1	NM_181711_//_GRASP_//_GRP1_(general_receptor_for_phosphoinositides_1)-associated_scaffold_protein_//_12q13.13_//_160622_///_ENST00000293662_//_GRASP_//_GRP1_(general_receptor_for_phosphoinositides_1)-associated_scaffold_protein_//_12q13.13_//_160622_///_ENST00000552049_//_GRASP_//_GRP1_(general_receptor_for_phosphoinositides_1)-associated_scaffold_protein_//_12q13.13_//_160622_///_ENST00000552963…	0.000	0.000000000	1.84
TC15000172.hg.1	#N/A	0.000	0.000000000	1.84
TC15000215.hg.1	#N/A	0.000	0.000000000	1.84
TC15001121.hg.1	#N/A	0.000	0.000000000	1.84
TC15001148.hg.1	#N/A	0.000	0.000000000	1.84
TC15002105.hg.1	NR_036443_//_HERC2P9_//_hect_domain_and_RLD_2_pseudogene_9_//_15q13.1_//_440248_///_uc010uan.1_//_HERC2P9_//_hect_domain_and_RLD_2_pseudogene_9_//_15q13.1_//_440248	0.000	0.000000000	1.84
TC16000427.hg.1	NM_000293_//_PHKB_//_phosphorylase_kinase,_beta_//_16q12-q13_//_5257_///_NM_001031835_//_PHKB_//_phosphorylase_kinase,_beta_//_16q12-q13_//_5257_///_ENST00000299167_//_PHKB_//_phosphorylase_kinase,_beta_//_16q12-q13_//_5257_///_ENST00000323584_//_PHKB_//_phosphorylase_kinase,_beta_//_16q12-q13_//_5257_///_AK123692_//_PHKB_//_phosphorylase_kinase,_beta_//_16q12-q13_//_5257_///_BC033657_//_PHKB_//_…	0.000	0.000000000	1.84
TC16000991.hg.1	NM_001055_//_SULT1A1_//_sulfotransferase_family_1A_member_1_//_16p12.1_//_6817_///_NM_177529_//_SULT1A1_//_sulfotransferase_family_1A_member_1_//_16p12.1_//_6817_///_NM_177530_//_SULT1A1_//_sulfotransferase_family_1A_member_1_//_16p12.1_//_6817_///_NM_177534_//_SULT1A1_//_sulfotransferase_family_1A_member_1_//_16p12.1_//_6817_///_NM_177536_//_SULT1A1_//_sulfotransferase_family_1A_member_1_//_16p1…	0.000	0.000000000	1.84
TC17001655.hg.1	#N/A	0.000	0.000000000	1.84
TC18000269.hg.1	NR_028339_//_PARD6G-AS1_//_PARD6G_antisense_RNA_1_//_18q23_//_100130522_///_NR_028340_//_PARD6G-AS1_//_PARD6G_antisense_RNA_1_//_18q23_//_100130522_///_NR_028340_//_PARD6G-AS1_//_PARD6G_antisense_RNA_1_//_18q23_//_100130522_///_uc002lnx.2_//_PARD6G-AS1_//_PARD6G_antisense_RNA_1_//_18q23_//_100130522_///_uc010xfo.2_//_PARD6G-AS1_//_PARD6G_antisense_RNA_1_//_18q23_//_100130522	0.000	0.000000000	1.84
TC18000368.hg.1	NM_001242904_//_MPPE1_//_metallophosphoesterase_1_//_18p11.21_//_65258_///_NM_023075_//_MPPE1_//_metallophosphoesterase_1_//_18p11.21_//_65258_///_NR_040241_//_MPPE1_//_metallophosphoesterase_1_//_18p11.21_//_65258_///_NR_040242_//_MPPE1_//_metallophosphoesterase_1_//_18p11.21_//_65258_///_NR_040243_//_MPPE1_//_metallophosphoesterase_1_//_18p11.21_//_65258_///_ENST00000309976_//_MPPE1_//_metallop…	0.000	0.000000000	1.84
TC18000535.hg.1	#N/A	0.000	0.000000000	1.84
TC19001964.hg.1	#N/A	0.001	0.007246506	1.84
TC20000908.hg.1	NM_012408_//_ZMYND8_//_zinc_finger,_MYND-type_containing_8_//_20q13.12_//_23613_///_NM_183047_//_ZMYND8_//_zinc_finger,_MYND-type_containing_8_//_20q13.12_//_23613_///_NM_183048_//_ZMYND8_//_zinc_finger,_MYND-type_containing_8_//_20q13.12_//_23613_///_ENST00000262975_//_ZMYND8_//_zinc_finger,_MYND-type_containing_8_//_20q13.12_//_23613_///_ENST00000311275_//_ZMYND8_//_zinc_finger,_MYND-type_conta…	0.000	0.000000000	1.84
TC6_apd_hap1000117.hg.1	NM_002118_//_HLA-DMB_//_major_histocompatibility_complex,_class_II,_DM_beta_//_6p21.3_//_3109_///_AB209577_//_HLA-DMB_//_major_histocompatibility_complex,_class_II,_DM_beta_//_6p21.3_//_3109_///_AB362554_//_HLA-DMB_//_major_histocompatibility_complex,_class_II,_DM_beta_//_6p21.3_//_3109_///_AB362555_//_HLA-DMB_//_major_histocompatibility_complex,_class_II,_DM_beta_//_6p21.3_//_3109_///_AB362555_/…	0.000	0.000000000	1.84
TC6_mann_hap4000209.hg.1	NM_002118_//_HLA-DMB_//_major_histocompatibility_complex,_class_II,_DM_beta_//_6p21.3_//_3109_///_AB209577_//_HLA-DMB_//_major_histocompatibility_complex,_class_II,_DM_beta_//_6p21.3_//_3109_///_AB362554_//_HLA-DMB_//_major_histocompatibility_complex,_class_II,_DM_beta_//_6p21.3_//_3109_///_AB362555_//_HLA-DMB_//_major_histocompatibility_complex,_class_II,_DM_beta_//_6p21.3_//_3109_///_AB362555_/…	0.000	0.000000000	1.84
2828012_st	#N/A	0.000	0.000000000	1.83
TC01002356.hg.1	#N/A	0.000	0.000000000	1.83
TC01002645.hg.1	#N/A	0.000	0.000000000	1.83
TC01003211.hg.1	NM_000396_//_CTSK_//_cathepsin_K_//_1q21_//_1513_///_ENST00000271651_//_CTSK_//_cathepsin_K_//_1q21_//_1513_///_ENST00000480670_//_CTSK_//_cathepsin_K_//_1q21_//_1513_///_AY429530_//_CTSK_//_cathepsin_K_//_1q21_//_1513_///_BC016058_//_CTSK_//_cathepsin_K_//_1q21_//_1513_///_OTTHUMT00000084732_//_CTSK_//_cathepsin_K_//_1q21_//_1513_///_OTTHUMT00000084733_//_CTSK_//_cathepsin_K_//_1q21_//_1513_///_…	0.000	0.000000000	1.83
TC01003342.hg.1	#N/A	0.000	0.000000000	1.83
TC01005823.hg.1	BC021024_//_LOC100507670_//_uncharacterized_LOC100507670_//_NA_//_100507670	0.000	0.000000000	1.83
TC02000904.hg.1	NM_018460_//_ARHGAP15_//_Rho_GTPase_activating_protein_15_//_2q22.2-q22.3_//_55843_///_ENST00000295095_//_ARHGAP15_//_Rho_GTPase_activating_protein_15_//_2q22.2-q22.3_//_55843_///_ENST00000409869_//_ARHGAP15_//_Rho_GTPase_activating_protein_15_//_2q22.2-q22.3_//_55843_///_AF217507_//_ARHGAP15_//_Rho_GTPase_activating_protein_15_//_2q22.2-q22.3_//_55843_///_AK303490_//_ARHGAP15_//_Rho_GTPase_activ…	0.000	0.000000000	1.83
TC02001145.hg.1	#N/A	0.000	0.000000000	1.83
TC02001757.hg.1	NM_001031684_//_SRSF7_//_serine/arginine-rich_splicing_factor_7_//_2p22.1_//_6432_///_NM_001195446_//_SRSF7_//_serine/arginine-rich_splicing_factor_7_//_2p22.1_//_6432_///_ENST00000313117_//_SRSF7_//_serine/arginine-rich_splicing_factor_7_//_2p22.1_//_6432_///_ENST00000409276_//_SRSF7_//_serine/arginine-rich_splicing_factor_7_//_2p22.1_//_6432_///_ENST00000446327_//_SRSF7_//_serine/arginine-rich_…	0.000	0.000000000	1.83
TC03000255.hg.1	NM_001123041_//_CCR2_//_chemokine_(C-C_motif)_receptor_2_//_3p21.31_//_729230_///_NM_001123396_//_CCR2_//_chemokine_(C-C_motif)_receptor_2_//_3p21.31_//_729230_///_ENST00000292301_//_CCR2_//_chemokine_(C-C_motif)_receptor_2_//_3p21.31_//_729230_///_ENST00000400888_//_CCR2_//_chemokine_(C-C_motif)_receptor_2_//_3p21.31_//_729230_///_ENST00000445132_//_CCR2_//_chemokine_(C-C_motif)_receptor_2_//_3p…	0.001	0.007246506	1.83
TC03001494.hg.1	#N/A	0.000	0.000000000	1.83
TC03002284.hg.1	#N/A	0.000	0.000000000	1.83
TC03002724.hg.1	AK055652_//_CCDC50_//_coiled-coil_domain_containing_50_//_3q28_//_152137	0.000	0.000000000	1.83
TC03002918.hg.1	#N/A	0.000	0.000000000	1.83
TC05001443.hg.1	NR_027439_//_LOC100272216_//_uncharacterized_LOC100272216_//_NA_//_100272216_///_NR_027439_//_LOC100272216_//_uncharacterized_LOC100272216_//_NA_//_100272216_///_uc003jxe.2_//_LOC100272216_//_uncharacterized_LOC100272216_//_NA_//_100272216	0.000	0.000000000	1.83
TC06001853.hg.1	ENST00000419979_//_LOC101928307_//_uncharacterized_LOC101928307_//_6q12_//_101928307	0.000	0.000000000	1.83
TC06002760.hg.1	#N/A	0.000	0.000000000	1.83
TC06003612.hg.1	#N/A	0.000	0.000000000	1.83
TC07000655.hg.1	#N/A	0.000	0.000000000	1.83
TC07000930.hg.1	NM_001143679_//_GSTK1_//_glutathione_S-transferase_kappa_1_//_7q34_//_373156_///_NM_001143680_//_GSTK1_//_glutathione_S-transferase_kappa_1_//_7q34_//_373156_///_NM_001143681_//_GSTK1_//_glutathione_S-transferase_kappa_1_//_7q34_//_373156_///_NM_015917_//_GSTK1_//_glutathione_S-transferase_kappa_1_//_7q34_//_373156_///_ENST00000358406_//_GSTK1_//_glutathione_S-transferase_kappa_1_//_7q34_//_37315…	0.000	0.000000000	1.83
TC08000099.hg.1	#N/A	0.000	0.000000000	1.83
TC0X001579.hg.1	#N/A	0.000	0.000000000	1.83
TC11000509.hg.1	NM_023945_//_MS4A5_//_membrane-spanning_4-domains,_subfamily_A,_member_5_//_11q12_//_64232_///_ENST00000300190_//_MS4A5_//_membrane-spanning_4-domains,_subfamily_A,_member_5_//_11q12_//_64232_///_ENST00000534071_//_MS4A5_//_membrane-spanning_4-domains,_subfamily_A,_member_5_//_11q12_//_64232_///_BC029884_//_MS4A5_//_membrane-spanning_4-domains,_subfamily_A,_member_5_//_11q12_//_64232_///_uc001npo…	0.000	0.000000000	1.83
TC13000471.hg.1	#N/A	0.000	0.000000000	1.83
TC14001850.hg.1	#N/A	0.000	0.000000000	1.83
TC16001412.hg.1	AK124033_//_DEXI_//_Dexi_homolog_(mouse)_//_16p13.13_//_28955	0.000	0.000000000	1.83
TC17000702.hg.1	NM_021626_//_SCPEP1_//_serine_carboxypeptidase_1_//_17q22_//_59342_///_ENST00000262288_//_SCPEP1_//_serine_carboxypeptidase_1_//_17q22_//_59342_///_AK298161_//_SCPEP1_//_serine_carboxypeptidase_1_//_17q22_//_59342_///_BC010078_//_SCPEP1_//_serine_carboxypeptidase_1_//_17q22_//_59342_///_BC072405_//_SCPEP1_//_serine_carboxypeptidase_1_//_17q22_//_59342_///_uc002iuv.4_//_SCPEP1_//_serine_carboxypep…	0.000	0.000000000	1.83
TC17000894.hg.1	NM_152468_//_TMC8_//_transmembrane_channel_like_8_//_17q25.3_//_147138_///_ENST00000318430_//_TMC8_//_transmembrane_channel_like_8_//_17q25.3_//_147138_///_AK125672_//_TMC8_//_transmembrane_channel_like_8_//_17q25.3_//_147138_///_AK303499_//_TMC8_//_transmembrane_channel_like_8_//_17q25.3_//_147138_///_AK310623_//_TMC8_//_transmembrane_channel_like_8_//_17q25.3_//_147138_///_AY099359_//_TMC8_//_t…	0.000	0.000000000	1.83
TC01001050.hg.1	NM_001042758_//_SRGAP2_//_SLIT-ROBO_Rho_GTPase_activating_protein_2_//_1q32.1_//_23380_///_BC112927_//_SRGAP2C_//_SLIT-ROBO_Rho_GTPase_activating_protein_2C_//_1p11.2_//_653464	0.000	0.000000000	1.82
TC01001721.hg.1	NM_001042758_//_SRGAP2_//_SLIT-ROBO_Rho_GTPase_activating_protein_2_//_1q32.1_//_23380_///_NM_001170637_//_SRGAP2_//_SLIT-ROBO_Rho_GTPase_activating_protein_2_//_1q32.1_//_23380_///_NM_015326_//_SRGAP2_//_SLIT-ROBO_Rho_GTPase_activating_protein_2_//_1q32.1_//_23380_///_ENST00000419187_//_SRGAP2_//_SLIT-ROBO_Rho_GTPase_activating_protein_2_//_1q32.1_//_23380_///_AK293335_//_SRGAP2_//_SLIT-ROBO_Rho…	0.000	0.000000000	1.82
TC01002046.hg.1	#N/A	0.000	0.000000000	1.82
TC01003532.hg.1	NR_002578_//_GAS5_//_growth_arrest-specific_5_(non-protein_coding)_//_1q25.1_//_60674_///_NR_002579_//_SNORD74_//_small_nucleolar_RNA,_C/D_box_74_//_1q25.1_//_619498_///_NR_002746_//_SNORD47_//_small_nucleolar_RNA,_C/D_box_47_//_1q25.1_//_26802_///_NR_002750_//_SNORD44_//_small_nucleolar_RNA,_C/D_box_44_//_1q25.1_//_26806_///_NR_003938_//_SNORD81_//_small_nucleolar_RNA,_C/D_box_81_//_1q25.1_//_26…	0.000	0.000000000	1.82
TC02000338.hg.1	#N/A	0.000	0.000000000	1.82
TC02003208.hg.1	#N/A	0.000	0.000000000	1.82
TC04000614.hg.1	NR_037630_//_LOC645513_//_uncharacterized_LOC645513_//_4q26_//_645513_///_ENST00000498873_//_LOC645513_//_uncharacterized_LOC645513_//_4q26_//_645513_///_AF085995_//_LOC645513_//_uncharacterized_LOC645513_//_4q26_//_645513_///_NR_037630_//_LOC645513_//_uncharacterized_LOC645513_//_4q26_//_645513_///_uc021xrg.1_//_LOC645513_//_uncharacterized_LOC645513_//_4q26_//_645513	0.000	0.000000000	1.82
TC04002454.hg.1	#N/A	0.000	0.000000000	1.82
TC05002968.hg.1	BC017775_//_FYB_//_FYN_binding_protein_//_5p13.1_//_2533_///_BC058827_//_FYB_//_FYN_binding_protein_//_5p13.1_//_2533	0.000	0.000000000	1.82
TC05003060.hg.1	#N/A	0.000	0.000000000	1.82
TC06000916.hg.1	NM_152729_//_NT5DC1_//_5-nucleotidase_domain_containing_1_//_6q22.1_//_221294_///_ENST00000319550_//_NT5DC1_//_5-nucleotidase_domain_containing_1_//_6q22.1_//_221294_///_BC108699_//_NT5DC1_//_5-nucleotidase_domain_containing_1_//_6q22.1_//_221294_///_BC136832_//_NT5DC1_//_5-nucleotidase_domain_containing_1_//_6q22.1_//_221294_///_OTTHUMT00000041930_//_NT5DC1_//_5-nucleotidase_domain_containing_1_…	0.000	0.000000000	1.82
TC07001286.hg.1	ENST00000449672_//_AOAH-IT1_//_AOAH_intronic_transcript_1_//_NA_//_100874264	0.000	0.000000000	1.82
TC07001733.hg.1	#N/A	0.000	0.000000000	1.82
TC08000608.hg.1	NM_015243_//_VPS13B_//_vacuolar_protein_sorting_13_homolog_B_(yeast)_//_8q22.2_//_157680_///_NM_017890_//_VPS13B_//_vacuolar_protein_sorting_13_homolog_B_(yeast)_//_8q22.2_//_157680_///_NM_152564_//_VPS13B_//_vacuolar_protein_sorting_13_homolog_B_(yeast)_//_8q22.2_//_157680_///_NM_181661_//_VPS13B_//_vacuolar_protein_sorting_13_homolog_B_(yeast)_//_8q22.2_//_157680_///_ENST00000355155_//_VPS13B_/…	0.000	0.000000000	1.82
TC09001698.hg.1	NR_023344_//_RNU6ATAC_//_RNA,_U6atac_small_nuclear_(U12-dependent_splicing)_//_9q34.2_//_100151684_///_ENST00000408749_//_RNU6ATAC_//_RNA,_U6atac_small_nuclear_(U12-dependent_splicing)_//_9q34.2_//_100151684_///_NR_023344_//_RNU6ATAC_//_RNA,_U6atac_small_nuclear_(U12-dependent_splicing)_//_9q34.2_//_100151684_///_uc010nap.1_//_RNU6ATAC_//_RNA,_U6atac_small_nuclear_(U12-dependent_splicing)_//_9q34…	0.000	0.000000000	1.82
TC11000340.hg.1	#N/A	0.000	0.000000000	1.82
TC12000494.hg.1	#N/A	0.000	0.000000000	1.82
TC13000135.hg.1	NM_001012754_//_NHLRC3_//_NHL_repeat_containing_3_//_13q13.3_//_387921_///_NM_001017370_//_NHLRC3_//_NHL_repeat_containing_3_//_13q13.3_//_387921_///_ENST00000379599_//_NHLRC3_//_NHL_repeat_containing_3_//_13q13.3_//_387921_///_ENST00000379600_//_NHLRC3_//_NHL_repeat_containing_3_//_13q13.3_//_387921_///_ENST00000470258_//_NHLRC3_//_NHL_repeat_containing_3_//_13q13.3_//_387921_///_BC052492_//_NHL…	0.000	0.000000000	1.82
TC15001174.hg.1	ENST00000509311_//_GOLGA8O_//_golgin_A8_family,_member_O_//_15q13.3_//_728047_///_BC101292_//_GOLGA8N_//_golgin_A8_family,_member_N_//_15q13.2_//_643699_///_OTTHUMT00000370931_//_GOLGA8O_//_golgin_A8_family,_member_O_//_15q13.3_//_728047	0.000	0.000000000	1.82
TC16000714.hg.1	#N/A	0.001	0.007246506	1.82
TC17002248.hg.1	#N/A	0.001	0.007246506	1.82
TC18000793.hg.1	AK056304_//_PARD6G-AS1_//_PARD6G_antisense_RNA_1_//_18q23_//_100130522_///_NR_028340_//_PARD6G-AS1_//_PARD6G_antisense_RNA_1_//_18q23_//_100130522	0.000	0.000000000	1.82
TC20000866.hg.1	ENST00000306731_//_LINC01620_//_long_intergenic_non-protein_coding_RNA_1620_//_20q13.12_//_140834_///_ENST00000372910_//_LINC01620_//_long_intergenic_non-protein_coding_RNA_1620_//_20q13.12_//_140834_///_BC030259_//_LINC01620_//_long_intergenic_non-protein_coding_RNA_1620_//_20q13.12_//_140834_///_OTTHUMT00000252540_//_LINC01620_//_long_intergenic_non-protein_coding_RNA_1620_//_20q13.12_//_140834…	0.000	0.000000000	1.82
TC20000968.hg.1	NM_003600_//_AURKA_//_aurora_kinase_A_//_20q13_//_6790_///_NM_198433_//_AURKA_//_aurora_kinase_A_//_20q13_//_6790_///_NM_198434_//_AURKA_//_aurora_kinase_A_//_20q13_//_6790_///_NM_198435_//_AURKA_//_aurora_kinase_A_//_20q13_//_6790_///_NM_198436_//_AURKA_//_aurora_kinase_A_//_20q13_//_6790_///_NM_198437_//_AURKA_//_aurora_kinase_A_//_20q13_//_6790_///_ENST00000312783_//_AURKA_//_aurora_kinase_A_/…	0.001	0.007246506	1.82
TC20001559.hg.1	NR_037570_//_NFS1_//_NFS1_cysteine_desulfurase_//_20q11.22_//_9054	0.000	0.000000000	1.82
TC01002373.hg.1	NM_015484_//_SYF2_//_SYF2_pre-mRNA-splicing_factor_//_1p36.11_//_25949_///_NM_207170_//_SYF2_//_SYF2_pre-mRNA-splicing_factor_//_1p36.11_//_25949_///_ENST00000236273_//_SYF2_//_SYF2_pre-mRNA-splicing_factor_//_1p36.11_//_25949_///_ENST00000354361_//_SYF2_//_SYF2_pre-mRNA-splicing_factor_//_1p36.11_//_25949_///_ENST00000476231_//_SYF2_//_SYF2_pre-mRNA-splicing_factor_//_1p36.11_//_25949_///_AK3035…	0.000	0.000000000	1.81
TC01003332.hg.1	#N/A	0.000	0.000000000	1.81
TC01003735.hg.1	#N/A	0.000	0.000000000	1.81
TC02000925.hg.1	NM_018328_//_MBD5_//_methyl-CpG_binding_domain_protein_5_//_2q23.1_//_55777_///_ENST00000404807_//_MBD5_//_methyl-CpG_binding_domain_protein_5_//_2q23.1_//_55777_///_ENST00000407073_//_MBD5_//_methyl-CpG_binding_domain_protein_5_//_2q23.1_//_55777_///_ENST00000478804_//_MBD5_//_methyl-CpG_binding_domain_protein_5_//_2q23.1_//_55777_///_AK055079_//_MBD5_//_methyl-CpG_binding_domain_protein_5_//_2q…	0.000	0.000000000	1.81
TC02005063.hg.1	NM_013450_//_BAZ2B_//_bromodomain_adjacent_to_zinc_finger_domain_2B_//_2q24.2_//_29994_///_ENST00000343439_//_BAZ2B_//_bromodomain_adjacent_to_zinc_finger_domain_2B_//_2q24.2_//_29994_///_ENST00000392782_//_BAZ2B_//_bromodomain_adjacent_to_zinc_finger_domain_2B_//_2q24.2_//_29994_///_ENST00000392783_//_BAZ2B_//_bromodomain_adjacent_to_zinc_finger_domain_2B_//_2q24.2_//_29994_///_ENST00000483316_/…	0.000	0.000000000	1.81
TC05002261.hg.1	#N/A	0.000	0.000000000	1.81
TC05002421.hg.1	#N/A	0.000	0.000000000	1.81
TC06000550.hg.1	#N/A	0.000	0.000000000	1.81
TC06000662.hg.1	#N/A	0.001	0.007246506	1.81
TC07000891.hg.1	#N/A	0.000	0.000000000	1.81
TC0Y000103.hg.1	#N/A	0.000	0.000000000	1.81
TC0Y000200.hg.1	#N/A	0.000	0.000000000	1.81
TC11000242.hg.1	NM_002301_//_LDHC_//_lactate_dehydrogenase_C_//_11p15.1_//_3948_///_NM_017448_//_LDHC_//_lactate_dehydrogenase_C_//_11p15.1_//_3948_///_ENST00000280704_//_LDHC_//_lactate_dehydrogenase_C_//_11p15.1_//_3948_///_ENST00000535809_//_LDHC_//_lactate_dehydrogenase_C_//_11p15.1_//_3948_///_ENST00000536880_//_LDHC_//_lactate_dehydrogenase_C_//_11p15.1_//_3948_///_ENST00000537486_//_LDHC_//_lactate_dehydr…	0.001	0.007246506	1.81
TC11003003.hg.1	AB029488_//_C11orf21_//_chromosome_11_open_reading_frame_21_//_11p15.5_//_29125_///_NR_024621_//_C11orf21_//_chromosome_11_open_reading_frame_21_//_11p15.5_//_29125	0.000	0.000000000	1.81
TC12000101.hg.1	NM_002831_//_PTPN6_//_protein_tyrosine_phosphatase,_non-receptor_type_6_//_12p13_//_5777_///_NM_080548_//_PTPN6_//_protein_tyrosine_phosphatase,_non-receptor_type_6_//_12p13_//_5777_///_NM_080549_//_PTPN6_//_protein_tyrosine_phosphatase,_non-receptor_type_6_//_12p13_//_5777_///_ENST00000318974_//_PTPN6_//_protein_tyrosine_phosphatase,_non-receptor_type_6_//_12p13_//_5777_///_ENST00000399448_//_PT…	0.000	0.000000000	1.81
TC12002224.hg.1	ENST00000427111_//_LINC00987_//_long_intergenic_non-protein_coding_RNA_987_//_12p13.31_//_100499405	0.000	0.000000000	1.81
TC12003281.hg.1	NM_014925_//_R3HDM2_//_R3H_domain_containing_2_//_12q13.3_//_22864_///_ENST00000347140_//_R3HDM2_//_R3H_domain_containing_2_//_12q13.3_//_22864_///_ENST00000358907_//_R3HDM2_//_R3H_domain_containing_2_//_12q13.3_//_22864_///_ENST00000393811_//_R3HDM2_//_R3H_domain_containing_2_//_12q13.3_//_22864_///_ENST00000402412_//_R3HDM2_//_R3H_domain_containing_2_//_12q13.3_//_22864_///_ENST00000403821_//_R…	0.000	0.000000000	1.81
TC15000348.hg.1	#N/A	0.000	0.000000000	1.81
TC16001509.hg.1	#N/A	0.000	0.000000000	1.81
TC16001724.hg.1	#N/A	0.001	0.007246506	1.81
TC17000740.hg.1	NM_001099432_//_BCAS3_//_breast_carcinoma_amplified_sequence_3_//_17q23_//_54828_///_NM_017679_//_BCAS3_//_breast_carcinoma_amplified_sequence_3_//_17q23_//_54828_///_ENST00000390652_//_BCAS3_//_breast_carcinoma_amplified_sequence_3_//_17q23_//_54828_///_ENST00000407086_//_BCAS3_//_breast_carcinoma_amplified_sequence_3_//_17q23_//_54828_///_ENST00000408905_//_BCAS3_//_breast_carcinoma_amplified_s…	0.000	0.000000000	1.81
TC17001639.hg.1	#N/A	0.000	0.000000000	1.81
TC19001375.hg.1	#N/A	0.000	0.000000000	1.81
TC19001825.hg.1	NR_039909_//_MIR371B_//_microRNA_371b_//_NA_//_100616185_///_NR_039909_//_MIR371B_//_microRNA_371b_//_NA_//_100616185_///_uc021vba.1_//_MIR371B_//_microRNA_371b_//_NA_//_100616185	0.000	0.000000000	1.81
TC20000317.hg.1	#N/A	0.000	0.000000000	1.81
TC6_qbl_hap6000068.hg.1	NM_002441_//_MSH5_//_mutS_homolog_5_//_6p21.3_//_4439_///_NM_025259_//_MSH5_//_mutS_homolog_5_//_6p21.3_//_4439_///_NM_172165_//_MSH5_//_mutS_homolog_5_//_6p21.3_//_4439_///_NM_172166_//_MSH5_//_mutS_homolog_5_//_6p21.3_//_4439_///_NR_037846_//_MSH5-SAPCD1_//_MSH5-SAPCD1_readthrough_(NMD_candidate)_//_6p_//_100532732_///_AB209886_//_MSH5_//_mutS_homolog_5_//_6p21.3_//_4439_///_AK303129_//_MSH5_//…	0.000	0.000000000	1.81
TC04000967.hg.1	#N/A	0.000	0.000000000	1.8
TC06003181.hg.1	#N/A	0.000	0.000000000	1.8
TC08001408.hg.1	NM_018710_//_TMEM55A_//_transmembrane_protein_55A_//_8q21.3_//_55529_///_ENST00000285419_//_TMEM55A_//_transmembrane_protein_55A_//_8q21.3_//_55529_///_BC033892_//_TMEM55A_//_transmembrane_protein_55A_//_8q21.3_//_55529_///_OTTHUMT00000376778_//_TMEM55A_//_transmembrane_protein_55A_//_8q21.3_//_55529_///_OTTHUMT00000376779_//_TMEM55A_//_transmembrane_protein_55A_//_8q21.3_//_55529_///_OTTHUMT0000…	0.000	0.000000000	1.8
TC09001287.hg.1	NM_015239_//_AGTPBP1_//_ATP/GTP_binding_protein_1_//_9q21.33_//_23287_///_ENST00000337006_//_AGTPBP1_//_ATP/GTP_binding_protein_1_//_9q21.33_//_23287_///_ENST00000357081_//_AGTPBP1_//_ATP/GTP_binding_protein_1_//_9q21.33_//_23287_///_ENST00000376080_//_AGTPBP1_//_ATP/GTP_binding_protein_1_//_9q21.33_//_23287_///_ENST00000376081_//_AGTPBP1_//_ATP/GTP_binding_protein_1_//_9q21.33_//_23287_///_ENST0…	0.000	0.000000000	1.8
TC09002594.hg.1	X75687_//_ZFAND5_//_zinc_finger,_AN1-type_domain_5_//_9q13-q21_//_7763	0.000	0.000000000	1.8
TC0X000584.hg.1	#N/A	0.000	0.000000000	1.8
TC11000858.hg.1	NM_182603_//_ANKRD42_//_ankyrin_repeat_domain_42_//_11q14.1_//_338699_///_ENST00000260047_//_ANKRD42_//_ankyrin_repeat_domain_42_//_11q14.1_//_338699_///_ENST00000393389_//_ANKRD42_//_ankyrin_repeat_domain_42_//_11q14.1_//_338699_///_ENST00000393392_//_ANKRD42_//_ankyrin_repeat_domain_42_//_11q14.1_//_338699_///_ENST00000526731_//_ANKRD42_//_ankyrin_repeat_domain_42_//_11q14.1_//_338699_///_ENST0…	0.000	0.000000000	1.8
TC11001011.hg.1	BC020894_//_LOC100132686_//_uncharacterized_LOC100132686_//_11q23.1_//_100132686	0.000	0.000000000	1.8
TC12002178.hg.1	NR_038933_//_LOC100507424_//_uncharacterized_LOC100507424_//_NA_//_100507424	0.000	0.000000000	1.8
TC12002726.hg.1	ENST00000399492_//_CD27-AS1_//_CD27_antisense_RNA_1_//_12p13.31_//_678655_///_ENST00000417058_//_CD27-AS1_//_CD27_antisense_RNA_1_//_12p13.31_//_678655_///_ENST00000447687_//_CD27-AS1_//_CD27_antisense_RNA_1_//_12p13.31_//_678655_///_ENST00000504270_//_CD27-AS1_//_CD27_antisense_RNA_1_//_12p13.31_//_678655_///_ENST00000535639_//_CD27-AS1_//_CD27_antisense_RNA_1_//_12p13.31_//_678655_///_ENST00000…	0.000	0.000000000	1.8
TC12003121.hg.1	#N/A	0.001	0.007246506	1.8
TC13000086.hg.1	ENST00000363970_//_RNU6-82P_//_RNA,_U6_small_nuclear_82,_pseudogene_//_NA_//_100873781	0.000	0.000000000	1.8
TC15000141.hg.1	#N/A	0.000	0.000000000	1.8
TC15002461.hg.1	#N/A	0.000	0.000000000	1.8
TC17002186.hg.1	NR_038847_//_LINC00672_//_long_intergenic_non-protein_coding_RNA_672_//_NA_//_100505576	0.000	0.000000000	1.8
TC17002747.hg.1	#N/A	0.000	0.000000000	1.8
TC17002810.hg.1	U94344_//_CBX4_//_chromobox_homolog_4_//_17q25.3_//_8535	0.000	0.000000000	1.8
TC19002462.hg.1	#N/A	0.001	0.007246506	1.8
TC01000063.hg.1	#N/A	0.001	0.007246506	1.79
TC01000648.hg.1	NM_001007098_//_SCP2_//_sterol_carrier_protein_2_//_1p32_//_6342_///_NM_001007099_//_SCP2_//_sterol_carrier_protein_2_//_1p32_//_6342_///_NM_001007100_//_SCP2_//_sterol_carrier_protein_2_//_1p32_//_6342_///_NM_001007250_//_SCP2_//_sterol_carrier_protein_2_//_1p32_//_6342_///_NM_001193599_//_SCP2_//_sterol_carrier_protein_2_//_1p32_//_6342_///_NM_001193600_//_SCP2_//_sterol_carrier_protein_2_//_1p…	0.000	0.000000000	1.79
TC01004674.hg.1	#N/A	0.000	0.000000000	1.79
TC01005882.hg.1	AF161344_//_HSPC081_//_uncharacterized_LOC100286989_//_1q23.2_//_100286989	0.000	0.000000000	1.79
TC02001758.hg.1	NM_198963_//_DHX57_//_DEAH_(Asp-Glu-Ala-Asp/His)_box_polypeptide_57_//_2p22.1_//_90957_///_ENST00000479345_//_DHX57_//_DEAH_(Asp-Glu-Ala-Asp/His)_box_polypeptide_57_//_2p22.1_//_90957_///_AB209249_//_DHX57_//_DEAH_(Asp-Glu-Ala-Asp/His)_box_polypeptide_57_//_2p22.1_//_90957_///_BC039270_//_DHX57_//_DEAH_(Asp-Glu-Ala-Asp/His)_box_polypeptide_57_//_2p22.1_//_90957_///_BC060778_//_DHX57_//_DEAH_(Asp-…	0.000	0.000000000	1.79
TC02004043.hg.1	#N/A	0.000	0.000000000	1.79
TC03003341.hg.1	NM_032169_//_ACAD11_//_acyl-CoA_dehydrogenase_family,_member_11_//_3q22.1_//_84129_///_ENST00000264990_//_ACAD11_//_acyl-CoA_dehydrogenase_family,_member_11_//_3q22.1_//_84129_///_ENST00000481970_//_ACAD11_//_acyl-CoA_dehydrogenase_family,_member_11_//_3q22.1_//_84129_///_ENST00000489991_//_ACAD11_//_acyl-CoA_dehydrogenase_family,_member_11_//_3q22.1_//_84129_///_AK298627_//_ACAD11_//_acyl-CoA_de…	0.001	0.007246506	1.79
TC05001598.hg.1	NM_001163417_//_FAM172A_//_family_with_sequence_similarity_172,_member_A_//_5q15_//_83989_///_NM_001163418_//_FAM172A_//_family_with_sequence_similarity_172,_member_A_//_5q15_//_83989_///_NM_032042_//_FAM172A_//_family_with_sequence_similarity_172,_member_A_//_5q15_//_83989_///_NR_028080_//_FAM172A_//_family_with_sequence_similarity_172,_member_A_//_5q15_//_83989_///_NR_031754_//_MIR2277_//_micro…	0.000	0.000000000	1.79
TC06000015.hg.1	ENST00000457049_//_HMGN2P28_//_high_mobility_group_nucleosomal_binding_domain_2_pseudogene_28_//_NA_//_NA	0.000	0.000000000	1.79
TC07000320.hg.1	#N/A	0.000	0.000000000	1.79
TC09001209.hg.1	NM_001102420_//_ZFAND5_//_zinc_finger,_AN1-type_domain_5_//_9q13-q21_//_7763_///_NM_001102421_//_ZFAND5_//_zinc_finger,_AN1-type_domain_5_//_9q13-q21_//_7763_///_NM_006007_//_ZFAND5_//_zinc_finger,_AN1-type_domain_5_//_9q13-q21_//_7763_///_ENST00000237937_//_ZFAND5_//_zinc_finger,_AN1-type_domain_5_//_9q13-q21_//_7763_///_ENST00000343431_//_ZFAND5_//_zinc_finger,_AN1-type_domain_5_//_9q13-q21_//_…	0.000	0.000000000	1.79
TC10002292.hg.1	#N/A	0.000	0.000000000	1.79
TC10002322.hg.1	NR_027141_//_FAM45B_//_family_with_sequence_similarity_45,_member_A_pseudogene_//_Xq26.1_//_55855	0.000	0.000000000	1.79
TC10002952.hg.1	NM_001204300_//_ARHGAP19_//_Rho_GTPase_activating_protein_19_//_10q24.1_//_84986_///_NM_001256423_//_ARHGAP19_//_Rho_GTPase_activating_protein_19_//_10q24.1_//_84986_///_NM_032900_//_ARHGAP19_//_Rho_GTPase_activating_protein_19_//_10q24.1_//_84986_///_ENST00000358308_//_ARHGAP19_//_Rho_GTPase_activating_protein_19_//_10q24.1_//_84986_///_ENST00000358531_//_ARHGAP19_//_Rho_GTPase_activating_protei…	0.000	0.000000000	1.79
TC11001491.hg.1	#N/A	0.000	0.000000000	1.79
TC12000679.hg.1	NM_152588_//_TMTC2_//_transmembrane_and_tetratricopeptide_repeat_containing_2_//_12q21.31_//_160335_///_ENST00000321196_//_TMTC2_//_transmembrane_and_tetratricopeptide_repeat_containing_2_//_12q21.31_//_160335_///_ENST00000546590_//_TMTC2_//_transmembrane_and_tetratricopeptide_repeat_containing_2_//_12q21.31_//_160335_///_ENST00000548305_//_TMTC2_//_transmembrane_and_tetratricopeptide_repeat_cont…	0.000	0.000000000	1.79
TC13001351.hg.1	#N/A	0.000	0.000000000	1.79
TC15002460.hg.1	#N/A	0.000	0.000000000	1.79
TC17000637.hg.1	#N/A	0.000	0.000000000	1.79
TC01000124.hg.1	NM_052960_//_RBP7_//_retinol_binding_protein_7,_cellular_//_1p36.22_//_116362_///_ENST00000294435_//_RBP7_//_retinol_binding_protein_7,_cellular_//_1p36.22_//_116362_///_ENST00000315901_//_RBP7_//_retinol_binding_protein_7,_cellular_//_1p36.22_//_116362_///_BC033883_//_RBP7_//_retinol_binding_protein_7,_cellular_//_1p36.22_//_116362_///_BC063013_//_RBP7_//_retinol_binding_protein_7,_cellular_//_1…	0.000	0.000000000	1.78
TC01002980.hg.1	NM_178454_//_DRAM2_//_DNA-damage_regulated_autophagy_modulator_2_//_1p13.3_//_128338_///_ENST00000286692_//_DRAM2_//_DNA-damage_regulated_autophagy_modulator_2_//_1p13.3_//_128338_///_ENST00000484310_//_DRAM2_//_DNA-damage_regulated_autophagy_modulator_2_//_1p13.3_//_128338_///_ENST00000539140_//_DRAM2_//_DNA-damage_regulated_autophagy_modulator_2_//_1p13.3_//_128338_///_AK309557_//_DRAM2_//_DNA-…	0.000	0.000000000	1.78
TC01006339.hg.1	NM_201563_//_FCGR2C_//_Fc_fragment_of_IgG,_low_affinity_IIc,_receptor_for_(CD32)_(gene/pseudogene)_//_1q23.3_//_9103_///_AK307162_//_FCGR2C_//_Fc_fragment_of_IgG,_low_affinity_IIc,_receptor_for_(CD32)_(gene/pseudogene)_//_1q23.3_//_9103_///_AK308168_//_FCGR2C_//_Fc_fragment_of_IgG,_low_affinity_IIc,_receptor_for_(CD32)_(gene/pseudogene)_//_1q23.3_//_9103_///_BC137397_//_FCGR2C_//_Fc_fragment_of_I…	0.000	0.000000000	1.78
TC02003712.hg.1	#N/A	0.001	0.007246506	1.78
TC03000333.hg.1	NM_015512_//_DNAH1_//_dynein,_axonemal,_heavy_chain_1_//_3p21.1_//_25981_///_ENST00000420323_//_DNAH1_//_dynein,_axonemal,_heavy_chain_1_//_3p21.1_//_25981_///_ENST00000466628_//_DNAH1_//_dynein,_axonemal,_heavy_chain_1_//_3p21.1_//_25981_///_AK074130_//_DNAH1_//_dynein,_axonemal,_heavy_chain_1_//_3p21.1_//_25981_///_AK125990_//_DNAH1_//_dynein,_axonemal,_heavy_chain_1_//_3p21.1_//_25981_///_OTTH…	0.000	0.000000000	1.78
TC03003337.hg.1	NM_001134380_//_TBC1D5_//_TBC1_domain_family,_member_5_//_3p24.3_//_9779_///_NM_001134381_//_TBC1D5_//_TBC1_domain_family,_member_5_//_3p24.3_//_9779_///_NM_014744_//_TBC1D5_//_TBC1_domain_family,_member_5_//_3p24.3_//_9779_///_ENST00000253692_//_TBC1D5_//_TBC1_domain_family,_member_5_//_3p24.3_//_9779_///_ENST00000429383_//_TBC1D5_//_TBC1_domain_family,_member_5_//_3p24.3_//_9779_///_ENST0000042…	0.000	0.000000000	1.78
TC04000543.hg.1	#N/A	0.000	0.000000000	1.78
TC05000710.hg.1	#N/A	0.000	0.000000000	1.78
TC06000386.hg.1	NM_001040437_//_C6orf48_//_chromosome_6_open_reading_frame_48_//_6p21.3_//_50854_///_NM_001040438_//_C6orf48_//_chromosome_6_open_reading_frame_48_//_6p21.3_//_50854_///_NR_002742_//_SNORD52_//_small_nucleolar_RNA,_C/D_box_52_//_6p21.33_//_26797_///_NR_002745_//_SNORD48_//_small_nucleolar_RNA,_C/D_box_48_//_6p21.33_//_26801_///_ENST00000364884_//_SNORD52_//_small_nucleolar_RNA,_C/D_box_52_//_6p21…	0.000	0.000000000	1.78
TC06000548.hg.1	#N/A	0.000	0.000000000	1.78
TC06001346.hg.1	NM_005323_//_HIST1H1T_//_histone_cluster_1,_H1t_//_6p21.3_//_3010_///_ENST00000338379_//_HIST1H1T_//_histone_cluster_1,_H1t_//_6p21.3_//_3010_///_BC069517_//_HIST1H1T_//_histone_cluster_1,_H1t_//_6p21.3_//_3010_///_BC130350_//_HIST1H1T_//_histone_cluster_1,_H1t_//_6p21.3_//_3010_///_OTTHUMT00000040093_//_HIST1H1T_//_histone_cluster_1,_H1t_//_6p21.3_//_3010_///_uc003ngj.3_//_HIST1H1T_//_histone_cl…	0.000	0.000000000	1.78
TC06001421.hg.1	NM_003519_//_HIST1H2BL_//_histone_cluster_1,_H2bl_//_6p22.1_//_8340_///_ENST00000377401_//_HIST1H2BL_//_histone_cluster_1,_H2bl_//_6p22.1_//_8340_///_OTTHUMT00000040153_//_HIST1H2BL_//_histone_cluster_1,_H2bl_//_6p22.1_//_8340_///_uc003njl.3_//_HIST1H2BL_//_histone_cluster_1,_H2bl_//_6p22.1_//_8340	0.001	0.007246506	1.78
TC07000585.hg.1	ENST00000485422_//_BRI3_//_brain_protein_I3_//_7q21.3_//_25798_///_ENST00000491463_//_BRI3_//_brain_protein_I3_//_7q21.3_//_25798	0.000	0.000000000	1.78
TC07001305.hg.1	NM_014396_//_VPS41_//_vacuolar_protein_sorting_41_homolog_(S._cerevisiae)_//_7p14-p13_//_27072_///_NM_080631_//_VPS41_//_vacuolar_protein_sorting_41_homolog_(S._cerevisiae)_//_7p14-p13_//_27072_///_ENST00000310301_//_VPS41_//_vacuolar_protein_sorting_41_homolog_(S._cerevisiae)_//_7p14-p13_//_27072_///_ENST00000395969_//_VPS41_//_vacuolar_protein_sorting_41_homolog_(S._cerevisiae)_//_7p14-p13_//_2…	0.000	0.000000000	1.78
TC08000061.hg.1	#N/A	0.000	0.000000000	1.78
TC08002450.hg.1	#N/A	0.001	0.007246506	1.78
TC0X000308.hg.1	NM_001099684_//_FAM156B_//_family_with_sequence_similarity_156,_member_B_//_Xp11.22_//_727866_///_NM_001242491_//_FAM156A_//_family_with_sequence_similarity_156,_member_A_//_Xp11.22_//_29057_///_NM_014138_//_FAM156A_//_family_with_sequence_similarity_156,_member_A_//_Xp11.22_//_29057_///_ENST00000416841_//_FAM156B_//_family_with_sequence_similarity_156,_member_B_//_Xp11.22_//_727866_///_ENST00000…	0.000	0.000000000	1.78
TC10001328.hg.1	ENST00000433019_//_LOC105378328_//_uncharacterized_LOC105378328_//_NA_//_105378328	0.001	0.007246506	1.78
TC11000303.hg.1	NM_019040_//_ELP4_//_elongator_acetyltransferase_complex_subunit_4_//_11p13_//_26610_///_ENST00000350638_//_ELP4_//_elongator_acetyltransferase_complex_subunit_4_//_11p13_//_26610_///_ENST00000379163_//_ELP4_//_elongator_acetyltransferase_complex_subunit_4_//_11p13_//_26610_///_ENST00000395934_//_ELP4_//_elongator_acetyltransferase_complex_subunit_4_//_11p13_//_26610_///_AK304885_//_ELP4_//_elong…	0.000	0.000000000	1.78
TC12000029.hg.1	NM_018463_//_ITFG2_//_integrin_alpha_FG-GAP_repeat_containing_2_//_12p13.33_//_55846_///_ENST00000228799_//_ITFG2_//_integrin_alpha_FG-GAP_repeat_containing_2_//_12p13.33_//_55846_///_AK297189_//_ITFG2_//_integrin_alpha_FG-GAP_repeat_containing_2_//_12p13.33_//_55846_///_AK300905_//_ITFG2_//_integrin_alpha_FG-GAP_repeat_containing_2_//_12p13.33_//_55846_///_AY599883_//_ITFG2_//_integrin_alpha_FG-…	0.000	0.000000000	1.78
TC12001829.hg.1	NM_018351_//_FGD6_//_FYVE,_RhoGEF_and_PH_domain_containing_6_//_12q22_//_55785_///_ENST00000343958_//_FGD6_//_FYVE,_RhoGEF_and_PH_domain_containing_6_//_12q22_//_55785_///_ENST00000546711_//_FGD6_//_FYVE,_RhoGEF_and_PH_domain_containing_6_//_12q22_//_55785_///_ENST00000550368_//_FGD6_//_FYVE,_RhoGEF_and_PH_domain_containing_6_//_12q22_//_55785_///_BC013319_//_FGD6_//_FYVE,_RhoGEF_and_PH_domain_co…	0.001	0.007246506	1.78
TC14000350.hg.1	#N/A	0.000	0.000000000	1.78
TC15001140.hg.1	ENST00000327271_//_GOLGA8R_//_golgin_A8_family,_member_R_//_NA_//_101059918_///_BC101292_//_GOLGA8N_//_golgin_A8_family,_member_N_//_15q13.2_//_643699	0.000	0.000000000	1.78
TC15002121.hg.1	#N/A	0.000	0.000000000	1.78
TC16001382.hg.1	BC028232_//_SNORA78_//_small_nucleolar_RNA,_H/ACA_box_78_//_16p13.3_//_677844_///_CR749453_//_SNHG9_//_small_nucleolar_RNA_host_gene_9_//_16p13.3_//_735301_///_CR749453_//_SNHG9_//_small_nucleolar_RNA_host_gene_9_//_16p13.3_//_735301	0.000	0.000000000	1.78
TC16001799.hg.1	#N/A	0.000	0.000000000	1.78
TC17000580.hg.1	NM_006460_//_HEXIM1_//_hexamethylene_bis-acetamide_inducible_1_//_17q21.31_//_10614_///_ENST00000332499_//_HEXIM1_//_hexamethylene_bis-acetamide_inducible_1_//_17q21.31_//_10614_///_BC006460_//_HEXIM1_//_hexamethylene_bis-acetamide_inducible_1_//_17q21.31_//_10614_///_uc002iig.3_//_HEXIM1_//_hexamethylene_bis-acetamide_inducible_1_//_17q21.31_//_10614	0.001	0.007246506	1.78
TC18000106.hg.1	NM_012189_//_CABYR_//_calcium_binding_tyrosine-(Y)-phosphorylation_regulated_//_18q11.2_//_26256_///_NM_138643_//_CABYR_//_calcium_binding_tyrosine-(Y)-phosphorylation_regulated_//_18q11.2_//_26256_///_NM_138644_//_CABYR_//_calcium_binding_tyrosine-(Y)-phosphorylation_regulated_//_18q11.2_//_26256_///_NM_153768_//_CABYR_//_calcium_binding_tyrosine-(Y)-phosphorylation_regulated_//_18q11.2_//_26256…	0.000	0.000000000	1.78
TC19001541.hg.1	NM_013368_//_SERTAD3_//_SERTA_domain_containing_3_//_19q13.2_//_29946_///_NM_203344_//_SERTAD3_//_SERTA_domain_containing_3_//_19q13.2_//_29946_///_ENST00000322354_//_SERTAD3_//_SERTA_domain_containing_3_//_19q13.2_//_29946_///_ENST00000392028_//_SERTAD3_//_SERTA_domain_containing_3_//_19q13.2_//_29946_///_BC014061_//_SERTAD3_//_SERTA_domain_containing_3_//_19q13.2_//_29946_///_BC050643_//_SERTAD…	0.001	0.007246506	1.78
TC19001931.hg.1	#N/A	0.000	0.000000000	1.78
TC22000173.hg.1	#N/A	0.000	0.000000000	1.78
TC6_apd_hap1000041.hg.1	NM_001040437_//_C6orf48_//_chromosome_6_open_reading_frame_48_//_6p21.3_//_50854_///_NM_001040438_//_C6orf48_//_chromosome_6_open_reading_frame_48_//_6p21.3_//_50854_///_NR_002742_//_SNORD52_//_small_nucleolar_RNA,_C/D_box_52_//_6p21.33_//_26797_///_NR_002745_//_SNORD48_//_small_nucleolar_RNA,_C/D_box_48_//_6p21.33_//_26801_///_AJ249732_//_C6orf48_//_chromosome_6_open_reading_frame_48_//_6p21.3_/…	0.000	0.000000000	1.78
TC6_cox_hap2000080.hg.1	NM_001040437_//_C6orf48_//_chromosome_6_open_reading_frame_48_//_6p21.3_//_50854_///_NM_001040438_//_C6orf48_//_chromosome_6_open_reading_frame_48_//_6p21.3_//_50854_///_NR_002742_//_SNORD52_//_small_nucleolar_RNA,_C/D_box_52_//_6p21.33_//_26797_///_NR_002745_//_SNORD48_//_small_nucleolar_RNA,_C/D_box_48_//_6p21.33_//_26801_///_AJ249732_//_C6orf48_//_chromosome_6_open_reading_frame_48_//_6p21.3_/…	0.000	0.000000000	1.78
TC6_qbl_hap6000071.hg.1	NM_001040437_//_C6orf48_//_chromosome_6_open_reading_frame_48_//_6p21.3_//_50854_///_NM_001040438_//_C6orf48_//_chromosome_6_open_reading_frame_48_//_6p21.3_//_50854_///_NR_002742_//_SNORD52_//_small_nucleolar_RNA,_C/D_box_52_//_6p21.33_//_26797_///_NR_002745_//_SNORD48_//_small_nucleolar_RNA,_C/D_box_48_//_6p21.33_//_26801_///_AJ249732_//_C6orf48_//_chromosome_6_open_reading_frame_48_//_6p21.3_/…	0.000	0.000000000	1.78
TC01001025.hg.1	NM_001256106_//_CD101_//_CD101_molecule_//_1p13_//_9398_///_NM_001256109_//_CD101_//_CD101_molecule_//_1p13_//_9398_///_NM_001256111_//_CD101_//_CD101_molecule_//_1p13_//_9398_///_NM_004258_//_CD101_//_CD101_molecule_//_1p13_//_9398_///_ENST00000256652_//_CD101_//_CD101_molecule_//_1p13_//_9398_///_ENST00000369470_//_CD101_//_CD101_molecule_//_1p13_//_9398_///_ENST00000467588_//_CD101_//_CD101_mo…	0.000	0.000000000	1.77
TC02001769.hg.1	NM_001112800_//_SLC8A1_//_solute_carrier_family_8_(sodium/calcium_exchanger),_member_1_//_2p22.1_//_6546_///_NM_001112801_//_SLC8A1_//_solute_carrier_family_8_(sodium/calcium_exchanger),_member_1_//_2p22.1_//_6546_///_NM_001112802_//_SLC8A1_//_solute_carrier_family_8_(sodium/calcium_exchanger),_member_1_//_2p22.1_//_6546_///_NM_001252624_//_SLC8A1_//_solute_carrier_family_8_(sodium/calcium_exchan…	0.000	0.000000000	1.77
TC04002443.hg.1	#N/A	0.001	0.007246506	1.77
TC07002742.hg.1	#N/A	0.000	0.000000000	1.77
TC08000201.hg.1	#N/A	0.000	0.000000000	1.77
TC11002723.hg.1	#N/A	0.000	0.000000000	1.77
TC12002799.hg.1	#N/A	0.001	0.007246506	1.77
TC18000418.hg.1	NM_001242508_//_OSBPL1A_//_oxysterol_binding_protein-like_1A_//_18q11.1_//_114876_///_NM_018030_//_OSBPL1A_//_oxysterol_binding_protein-like_1A_//_18q11.1_//_114876_///_NM_080597_//_OSBPL1A_//_oxysterol_binding_protein-like_1A_//_18q11.1_//_114876_///_ENST00000319481_//_OSBPL1A_//_oxysterol_binding_protein-like_1A_//_18q11.1_//_114876_///_ENST00000357041_//_OSBPL1A_//_oxysterol_binding_protein-li…	0.000	0.000000000	1.77
TC19000340.hg.1	NM_024656_//_COLGALT1_//_collagen_beta(1-O)galactosyltransferase_1_//_19p13.11_//_79709_///_ENST00000252599_//_COLGALT1_//_collagen_beta(1-O)galactosyltransferase_1_//_19p13.11_//_79709_///_BC071684_//_COLGALT1_//_collagen_beta(1-O)galactosyltransferase_1_//_19p13.11_//_79709_///_BC108308_//_COLGALT1_//_collagen_beta(1-O)galactosyltransferase_1_//_19p13.11_//_79709_///_uc002nhc.1_//_COLGALT1_//_c…	0.000	0.000000000	1.77
TC6_dbb_hap3000071.hg.1	NM_001040437_//_C6orf48_//_chromosome_6_open_reading_frame_48_//_6p21.3_//_50854_///_NM_001040438_//_C6orf48_//_chromosome_6_open_reading_frame_48_//_6p21.3_//_50854_///_NR_002742_//_SNORD52_//_small_nucleolar_RNA,_C/D_box_52_//_6p21.33_//_26797_///_NR_002745_//_SNORD48_//_small_nucleolar_RNA,_C/D_box_48_//_6p21.33_//_26801_///_AJ249732_//_C6orf48_//_chromosome_6_open_reading_frame_48_//_6p21.3_/…	0.000	0.000000000	1.77
TC01001560.hg.1	#N/A	0.000	0.000000000	1.76
TC01002868.hg.1	NM_005665_//_EVI5_//_ecotropic_viral_integration_site_5_//_1p22.1_//_7813_///_ENST00000370331_//_EVI5_//_ecotropic_viral_integration_site_5_//_1p22.1_//_7813_///_ENST00000491940_//_EVI5_//_ecotropic_viral_integration_site_5_//_1p22.1_//_7813_///_ENST00000540033_//_EVI5_//_ecotropic_viral_integration_site_5_//_1p22.1_//_7813_///_AB209513_//_EVI5_//_ecotropic_viral_integration_site_5_//_1p22.1_//_7…	0.000	0.000000000	1.76
TC01003013.hg.1	NM_000036_//_AMPD1_//_adenosine_monophosphate_deaminase_1_//_1p13_//_270_///_NM_001172626_//_AMPD1_//_adenosine_monophosphate_deaminase_1_//_1p13_//_270_///_ENST00000369538_//_AMPD1_//_adenosine_monophosphate_deaminase_1_//_1p13_//_270_///_ENST00000520113_//_AMPD1_//_adenosine_monophosphate_deaminase_1_//_1p13_//_270_///_OTTHUMT00000032860_//_AMPD1_//_adenosine_monophosphate_deaminase_1_//_1p13_/…	0.000	0.000000000	1.76
TC02001722.hg.1	#N/A	0.000	0.000000000	1.76
TC02002574.hg.1	NM_001135212_//_FKBP7_//_FK506_binding_protein_7_//_2q31.2_//_51661_///_NM_181342_//_FKBP7_//_FK506_binding_protein_7_//_2q31.2_//_51661_///_ENST00000424785_//_FKBP7_//_FK506_binding_protein_7_//_2q31.2_//_51661_///_ENST00000434643_//_FKBP7_//_FK506_binding_protein_7_//_2q31.2_//_51661_///_ENST00000464248_//_FKBP7_//_FK506_binding_protein_7_//_2q31.2_//_51661_///_AF100751_//_FKBP7_//_FK506_bindin…	0.000	0.000000000	1.76
TC03000701.hg.1	#N/A	0.000	0.000000000	1.76
TC03001734.hg.1	#N/A	0.000	0.000000000	1.76
TC04000466.hg.1	NM_001025616_//_ARHGAP24_//_Rho_GTPase_activating_protein_24_//_4q22.1_//_83478_///_NM_001042669_//_ARHGAP24_//_Rho_GTPase_activating_protein_24_//_4q22.1_//_83478_///_NM_031305_//_ARHGAP24_//_Rho_GTPase_activating_protein_24_//_4q22.1_//_83478_///_ENST00000264343_//_ARHGAP24_//_Rho_GTPase_activating_protein_24_//_4q22.1_//_83478_///_ENST00000395183_//_ARHGAP24_//_Rho_GTPase_activating_protein_24…	0.000	0.000000000	1.76
TC05001180.hg.1	ENST00000513157_//_LOC101929505_//_uncharacterized_LOC101929505_//_5p15.1_//_101929505	0.000	0.000000000	1.76
TC05002738.hg.1	#N/A	0.001	0.007246506	1.76
TC06001728.hg.1	#N/A	0.000	0.000000000	1.76
TC06002907.hg.1	#N/A	0.000	0.000000000	1.76
TC08001549.hg.1	#N/A	0.000	0.000000000	1.76
TC08002604.hg.1	NM_144650_//_ADHFE1_//_alcohol_dehydrogenase,_iron_containing_1_//_8q13.1_//_137872_///_ENST00000396623_//_ADHFE1_//_alcohol_dehydrogenase,_iron_containing_1_//_8q13.1_//_137872_///_ENST00000415254_//_ADHFE1_//_alcohol_dehydrogenase,_iron_containing_1_//_8q13.1_//_137872_///_ENST00000496501_//_ADHFE1_//_alcohol_dehydrogenase,_iron_containing_1_//_8q13.1_//_137872_///_AK056992_//_ADHFE1_//_alcohol…	0.000	0.000000000	1.76
TC12001472.hg.1	NM_006009_//_TUBA1A_//_tubulin,_alpha_1a_//_12q13.12_//_7846_///_ENST00000295766_//_TUBA1A_//_tubulin,_alpha_1a_//_12q13.12_//_7846_///_ENST00000301071_//_TUBA1A_//_tubulin,_alpha_1a_//_12q13.12_//_7846_///_ENST00000546918_//_TUBA1A_//_tubulin,_alpha_1a_//_12q13.12_//_7846_///_ENST00000550767_//_TUBA1A_//_tubulin,_alpha_1a_//_12q13.12_//_7846_///_AK289483_//_TUBA1A_//_tubulin,_alpha_1a_//_12q13.1…	0.000	0.000000000	1.76
TC16000431.hg.1	EF026094_//_SIAH1_//_siah_E3_ubiquitin_protein_ligase_1_//_16q12.1_//_6477_///_uc021tht.1_//_SIAH1_//_siah_E3_ubiquitin_protein_ligase_1_//_16q12.1_//_6477	0.000	0.000000000	1.76
TC16000973.hg.1	#N/A	0.001	0.007246506	1.76
TC17001912.hg.1	NR_040071_//_TNRC6C-AS1_//_TNRC6C_antisense_RNA_1_//_17q25.3_//_100131096_///_AK123771_//_TNRC6C-AS1_//_TNRC6C_antisense_RNA_1_//_17q25.3_//_100131096_///_NR_040071_//_TNRC6C-AS1_//_TNRC6C_antisense_RNA_1_//_17q25.3_//_100131096_///_uc002juh.3_//_TNRC6C-AS1_//_TNRC6C_antisense_RNA_1_//_17q25.3_//_100131096	0.000	0.000000000	1.76
TC20000193.hg.1	#N/A	0.000	0.000000000	1.76
TC20001763.hg.1	NM_001198989_//_NFS1_//_NFS1_cysteine_desulfurase_//_20q11.22_//_9054_///_NM_021100_//_NFS1_//_NFS1_cysteine_desulfurase_//_20q11.22_//_9054_///_NR_037570_//_NFS1_//_NFS1_cysteine_desulfurase_//_20q11.22_//_9054_///_ENST00000306750_//_NFS1_//_NFS1_cysteine_desulfurase_//_20q11.22_//_9054_///_ENST00000374085_//_NFS1_//_NFS1_cysteine_desulfurase_//_20q11.22_//_9054_///_ENST00000374092_//_NFS1_//_NF…	0.000	0.000000000	1.76
TC21000922.hg.1	#N/A	0.000	0.000000000	1.76
TC01006307.hg.1	NM_000569_//_FCGR3A_//_Fc_fragment_of_IgG,_low_affinity_IIIa,_receptor_(CD16a)_//_1q23_//_2214_///_NM_001127592_//_FCGR3A_//_Fc_fragment_of_IgG,_low_affinity_IIIa,_receptor_(CD16a)_//_1q23_//_2214_///_NM_001127593_//_FCGR3A_//_Fc_fragment_of_IgG,_low_affinity_IIIa,_receptor_(CD16a)_//_1q23_//_2214_///_NM_001127595_//_FCGR3A_//_Fc_fragment_of_IgG,_low_affinity_IIIa,_receptor_(CD16a)_//_1q23_//_221…	0.000	0.000000000	1.75
TC02003507.hg.1	#N/A	0.000	0.000000000	1.75
TC03002048.hg.1	#N/A	0.000	0.000000000	1.75
TC04001419.hg.1	NM_002106_//_H2AFZ_//_H2A_histone_family,_member_Z_//_4q24_//_3015_///_ENST00000296417_//_H2AFZ_//_H2A_histone_family,_member_Z_//_4q24_//_3015_///_ENST00000529158_//_H2AFZ_//_H2A_histone_family,_member_Z_//_4q24_//_3015_///_BC018002_//_H2AFZ_//_H2A_histone_family,_member_Z_//_4q24_//_3015_///_BC020936_//_H2AFZ_//_H2A_histone_family,_member_Z_//_4q24_//_3015_///_BC039005_//_H2AFZ_//_H2A_histone_f…	0.000	0.000000000	1.75
TC08001666.hg.1	NR_029666_//_MIR30B_//_microRNA_30b_//_8q24.22_//_407030_///_ENST00000384850_//_MIR30B_//_microRNA_30b_//_8q24.22_//_407030_///_NR_029666_//_MIR30B_//_microRNA_30b_//_8q24.22_//_407030_///_uc011ljk.2_//_MIR30B_//_microRNA_30b_//_8q24.22_//_407030	0.000	0.000000000	1.75
TC09000428.hg.1	NM_001135052_//_SYK_//_spleen_tyrosine_kinase_//_9q22_//_6850_///_NM_001174167_//_SYK_//_spleen_tyrosine_kinase_//_9q22_//_6850_///_NM_001174168_//_SYK_//_spleen_tyrosine_kinase_//_9q22_//_6850_///_NM_003177_//_SYK_//_spleen_tyrosine_kinase_//_9q22_//_6850_///_ENST00000375746_//_SYK_//_spleen_tyrosine_kinase_//_9q22_//_6850_///_ENST00000375747_//_SYK_//_spleen_tyrosine_kinase_//_9q22_//_6850_///_…	0.000	0.000000000	1.75
TC0X001092.hg.1	NM_001173479_//_ARHGEF9_//_Cdc42_guanine_nucleotide_exchange_factor_9_//_Xq11.1_//_23229_///_NM_001173480_//_ARHGEF9_//_Cdc42_guanine_nucleotide_exchange_factor_9_//_Xq11.1_//_23229_///_NM_015185_//_ARHGEF9_//_Cdc42_guanine_nucleotide_exchange_factor_9_//_Xq11.1_//_23229_///_ENST00000253401_//_ARHGEF9_//_Cdc42_guanine_nucleotide_exchange_factor_9_//_Xq11.1_//_23229_///_ENST00000374870_//_ARHGEF9_…	0.000	0.000000000	1.75
TC10000525.hg.1	#N/A	0.000	0.000000000	1.75
TC10002293.hg.1	BC037530_//_LOC103344931_//_uncharacterized_LOC103344931_//_10q25.2_//_103344931	0.000	0.000000000	1.75
TC11002323.hg.1	ENST00000366405_//_ZPR1_//_ZPR1_zinc_finger_//_11q23.3_//_8882	0.000	0.000000000	1.75
TC13000470.hg.1	OTTHUMT00000044125_//_LINC00539_//_long_intergenic_non-protein_coding_RNA_539_//_13q12.11_//_100652865_///_OTTHUMT00000044126_//_LINC00539_//_long_intergenic_non-protein_coding_RNA_539_//_13q12.11_//_100652865_///_OTTHUMT00000044127_//_LINC00539_//_long_intergenic_non-protein_coding_RNA_539_//_13q12.11_//_100652865	0.000	0.000000000	1.75
TC15000222.hg.1	ENST00000448387_//_GOLGA8N_//_golgin_A8_family,_member_N_//_15q13.2_//_643699_///_AK310041_//_GOLGA8N_//_golgin_A8_family,_member_N_//_15q13.2_//_643699_///_BC101292_//_GOLGA8N_//_golgin_A8_family,_member_N_//_15q13.2_//_643699	0.000	0.000000000	1.75
TC16000276.hg.1	#N/A	0.000	0.000000000	1.75
TC16001534.hg.1	NR_040677_//_LOC100507577_//_uncharacterized_LOC100507577_//_NA_//_100507577	0.000	0.000000000	1.75
TC17002784.hg.1	#N/A	0.000	0.000000000	1.75
TC19000737.hg.1	NM_001136019_//_FCGRT_//_Fc_fragment_of_IgG,_receptor,_transporter,_alpha_//_19q13.3_//_2217_///_NM_004107_//_FCGRT_//_Fc_fragment_of_IgG,_receptor,_transporter,_alpha_//_19q13.3_//_2217_///_ENST00000221466_//_FCGRT_//_Fc_fragment_of_IgG,_receptor,_transporter,_alpha_//_19q13.3_//_2217_///_ENST00000426395_//_FCGRT_//_Fc_fragment_of_IgG,_receptor,_transporter,_alpha_//_19q13.3_//_2217_///_ENST0000…	0.000	0.000000000	1.75
TC20001318.hg.1	DQ268529_//_STX16_//_syntaxin_16_//_20q13.32_//_8675_///_NR_037941_//_STX16_//_syntaxin_16_//_20q13.32_//_8675_///_NR_037942_//_STX16_//_syntaxin_16_//_20q13.32_//_8675_///_NR_037945_//_STX16-NPEPL1_//_STX16-NPEPL1_readthrough_(NMD_candidate)_//_20q_//_100534593	0.000	0.000000000	1.75
TC01002072.hg.1	NR_033908_//_LOC100288069_//_uncharacterized_LOC100288069_//_1p36.33_//_100288069_///_ENST00000428504_//_LOC100288069_//_uncharacterized_LOC100288069_//_1p36.33_//_100288069_///_ENST00000428504_//_LOC100288069_//_uncharacterized_LOC100288069_//_1p36.33_//_100288069_///_uc001abo.3_//_LOC100288069_//_uncharacterized_LOC100288069_//_1p36.33_//_100288069	0.001	0.007246506	1.74
TC01002542.hg.1	NR_002983_//_SNORA55_//_small_nucleolar_RNA,_H/ACA_box_55_//_1p34.3_//_677834_///_ENST00000364587_//_SNORA55_//_small_nucleolar_RNA,_H/ACA_box_55_//_1p34.3_//_677834_///_NR_002983_//_SNORA55_//_small_nucleolar_RNA,_H/ACA_box_55_//_1p34.3_//_677834_///_uc001cdo.1_//_SNORA55_//_small_nucleolar_RNA,_H/ACA_box_55_//_1p34.3_//_677834_///_uc001cdo.1_//_SNORA55_//_small_nucleolar_RNA,_H/ACA_box_55_//_1p…	0.001	0.007246506	1.74
TC01003751.hg.1	NM_022731_//_NUCKS1_//_nuclear_casein_kinase_and_cyclin-dependent_kinase_substrate_1_//_1q32.1_//_64710_///_ENST00000367142_//_NUCKS1_//_nuclear_casein_kinase_and_cyclin-dependent_kinase_substrate_1_//_1q32.1_//_64710_///_ENST00000464938_//_NUCKS1_//_nuclear_casein_kinase_and_cyclin-dependent_kinase_substrate_1_//_1q32.1_//_64710_///_BC000805_//_NUCKS1_//_nuclear_casein_kinase_and_cyclin-dependen…	0.000	0.000000000	1.74
TC01005417.hg.1	NR_003929_//_PPIEL_//_peptidylprolyl_isomerase_E-like_pseudogene_//_1p34.3_//_728448	0.000	0.000000000	1.74
TC01005739.hg.1	#N/A	0.000	0.000000000	1.74
TC02004410.hg.1	#N/A	0.000	0.000000000	1.74
TC02004763.hg.1	#N/A	0.001	0.007246506	1.74
TC03001512.hg.1	NR_026582_//_ID2B_//_inhibitor_of_DNA_binding_2B,_dominant_negative_helix-loop-helix_protein_(pseudogene)_//_3p14.2_//_84099	0.000	0.000000000	1.74
TC04000723.hg.1	#N/A	0.000	0.000000000	1.74
TC04001197.hg.1	NM_152540_//_SCFD2_//_sec1_family_domain_containing_2_//_4q12_//_152579_///_ENST00000388940_//_SCFD2_//_sec1_family_domain_containing_2_//_4q12_//_152579_///_ENST00000401642_//_SCFD2_//_sec1_family_domain_containing_2_//_4q12_//_152579_///_AK096833_//_SCFD2_//_sec1_family_domain_containing_2_//_4q12_//_152579_///_BC021137_//_SCFD2_//_sec1_family_domain_containing_2_//_4q12_//_152579_///_BC032453_…	0.000	0.000000000	1.74
TC05001686.hg.1	#N/A	0.000	0.000000000	1.74
TC05002260.hg.1	#N/A	0.000	0.000000000	1.74
TC06001166.hg.1	#N/A	0.000	0.000000000	1.74
TC06001935.hg.1	#N/A	0.000	0.000000000	1.74
TC07000937.hg.1	NM_177437_//_TAS2R60_//_taste_receptor,_type_2,_member_60_//_7q35_//_338398_///_ENST00000332690_//_TAS2R60_//_taste_receptor,_type_2,_member_60_//_7q35_//_338398_///_BC100938_//_TAS2R60_//_taste_receptor,_type_2,_member_60_//_7q35_//_338398_///_BC100939_//_TAS2R60_//_taste_receptor,_type_2,_member_60_//_7q35_//_338398_///_BC100940_//_TAS2R60_//_taste_receptor,_type_2,_member_60_//_7q35_//_338398_…	0.001	0.007246506	1.74
TC08000256.hg.1	BC034319_//_LOC105379362_//_uncharacterized_LOC105379362_//_NA_//_105379362	0.000	0.000000000	1.74
TC08000343.hg.1	NM_001080394_//_SPIDR_//_scaffolding_protein_involved_in_DNA_repair_//_8q11.21_//_23514_///_ENST00000297423_//_SPIDR_//_scaffolding_protein_involved_in_DNA_repair_//_8q11.21_//_23514_///_ENST00000517693_//_SPIDR_//_scaffolding_protein_involved_in_DNA_repair_//_8q11.21_//_23514_///_ENST00000518060_//_SPIDR_//_scaffolding_protein_involved_in_DNA_repair_//_8q11.21_//_23514_///_ENST00000518074_//_SPI…	0.000	0.000000000	1.74
TC09001228.hg.1	NM_002072_//_GNAQ_//_guanine_nucleotide_binding_protein_(G_protein),_q_polypeptide_//_9q21_//_2776_///_ENST00000286548_//_GNAQ_//_guanine_nucleotide_binding_protein_(G_protein),_q_polypeptide_//_9q21_//_2776_///_AK298579_//_GNAQ_//_guanine_nucleotide_binding_protein_(G_protein),_q_polypeptide_//_9q21_//_2776_///_BC057777_//_GNAQ_//_guanine_nucleotide_binding_protein_(G_protein),_q_polypeptide_//_…	0.000	0.000000000	1.74
TC0X002238.hg.1	#N/A	0.000	0.000000000	1.74
TC11002054.hg.1	NM_014042_//_ANAPC15_//_anaphase_promoting_complex_subunit_15_//_11q13.4_//_25906_///_ENST00000227618_//_ANAPC15_//_anaphase_promoting_complex_subunit_15_//_11q13.4_//_25906_///_ENST00000502597_//_ANAPC15_//_anaphase_promoting_complex_subunit_15_//_11q13.4_//_25906_///_ENST00000535234_//_ANAPC15_//_anaphase_promoting_complex_subunit_15_//_11q13.4_//_25906_///_ENST00000535503_//_ANAPC15_//_anaphas…	0.000	0.000000000	1.74
TC12001329.hg.1	#N/A	0.000	0.000000000	1.74
TC14001492.hg.1	NR_015430_//_LINC01550_//_long_intergenic_non-protein_coding_RNA_1550_//_14q32.2_//_388011_///_ENST00000499006_//_LINC01550_//_long_intergenic_non-protein_coding_RNA_1550_//_14q32.2_//_388011_///_AK091668_//_LINC01550_//_long_intergenic_non-protein_coding_RNA_1550_//_14q32.2_//_388011_///_AK097943_//_LINC01550_//_long_intergenic_non-protein_coding_RNA_1550_//_14q32.2_//_388011_///_BX647564_//_LIN…	0.000	0.000000000	1.74
TC15001727.hg.1	#N/A	0.000	0.000000000	1.74
TC16000158.hg.1	NM_000246_//_CIITA_//_class_II,_major_histocompatibility_complex,_transactivator_//_16p13_//_4261_///_ENST00000324288_//_CIITA_//_class_II,_major_histocompatibility_complex,_transactivator_//_16p13_//_4261_///_ENST00000381835_//_CIITA_//_class_II,_major_histocompatibility_complex,_transactivator_//_16p13_//_4261_///_ENST00000537380_//_CIITA_//_class_II,_major_histocompatibility_complex,_transacti…	0.000	0.000000000	1.74
TC16000185.hg.1	#N/A	0.000	0.000000000	1.74
TC16000199.hg.1	#N/A	0.000	0.000000000	1.74
TC16000436.hg.1	NM_182922_//_HEATR3_//_HEAT_repeat_containing_3_//_16q12.1_//_55027_///_ENST00000299192_//_HEATR3_//_HEAT_repeat_containing_3_//_16q12.1_//_55027_///_AF462442_//_HEATR3_//_HEAT_repeat_containing_3_//_16q12.1_//_55027_///_AK000725_//_HEATR3_//_HEAT_repeat_containing_3_//_16q12.1_//_55027_///_BC018730_//_HEATR3_//_HEAT_repeat_containing_3_//_16q12.1_//_55027_///_BC033077_//_HEATR3_//_HEAT_repeat_co…	0.000	0.000000000	1.74
TC16001238.hg.1	ENST00000363283_//_RNU6-23P_//_RNA,_U6_small_nuclear_23,_pseudogene_//_NA_//_100873755	0.000	0.000000000	1.74
TC16001872.hg.1	#N/A	0.000	0.000000000	1.74
TC17000718.hg.1	NM_018304_//_PRR11_//_proline_rich_11_//_17q22_//_55771_///_ENST00000262293_//_PRR11_//_proline_rich_11_//_17q22_//_55771_///_BC008669_//_PRR11_//_proline_rich_11_//_17q22_//_55771_///_uc002ixf.2_//_PRR11_//_proline_rich_11_//_17q22_//_55771_///_uc021uar.1_//_PRR11_//_proline_rich_11_//_17q22_//_55771	0.000	0.000000000	1.74
TC17000770.hg.1	NM_002401_//_MAP3K3_//_mitogen-activated_protein_kinase_kinase_kinase_3_//_17q23.3_//_4215_///_NM_203351_//_MAP3K3_//_mitogen-activated_protein_kinase_kinase_kinase_3_//_17q23.3_//_4215_///_ENST00000361357_//_MAP3K3_//_mitogen-activated_protein_kinase_kinase_kinase_3_//_17q23.3_//_4215_///_ENST00000361733_//_MAP3K3_//_mitogen-activated_protein_kinase_kinase_kinase_3_//_17q23.3_//_4215_///_AK22578…	0.000	0.000000000	1.74
TC17000965.hg.1	NM_182705_//_FAM101B_//_family_with_sequence_similarity_101,_member_B_//_17p13_//_359845_///_ENST00000329099_//_FAM101B_//_family_with_sequence_similarity_101,_member_B_//_17p13_//_359845_///_BC031341_//_FAM101B_//_family_with_sequence_similarity_101,_member_B_//_17p13_//_359845_///_OTTHUMT00000255652_//_FAM101B_//_family_with_sequence_similarity_101,_member_B_//_17p13_//_359845_///_uc002frj.3_//…	0.001	0.007246506	1.74
TC18000019.hg.1	#N/A	0.001	0.007246506	1.74
TC01000232.hg.1	NM_012387_//_PADI4_//_peptidyl_arginine_deiminase,_type_IV_//_1p36.13_//_23569_///_ENST00000375448_//_PADI4_//_peptidyl_arginine_deiminase,_type_IV_//_1p36.13_//_23569_///_ENST00000375453_//_PADI4_//_peptidyl_arginine_deiminase,_type_IV_//_1p36.13_//_23569_///_ENST00000487048_//_PADI4_//_peptidyl_arginine_deiminase,_type_IV_//_1p36.13_//_23569_///_AK309637_//_PADI4_//_peptidyl_arginine_deiminase,…	0.000	0.000000000	1.73
TC01001581.hg.1	NM_001200050_//_NPL_//_N-acetylneuraminate_pyruvate_lyase_(dihydrodipicolinate_synthase)_//_1q25_//_80896_///_NM_001200051_//_NPL_//_N-acetylneuraminate_pyruvate_lyase_(dihydrodipicolinate_synthase)_//_1q25_//_80896_///_NM_001200052_//_NPL_//_N-acetylneuraminate_pyruvate_lyase_(dihydrodipicolinate_synthase)_//_1q25_//_80896_///_NM_001200056_//_NPL_//_N-acetylneuraminate_pyruvate_lyase_(dihydrodip…	0.000	0.000000000	1.73
TC01005942.hg.1	ENST00000412059_//_GAS5_//_growth_arrest-specific_5_(non-protein_coding)_//_1q25.1_//_60674_///_ENST00000414075_//_GAS5_//_growth_arrest-specific_5_(non-protein_coding)_//_1q25.1_//_60674_///_ENST00000416952_//_GAS5_//_growth_arrest-specific_5_(non-protein_coding)_//_1q25.1_//_60674_///_ENST00000421068_//_GAS5_//_growth_arrest-specific_5_(non-protein_coding)_//_1q25.1_//_60674_///_ENST00000422008…	0.000	0.000000000	1.73
TC05000058.hg.1	#N/A	0.000	0.000000000	1.73
TC05002581.hg.1	#N/A	0.000	0.000000000	1.73
TC05002988.hg.1	U52054_//_EMB_//_embigin_//_5q11.1_//_133418	0.000	0.000000000	1.73
TC06000535.hg.1	AK125083_//_RAB44_//_RAB44,_member_RAS_oncogene_family_//_6p21.31-p21.2_//_401258	0.000	0.000000000	1.73
TC06001958.hg.1	NR_031679_//_MIR548H3_//_microRNA_548h-3_//_NA_//_100302287_///_NR_031679_//_MIR548H3_//_microRNA_548h-3_//_NA_//_100302287_///_uc021zda.1_//_MIR548H3_//_microRNA_548h-3_//_NA_//_100302287	0.000	0.000000000	1.73
TC06003641.hg.1	#N/A	0.001	0.007246506	1.73
TC0X001231.hg.1	#N/A	0.000	0.000000000	1.73
TC12000493.hg.1	#N/A	0.000	0.000000000	1.73
TC15001296.hg.1	NM_001160227_//_SPG11_//_spastic_paraplegia_11_(autosomal_recessive)_//_15q14_//_80208_///_NM_025137_//_SPG11_//_spastic_paraplegia_11_(autosomal_recessive)_//_15q14_//_80208_///_ENST00000261866_//_SPG11_//_spastic_paraplegia_11_(autosomal_recessive)_//_15q14_//_80208_///_ENST00000427534_//_SPG11_//_spastic_paraplegia_11_(autosomal_recessive)_//_15q14_//_80208_///_ENST00000535302_//_SPG11_//_spas…	0.000	0.000000000	1.73
TC15002131.hg.1	#N/A	0.000	0.000000000	1.73
TC16000445.hg.1	NM_025134_//_CHD9_//_chromodomain_helicase_DNA_binding_protein_9_//_16q12.2_//_80205_///_ENST00000219084_//_CHD9_//_chromodomain_helicase_DNA_binding_protein_9_//_16q12.2_//_80205_///_ENST00000398510_//_CHD9_//_chromodomain_helicase_DNA_binding_protein_9_//_16q12.2_//_80205_///_ENST00000447540_//_CHD9_//_chromodomain_helicase_DNA_binding_protein_9_//_16q12.2_//_80205_///_AB002306_//_CHD9_//_chrom…	0.000	0.000000000	1.73
TC17002572.hg.1	#N/A	0.000	0.000000000	1.73
3662482_st	#N/A	0.000	0.000000000	1.72
TC01000008.hg.1	#N/A	0.000	0.000000000	1.72
TC01004051.hg.1	#N/A	0.000	0.000000000	1.72
TC02000996.hg.1	NM_001256126_//_CERS6_//_ceramide_synthase_6_//_2q24.3_//_253782_///_NM_203463_//_CERS6_//_ceramide_synthase_6_//_2q24.3_//_253782_///_ENST00000305747_//_CERS6_//_ceramide_synthase_6_//_2q24.3_//_253782_///_ENST00000392687_//_CERS6_//_ceramide_synthase_6_//_2q24.3_//_253782_///_AL080192_//_CERS6_//_ceramide_synthase_6_//_2q24.3_//_253782_///_BC109284_//_CERS6_//_ceramide_synthase_6_//_2q24.3_//_2…	0.000	0.000000000	1.72
TC03000710.hg.1	NM_001171905_//_NUDT16_//_nudix_hydrolase_16_//_3q22.1_//_131870_///_NM_001171906_//_NUDT16_//_nudix_hydrolase_16_//_3q22.1_//_131870_///_NM_152395_//_NUDT16_//_nudix_hydrolase_16_//_3q22.1_//_131870_///_NR_033268_//_NUDT16_//_nudix_hydrolase_16_//_3q22.1_//_131870_///_ENST00000502852_//_NUDT16_//_nudix_hydrolase_16_//_3q22.1_//_131870_///_ENST00000521288_//_NUDT16_//_nudix_hydrolase_16_//_3q22.1…	0.000	0.000000000	1.72
TC03002348.hg.1	D87433_//_STAB1_//_stabilin_1_//_3p21.1_//_23166	0.000	0.000000000	1.72
TC03002621.hg.1	#N/A	0.001	0.007246506	1.72
TC04001083.hg.1	#N/A	0.000	0.000000000	1.72
TC04002614.hg.1	NR_034075_//_THAP9-AS1_//_THAP9_antisense_RNA_1_//_NA_//_100499177	0.000	0.000000000	1.72
TC05001247.hg.1	#N/A	0.000	0.000000000	1.72
TC05003162.hg.1	#N/A	0.000	0.000000000	1.72
TC06002462.hg.1	Y18488_//_LST1_//_leukocyte_specific_transcript_1_//_6p21.3_//_7940_///_Y18490_//_LST1_//_leukocyte_specific_transcript_1_//_6p21.3_//_7940	0.000	0.000000000	1.72
TC07001463.hg.1	#N/A	0.000	0.000000000	1.72
TC07001712.hg.1	#N/A	0.000	0.000000000	1.72
TC08001671.hg.1	#N/A	0.000	0.000000000	1.72
TC09002175.hg.1	#N/A	0.000	0.000000000	1.72
TC0X000464.hg.1	NM_006729_//_DIAPH2_//_diaphanous-related_formin_2_//_Xq21.33_//_1730_///_NM_007309_//_DIAPH2_//_diaphanous-related_formin_2_//_Xq21.33_//_1730_///_ENST00000324765_//_DIAPH2_//_diaphanous-related_formin_2_//_Xq21.33_//_1730_///_ENST00000355827_//_DIAPH2_//_diaphanous-related_formin_2_//_Xq21.33_//_1730_///_ENST00000373049_//_DIAPH2_//_diaphanous-related_formin_2_//_Xq21.33_//_1730_///_ENST0000037…	0.000	0.000000000	1.72
TC0X000650.hg.1	#N/A	0.000	0.000000000	1.72
TC12000085.hg.1	#N/A	0.000	0.000000000	1.72
TC13000395.hg.1	NM_005537_//_ING1_//_inhibitor_of_growth_family_member_1_//_13q34_//_3621_///_NM_198217_//_ING1_//_inhibitor_of_growth_family_member_1_//_13q34_//_3621_///_NM_198218_//_ING1_//_inhibitor_of_growth_family_member_1_//_13q34_//_3621_///_NM_198219_//_ING1_//_inhibitor_of_growth_family_member_1_//_13q34_//_3621_///_ENST00000333219_//_ING1_//_inhibitor_of_growth_family_member_1_//_13q34_//_3621_///_ENS…	0.000	0.000000000	1.72
TC14002031.hg.1	#N/A	0.000	0.000000000	1.72
TC15002115.hg.1	#N/A	0.001	0.007246506	1.72
TC16002055.hg.1	NM_017803_//_DUS2_//_dihydrouridine_synthase_2_//_16q22.1_//_54920_///_ENST00000358896_//_DUS2_//_dihydrouridine_synthase_2_//_16q22.1_//_54920_///_ENST00000432752_//_DUS2_//_dihydrouridine_synthase_2_//_16q22.1_//_54920_///_AK000406_//_DUS2_//_dihydrouridine_synthase_2_//_16q22.1_//_54920_///_AK296663_//_DUS2_//_dihydrouridine_synthase_2_//_16q22.1_//_54920_///_BC006527_//_DUS2_//_dihydrouridine…	0.000	0.000000000	1.72
TC17000359.hg.1	NR_002221_//_DPRXP4_//_divergent-paired_related_homeobox_pseudogene_4_//_17q11.2_//_503645_///_uc002hgc.3_//_DPRXP4_//_divergent-paired_related_homeobox_pseudogene_4_//_17q11.2_//_503645	0.000	0.000000000	1.72
TC17001740.hg.1	#N/A	0.001	0.007246506	1.72
TC17002207.hg.1	#N/A	0.000	0.000000000	1.72
TC20001585.hg.1	#N/A	0.000	0.000000000	1.72
TC22000270.hg.1	NM_000631_//_NCF4_//_neutrophil_cytosolic_factor_4_//_22q13.1_//_4689_///_NM_013416_//_NCF4_//_neutrophil_cytosolic_factor_4_//_22q13.1_//_4689_///_ENST00000248899_//_NCF4_//_neutrophil_cytosolic_factor_4_//_22q13.1_//_4689_///_ENST00000397147_//_NCF4_//_neutrophil_cytosolic_factor_4_//_22q13.1_//_4689_///_BC002798_//_NCF4_//_neutrophil_cytosolic_factor_4_//_22q13.1_//_4689_///_OTTHUMT00000318863…	0.000	0.000000000	1.72
TC22001347.hg.1	BC036921_//_CBY1_//_chibby_homolog_1_(Drosophila)_//_22q12_//_25776	0.001	0.007246506	1.72
TC01000147.hg.1	NM_001040194_//_AGTRAP_//_angiotensin_II_receptor-associated_protein_//_1p36.22_//_57085_///_NM_001040195_//_AGTRAP_//_angiotensin_II_receptor-associated_protein_//_1p36.22_//_57085_///_NM_001040196_//_AGTRAP_//_angiotensin_II_receptor-associated_protein_//_1p36.22_//_57085_///_NM_001040197_//_AGTRAP_//_angiotensin_II_receptor-associated_protein_//_1p36.22_//_57085_///_NM_020350_//_AGTRAP_//_angi…	0.000	0.000000000	1.71
TC01002056.hg.1	#N/A	0.001	0.007246506	1.71
TC01003261.hg.1	NM_002964_//_S100A8_//_S100_calcium_binding_protein_A8_//_1q21_//_6279_///_ENST00000368732_//_S100A8_//_S100_calcium_binding_protein_A8_//_1q21_//_6279_///_ENST00000368733_//_S100A8_//_S100_calcium_binding_protein_A8_//_1q21_//_6279_///_ENST00000477801_//_S100A8_//_S100_calcium_binding_protein_A8_//_1q21_//_6279_///_BC005928_//_S100A8_//_S100_calcium_binding_protein_A8_//_1q21_//_6279_///_OTTHUMT…	0.000	0.000000000	1.71
TC01004836.hg.1	AF088026_//_GAS5-AS1_//_GAS5_antisense_RNA_1_//_NA_//_100506046	0.000	0.000000000	1.71
TC03000756.hg.1	NM_001104647_//_SLC25A36_//_solute_carrier_family_25_(pyrimidine_nucleotide_carrier),_member_36_//_3q23_//_55186_///_NM_018155_//_SLC25A36_//_solute_carrier_family_25_(pyrimidine_nucleotide_carrier),_member_36_//_3q23_//_55186_///_ENST00000324194_//_SLC25A36_//_solute_carrier_family_25_(pyrimidine_nucleotide_carrier),_member_36_//_3q23_//_55186_///_ENST00000393015_//_SLC25A36_//_solute_carrier_fa…	0.000	0.000000000	1.71
TC03001188.hg.1	NM_024923_//_NUP210_//_nucleoporin_210kDa_//_3p25.1_//_23225_///_ENST00000254508_//_NUP210_//_nucleoporin_210kDa_//_3p25.1_//_23225_///_ENST00000485755_//_NUP210_//_nucleoporin_210kDa_//_3p25.1_//_23225_///_BC020573_//_NUP210_//_nucleoporin_210kDa_//_3p25.1_//_23225_///_BC067089_//_NUP210_//_nucleoporin_210kDa_//_3p25.1_//_23225_///_BC068109_//_NUP210_//_nucleoporin_210kDa_//_3p25.1_//_23225_///_…	0.000	0.000000000	1.71
TC03002282.hg.1	#N/A	0.000	0.000000000	1.71
TC03002425.hg.1	#N/A	0.000	0.000000000	1.71
TC03002939.hg.1	#N/A	0.000	0.000000000	1.71
TC03003290.hg.1	AF177925_//_MUC4_//_mucin_4,_cell_surface_associated_//_3q29_//_4585	0.000	0.000000000	1.71
TC04001583.hg.1	NM_030648_//_SETD7_//_SET_domain_containing_(lysine_methyltransferase)_7_//_4q28_//_80854_///_ENST00000274031_//_SETD7_//_SET_domain_containing_(lysine_methyltransferase)_7_//_4q28_//_80854_///_ENST00000404104_//_SETD7_//_SET_domain_containing_(lysine_methyltransferase)_7_//_4q28_//_80854_///_ENST00000406354_//_SETD7_//_SET_domain_containing_(lysine_methyltransferase)_7_//_4q28_//_80854_///_ENST0…	0.000	0.000000000	1.71
TC05000861.hg.1	#N/A	0.001	0.007246506	1.71
TC07001217.hg.1	NM_003930_//_SKAP2_//_src_kinase_associated_phosphoprotein_2_//_7p15.2_//_8935_///_ENST00000345317_//_SKAP2_//_src_kinase_associated_phosphoprotein_2_//_7p15.2_//_8935_///_ENST00000489977_//_SKAP2_//_src_kinase_associated_phosphoprotein_2_//_7p15.2_//_8935_///_AK299216_//_SKAP2_//_src_kinase_associated_phosphoprotein_2_//_7p15.2_//_8935_///_AK299317_//_SKAP2_//_src_kinase_associated_phosphoprotei…	0.000	0.000000000	1.71
TC08001486.hg.1	#N/A	0.001	0.007246506	1.71
TC09002140.hg.1	#N/A	0.000	0.000000000	1.71
TC12002196.hg.1	#N/A	0.001	0.007246506	1.71
TC15000625.hg.1	NM_001206804_//_MAP2K5_//_mitogen-activated_protein_kinase_kinase_5_//_15q23_//_5607_///_NM_002757_//_MAP2K5_//_mitogen-activated_protein_kinase_kinase_5_//_15q23_//_5607_///_NM_145160_//_MAP2K5_//_mitogen-activated_protein_kinase_kinase_5_//_15q23_//_5607_///_ENST00000178640_//_MAP2K5_//_mitogen-activated_protein_kinase_kinase_5_//_15q23_//_5607_///_ENST00000340972_//_MAP2K5_//_mitogen-activated…	0.000	0.000000000	1.71
TC16001725.hg.1	#N/A	0.001	0.007246506	1.71
TC17000104.hg.1	NM_004870_//_MPDU1_//_mannose-P-dolichol_utilization_defect_1_//_17p13.1-p12_//_9526_///_NR_024603_//_MPDU1_//_mannose-P-dolichol_utilization_defect_1_//_17p13.1-p12_//_9526_///_ENST00000250124_//_MPDU1_//_mannose-P-dolichol_utilization_defect_1_//_17p13.1-p12_//_9526_///_ENST00000359822_//_MPDU1_//_mannose-P-dolichol_utilization_defect_1_//_17p13.1-p12_//_9526_///_ENST00000396501_//_MPDU1_//_man…	0.000	0.000000000	1.71
TC17002799.hg.1	NR_040071_//_TNRC6C-AS1_//_TNRC6C_antisense_RNA_1_//_17q25.3_//_100131096	0.000	0.000000000	1.71
TC20000685.hg.1	NM_020343_//_RALGAPA2_//_Ral_GTPase_activating_protein,_alpha_subunit_2_(catalytic)_//_20p11.22_//_57186_///_ENST00000202677_//_RALGAPA2_//_Ral_GTPase_activating_protein,_alpha_subunit_2_(catalytic)_//_20p11.22_//_57186_///_ENST00000495793_//_RALGAPA2_//_Ral_GTPase_activating_protein,_alpha_subunit_2_(catalytic)_//_20p11.22_//_57186_///_AK002211_//_RALGAPA2_//_Ral_GTPase_activating_protein,_alpha…	0.000	0.000000000	1.71
TC21000112.hg.1	#N/A	0.001	0.007246506	1.71
TC02001191.hg.1	NR_003031_//_SNORD11_//_small_nucleolar_RNA,_C/D_box_11_//_2q33.1_//_692058_///_ENST00000459124_//_SNORD11_//_small_nucleolar_RNA,_C/D_box_11_//_2q33.1_//_692058_///_NR_003031_//_SNORD11_//_small_nucleolar_RNA,_C/D_box_11_//_2q33.1_//_692058_///_uc002uzd.1_//_SNORD11_//_small_nucleolar_RNA,_C/D_box_11_//_2q33.1_//_692058_///_uc002uzd.1_//_SNORD11_//_small_nucleolar_RNA,_C/D_box_11_//_2q33.1_//_69…	0.000	0.000000000	1.7
TC02002494.hg.1	#N/A	0.000	0.000000000	1.7
TC03000714.hg.1	NM_001099_//_ACPP_//_acid_phosphatase,_prostate_//_3q22.1_//_55_///_NM_001134194_//_ACPP_//_acid_phosphatase,_prostate_//_3q22.1_//_55_///_ENST00000336375_//_ACPP_//_acid_phosphatase,_prostate_//_3q22.1_//_55_///_ENST00000351273_//_ACPP_//_acid_phosphatase,_prostate_//_3q22.1_//_55_///_ENST00000475741_//_ACPP_//_acid_phosphatase,_prostate_//_3q22.1_//_55_///_ENST00000489084_//_ACPP_//_acid_phosph…	0.000	0.000000000	1.7
TC03002337.hg.1	#N/A	0.000	0.000000000	1.7
TC04000587.hg.1	#N/A	0.000	0.000000000	1.7
TC04001397.hg.1	ENST00000364874_//_RNU6-34P_//_RNA,_U6_small_nuclear_34,_pseudogene_//_NA_//_100873749	0.000	0.000000000	1.7
TC04001997.hg.1	#N/A	0.000	0.000000000	1.7
TC06002655.hg.1	#N/A	0.000	0.000000000	1.7
TC07002595.hg.1	#N/A	0.000	0.000000000	1.7
TC08001429.hg.1	NR_039602_//_MIR378D2_//_microRNA_378d-2_//_NA_//_100616169_///_NR_039602_//_MIR378D2_//_microRNA_378d-2_//_NA_//_100616169_///_uc022ayf.1_//_MIR378D2_//_microRNA_378d-2_//_NA_//_100616169	0.001	0.007246506	1.7
TC08001462.hg.1	NM_024759_//_NIPAL2_//_NIPA-like_domain_containing_2_//_8q22.2_//_79815_///_ENST00000341166_//_NIPAL2_//_NIPA-like_domain_containing_2_//_8q22.2_//_79815_///_ENST00000430223_//_NIPAL2_//_NIPA-like_domain_containing_2_//_8q22.2_//_79815_///_ENST00000520545_//_NIPAL2_//_NIPA-like_domain_containing_2_//_8q22.2_//_79815_///_AK302414_//_NIPAL2_//_NIPA-like_domain_containing_2_//_8q22.2_//_79815_///_BC…	0.000	0.000000000	1.7
TC09000568.hg.1	NM_001012994_//_SNX30_//_sorting_nexin_family_member_30_//_9q32_//_401548_///_ENST00000374232_//_SNX30_//_sorting_nexin_family_member_30_//_9q32_//_401548_///_AK128710_//_SNX30_//_sorting_nexin_family_member_30_//_9q32_//_401548_///_OTTHUMT00000053700_//_SNX30_//_sorting_nexin_family_member_30_//_9q32_//_401548_///_OTTHUMT00000053701_//_SNX30_//_sorting_nexin_family_member_30_//_9q32_//_401548_//…	0.000	0.000000000	1.7
TC09000857.hg.1	NM_001145249_//_FAM157B_//_family_with_sequence_similarity_157,_member_B_//_9q34.3_//_100132403_///_uc011mfe.1_//_FAM157B_//_family_with_sequence_similarity_157,_member_B_//_9q34.3_//_100132403	0.001	0.007246506	1.7
TC11002978.hg.1	#N/A	0.001	0.007246506	1.7
TC11003512.hg.1	AL137655_//_LOC100134822_//_uncharacterized_LOC100134822_//_NA_//_100134822	0.001	0.007246506	1.7
TC15000166.hg.1	#N/A	0.001	0.007246506	1.7
TC15000209.hg.1	#N/A	0.001	0.007246506	1.7
TC15001127.hg.1	#N/A	0.001	0.007246506	1.7
TC15001154.hg.1	#N/A	0.001	0.007246506	1.7
TC20000777.hg.1	ENST00000419662_//_RALY-AS1_//_RALY_antisense_RNA_1_//_NA_//_101926888_///_ENST00000432859_//_RALY-AS1_//_RALY_antisense_RNA_1_//_NA_//_101926888_///_ENST00000440595_//_RALY-AS1_//_RALY_antisense_RNA_1_//_NA_//_101926888	0.000	0.000000000	1.7
PSR07002498.hg.1	#N/A	0.000	0.000000000	1.69
TC01000493.hg.1	NM_012090_//_MACF1_//_microtubule-actin_crosslinking_factor_1_//_1p32-p31_//_23499_///_ENST00000289893_//_KIAA0754_//_KIAA0754_//_1p34.3_//_643314_///_ENST00000289893_//_MACF1_//_microtubule-actin_crosslinking_factor_1_//_1p32-p31_//_23499_///_ENST00000361689_//_KIAA0754_//_KIAA0754_//_1p34.3_//_643314_///_ENST00000361689_//_MACF1_//_microtubule-actin_crosslinking_factor_1_//_1p32-p31_//_23499_//…	0.000	0.000000000	1.69
TC02003265.hg.1	BC050395_//_AHSA2_//_AHA1,_activator_of_heat_shock_90kDa_protein_ATPase_homolog_2_(yeast)_//_2p15_//_130872	0.000	0.000000000	1.69
TC03000293.hg.1	NM_022171_//_TCTA_//_T-cell_leukemia_translocation_altered_//_3p21_//_6988_///_ENST00000273590_//_TCTA_//_T-cell_leukemia_translocation_altered_//_3p21_//_6988_///_ENST00000493381_//_TCTA_//_T-cell_leukemia_translocation_altered_//_3p21_//_6988_///_BC005157_//_TCTA_//_T-cell_leukemia_translocation_altered_//_3p21_//_6988_///_OTTHUMT00000346208_//_TCTA_//_T-cell_leukemia_translocation_altered_//_3…	0.000	0.000000000	1.69
TC03003065.hg.1	#N/A	0.000	0.000000000	1.69
TC04002853.hg.1	#N/A	0.000	0.000000000	1.69
TC05000243.hg.1	NM_005921_//_MAP3K1_//_mitogen-activated_protein_kinase_kinase_kinase_1,_E3_ubiquitin_protein_ligase_//_5q11.2_//_4214_///_ENST00000399503_//_MAP3K1_//_mitogen-activated_protein_kinase_kinase_kinase_1,_E3_ubiquitin_protein_ligase_//_5q11.2_//_4214_///_ENST00000469188_//_MAP3K1_//_mitogen-activated_protein_kinase_kinase_kinase_1,_E3_ubiquitin_protein_ligase_//_5q11.2_//_4214_///_OTTHUMT00000132309…	0.000	0.000000000	1.69
TC05001635.hg.1	NR_027503_//_LOC100133050_//_glucuronidase,_beta_pseudogene_//_5q21.1_//_100133050_///_uc011cuw.1_//_LOC100133050_//_glucuronidase,_beta_pseudogene_//_5q21.1_//_100133050	0.000	0.000000000	1.69
TC05001949.hg.1	NM_015621_//_CCDC69_//_coiled-coil_domain_containing_69_//_5q33.1_//_26112_///_ENST00000355417_//_CCDC69_//_coiled-coil_domain_containing_69_//_5q33.1_//_26112_///_ENST00000521308_//_CCDC69_//_coiled-coil_domain_containing_69_//_5q33.1_//_26112_///_AL713742_//_CCDC69_//_coiled-coil_domain_containing_69_//_5q33.1_//_26112_///_BC016647_//_CCDC69_//_coiled-coil_domain_containing_69_//_5q33.1_//_2611…	0.000	0.000000000	1.69
TC05002301.hg.1	NR_027026_//_GUSBP1_//_glucuronidase,_beta_pseudogene_1_//_5p14.3_//_728411_///_NR_027027_//_GUSBP1_//_glucuronidase,_beta_pseudogene_1_//_5p14.3_//_728411_///_NR_027028_//_GUSBP1_//_glucuronidase,_beta_pseudogene_1_//_5p14.3_//_728411	0.000	0.000000000	1.69
TC05002481.hg.1	#N/A	0.000	0.000000000	1.69
TC07000799.hg.1	#N/A	0.000	0.000000000	1.69
TC08002291.hg.1	BC054881_//_RAB11FIP1_//_RAB11_family_interacting_protein_1_(class_I)_//_8p11.22_//_80223	0.000	0.000000000	1.69
TC09002597.hg.1	#N/A	0.001	0.007246506	1.69
TC10000680.hg.1	#N/A	0.000	0.000000000	1.69
TC12000808.hg.1	#N/A	0.000	0.000000000	1.69
TC12001658.hg.1	#N/A	0.000	0.000000000	1.69
TC13000827.hg.1	NR_039765_//_MIR548AN_//_microRNA_548an_//_NA_//_100616144_///_NR_039765_//_MIR548AN_//_microRNA_548an_//_NA_//_100616144_///_uc021rly.1_//_MIR548AN_//_microRNA_548an_//_NA_//_100616144	0.000	0.000000000	1.69
TC14001474.hg.1	NM_024734_//_CLMN_//_calmin_(calponin-like,_transmembrane)_//_14q32.13_//_79789_///_ENST00000298912_//_CLMN_//_calmin_(calponin-like,_transmembrane)_//_14q32.13_//_79789_///_ENST00000556441_//_CLMN_//_calmin_(calponin-like,_transmembrane)_//_14q32.13_//_79789_///_ENST00000557215_//_CLMN_//_calmin_(calponin-like,_transmembrane)_//_14q32.13_//_79789_///_BC068482_//_CLMN_//_calmin_(calponin-like,_tr…	0.001	0.007246506	1.69
TC17000802.hg.1	NM_014960_//_ARSG_//_arylsulfatase_G_//_17q24.2_//_22901_///_ENST00000448504_//_ARSG_//_arylsulfatase_G_//_17q24.2_//_22901_///_ENST00000452479_//_ARSG_//_arylsulfatase_G_//_17q24.2_//_22901_///_AK311327_//_ARSG_//_arylsulfatase_G_//_17q24.2_//_22901_///_BC012375_//_ARSG_//_arylsulfatase_G_//_17q24.2_//_22901_///_uc002jhc.2_//_ARSG_//_arylsulfatase_G_//_17q24.2_//_22901_///_uc010dex.1_//_ARSG_//_…	0.000	0.000000000	1.69
TC17001129.hg.1	NM_001130831_//_GAS7_//_growth_arrest-specific_7_//_17p13.1_//_8522_///_NM_003644_//_GAS7_//_growth_arrest-specific_7_//_17p13.1_//_8522_///_NM_201432_//_GAS7_//_growth_arrest-specific_7_//_17p13.1_//_8522_///_NM_201433_//_GAS7_//_growth_arrest-specific_7_//_17p13.1_//_8522_///_ENST00000323816_//_GAS7_//_growth_arrest-specific_7_//_17p13.1_//_8522_///_ENST00000396115_//_GAS7_//_growth_arrest-spec…	0.000	0.000000000	1.69
TC19001384.hg.1	#N/A	0.000	0.000000000	1.69
TC21000538.hg.1	NM_000211_//_ITGB2_//_integrin,_beta_2_(complement_component_3_receptor_3_and_4_subunit)_//_21q22.3_//_3689_///_NM_001127491_//_ITGB2_//_integrin,_beta_2_(complement_component_3_receptor_3_and_4_subunit)_//_21q22.3_//_3689_///_ENST00000302347_//_ITGB2_//_integrin,_beta_2_(complement_component_3_receptor_3_and_4_subunit)_//_21q22.3_//_3689_///_ENST00000355153_//_ITGB2_//_integrin,_beta_2_(compleme…	0.000	0.000000000	1.69
TC22000280.hg.1	NM_013385_//_CYTH4_//_cytohesin_4_//_22q12.3-q13.1_//_27128_///_ENST00000248901_//_CYTH4_//_cytohesin_4_//_22q12.3-q13.1_//_27128_///_ENST00000402997_//_CYTH4_//_cytohesin_4_//_22q12.3-q13.1_//_27128_///_ENST00000405206_//_CYTH4_//_cytohesin_4_//_22q12.3-q13.1_//_27128_///_ENST00000439667_//_CYTH4_//_cytohesin_4_//_22q12.3-q13.1_//_27128_///_AK024428_//_CYTH4_//_cytohesin_4_//_22q12.3-q13.1_//_27…	0.000	0.000000000	1.69
TC22000953.hg.1	#N/A	0.000	0.000000000	1.69
TC22000991.hg.1	#N/A	0.001	0.007246506	1.69
TC01000462.hg.1	NM_017629_//_AGO4_//_argonaute_RISC_catalytic_component_4_//_1p34_//_192670_///_ENST00000373210_//_AGO4_//_argonaute_RISC_catalytic_component_4_//_1p34_//_192670_///_ENST00000488778_//_AGO4_//_argonaute_RISC_catalytic_component_4_//_1p34_//_192670_///_BC152450_//_AGO4_//_argonaute_RISC_catalytic_component_4_//_1p34_//_192670_///_OTTHUMT00000012213_//_AGO4_//_argonaute_RISC_catalytic_component_4_/…	0.000	0.000000000	1.68
TC01006053.hg.1	#N/A	0.000	0.000000000	1.68
TC02002861.hg.1	NR_002908_//_SNORD20_//_small_nucleolar_RNA,_C/D_box_20_//_2q37.1_//_6082_///_ENST00000384550_//_SNORD20_//_small_nucleolar_RNA,_C/D_box_20_//_2q37.1_//_6082_///_NR_002908_//_SNORD20_//_small_nucleolar_RNA,_C/D_box_20_//_2q37.1_//_6082_///_uc002vrw.1_//_SNORD20_//_small_nucleolar_RNA,_C/D_box_20_//_2q37.1_//_6082_///_uc002vrw.1_//_SNORD20_//_small_nucleolar_RNA,_C/D_box_20_//_2q37.1_//_6082	0.000	0.000000000	1.68
TC03000824.hg.1	NR_031678_//_MIR548H2_//_microRNA_548h-2_//_NA_//_100313773_///_NR_031678_//_MIR548H2_//_microRNA_548h-2_//_NA_//_100313773_///_uc021xgb.1_//_MIR548H2_//_microRNA_548h-2_//_NA_//_100313773	0.000	0.000000000	1.68
TC03002442.hg.1	#N/A	0.000	0.000000000	1.68
TC03002539.hg.1	#N/A	0.000	0.000000000	1.68
TC04001670.hg.1	NM_001334_//_CTSO_//_cathepsin_O_//_4q32.1_//_1519_///_ENST00000433477_//_CTSO_//_cathepsin_O_//_4q32.1_//_1519_///_BC049206_//_CTSO_//_cathepsin_O_//_4q32.1_//_1519_///_OTTHUMT00000366469_//_CTSO_//_cathepsin_O_//_4q32.1_//_1519_///_uc003ipg.3_//_CTSO_//_cathepsin_O_//_4q32.1_//_1519	0.000	0.000000000	1.68
TC05001601.hg.1	NM_001145678_//_KIAA0825_//_KIAA0825_//_5q15_//_285600_///_NM_173665_//_KIAA0825_//_KIAA0825_//_5q15_//_285600_///_ENST00000329378_//_KIAA0825_//_KIAA0825_//_5q15_//_285600_///_ENST00000427991_//_KIAA0825_//_KIAA0825_//_5q15_//_285600_///_ENST00000513200_//_KIAA0825_//_KIAA0825_//_5q15_//_285600_///_AK130941_//_KIAA0825_//_KIAA0825_//_5q15_//_285600_///_BC035515_//_KIAA0825_//_KIAA0825_//_5q15_//…	0.000	0.000000000	1.68
TC05002684.hg.1	#N/A	0.000	0.000000000	1.68
TC05003118.hg.1	#N/A	0.000	0.000000000	1.68
TC05003304.hg.1	#N/A	0.000	0.000000000	1.68
TC06002547.hg.1	#N/A	0.000	0.000000000	1.68
TC07001432.hg.1	#N/A	0.000	0.000000000	1.68
TC07003291.hg.1	NM_001007245_//_IFRD1_//_interferon-related_developmental_regulator_1_//_7q31.1_//_3475_///_NM_001197079_//_IFRD1_//_interferon-related_developmental_regulator_1_//_7q31.1_//_3475_///_NM_001197080_//_IFRD1_//_interferon-related_developmental_regulator_1_//_7q31.1_//_3475_///_NM_001550_//_IFRD1_//_interferon-related_developmental_regulator_1_//_7q31.1_//_3475_///_ENST00000005558_//_IFRD1_//_interf…	0.000	0.000000000	1.68
TC08001500.hg.1	NM_001032282_//_KLF10_//_Kruppel-like_factor_10_//_8q22.2_//_7071_///_NM_005655_//_KLF10_//_Kruppel-like_factor_10_//_8q22.2_//_7071_///_ENST00000285407_//_KLF10_//_Kruppel-like_factor_10_//_8q22.2_//_7071_///_ENST00000395884_//_KLF10_//_Kruppel-like_factor_10_//_8q22.2_//_7071_///_BC011538_//_KLF10_//_Kruppel-like_factor_10_//_8q22.2_//_7071_///_BC095399_//_KLF10_//_Kruppel-like_factor_10_//_8q2…	0.000	0.000000000	1.68
TC08001667.hg.1	NR_029599_//_MIR30D_//_microRNA_30d_//_8q24.22_//_407033_///_ENST00000362283_//_MIR30D_//_microRNA_30d_//_8q24.22_//_407033_///_NR_029599_//_MIR30D_//_microRNA_30d_//_8q24.22_//_407033_///_uc011ljl.1_//_MIR30D_//_microRNA_30d_//_8q24.22_//_407033_///_uc011ljl.1_//_MIR30D_//_microRNA_30d_//_8q24.22_//_407033	0.001	0.007246506	1.68
TC08001977.hg.1	#N/A	0.000	0.000000000	1.68
TC10000289.hg.1	NM_032023_//_RASSF4_//_Ras_association_(RalGDS/AF-6)_domain_family_member_4_//_10q11.21_//_83937_///_ENST00000340258_//_RASSF4_//_Ras_association_(RalGDS/AF-6)_domain_family_member_4_//_10q11.21_//_83937_///_ENST00000472561_//_RASSF4_//_Ras_association_(RalGDS/AF-6)_domain_family_member_4_//_10q11.21_//_83937_///_AB209446_//_RASSF4_//_Ras_association_(RalGDS/AF-6)_domain_family_member_4_//_10q11.…	0.000	0.000000000	1.68
TC10000761.hg.1	#N/A	0.000	0.000000000	1.68
TC10000863.hg.1	NM_207009_//_FAM45A_//_family_with_sequence_similarity_45,_member_A_//_10q25_//_404636_///_NR_027141_//_FAM45B_//_family_with_sequence_similarity_45,_member_A_pseudogene_//_Xq26.1_//_55855_///_ENST00000361432_//_FAM45A_//_family_with_sequence_similarity_45,_member_A_//_10q25_//_404636_///_ENST00000489988_//_FAM45A_//_family_with_sequence_similarity_45,_member_A_//_10q25_//_404636_///_ENST00000535…	0.000	0.000000000	1.68
TC10000896.hg.1	NM_001609_//_ACADSB_//_acyl-CoA_dehydrogenase,_short/branched_chain_//_10q26.13_//_36_///_ENST00000358776_//_ACADSB_//_acyl-CoA_dehydrogenase,_short/branched_chain_//_10q26.13_//_36_///_ENST00000368869_//_ACADSB_//_acyl-CoA_dehydrogenase,_short/branched_chain_//_10q26.13_//_36_///_AK298638_//_ACADSB_//_acyl-CoA_dehydrogenase,_short/branched_chain_//_10q26.13_//_36_///_BC013756_//_ACADSB_//_acyl-C…	0.000	0.000000000	1.68
TC10000916.hg.1	#N/A	0.000	0.000000000	1.68
TC10002791.hg.1	NR_037909_//_ARHGAP19-SLIT1_//_ARHGAP19-SLIT1_readthrough_(NMD_candidate)_//_10q_//_100533184	0.000	0.000000000	1.68
TC12001455.hg.1	NR_002951_//_SNORA2B_//_small_nucleolar_RNA,_H/ACA_box_2B_//_12q13.11_//_677794_///_ENST00000384583_//_SNORA2B_//_small_nucleolar_RNA,_H/ACA_box_2B_//_12q13.11_//_677794_///_NR_002951_//_SNORA2B_//_small_nucleolar_RNA,_H/ACA_box_2B_//_12q13.11_//_677794_///_uc001rsc.1_//_SNORA2B_//_small_nucleolar_RNA,_H/ACA_box_2B_//_12q13.11_//_677794_///_uc001rsc.1_//_SNORA2B_//_small_nucleolar_RNA,_H/ACA_box_…	0.000	0.000000000	1.68
TC12002344.hg.1	#N/A	0.000	0.000000000	1.68
TC12003280.hg.1	NM_145064_//_STAC3_//_SH3_and_cysteine_rich_domain_3_//_12q13.3_//_246329_///_ENST00000332782_//_STAC3_//_SH3_and_cysteine_rich_domain_3_//_12q13.3_//_246329_///_ENST00000546246_//_STAC3_//_SH3_and_cysteine_rich_domain_3_//_12q13.3_//_246329_///_ENST00000554578_//_STAC3_//_SH3_and_cysteine_rich_domain_3_//_12q13.3_//_246329_///_AK300688_//_STAC3_//_SH3_and_cysteine_rich_domain_3_//_12q13.3_//_246…	0.000	0.000000000	1.68
TC13000632.hg.1	NR_002967_//_SNORA31_//_small_nucleolar_RNA,_H/ACA_box_31_//_13q14.13_//_677814_///_ENST00000362607_//_SNORA31_//_small_nucleolar_RNA,_H/ACA_box_31_//_13q14.13_//_677814_///_NR_002967_//_SNORA31_//_small_nucleolar_RNA,_H/ACA_box_31_//_13q14.13_//_677814_///_uc001vaa.1_//_SNORA31_//_small_nucleolar_RNA,_H/ACA_box_31_//_13q14.13_//_677814_///_uc001vaa.1_//_SNORA31_//_small_nucleolar_RNA,_H/ACA_box_…	0.000	0.000000000	1.68
TC15002071.hg.1	NR_024074_//_GOLGA8IP_//_golgin_A8_family,_member_I,_pseudogene_//_15q11.2_//_283796	0.000	0.000000000	1.68
TC15002137.hg.1	#N/A	0.000	0.000000000	1.68
TC16001090.hg.1	NM_030790_//_ITFG1_//_integrin_alpha_FG-GAP_repeat_containing_1_//_16q12.1_//_81533_///_ENST00000320640_//_ITFG1_//_integrin_alpha_FG-GAP_repeat_containing_1_//_16q12.1_//_81533_///_ENST00000537184_//_ITFG1_//_integrin_alpha_FG-GAP_repeat_containing_1_//_16q12.1_//_81533_///_ENST00000542691_//_ITFG1_//_integrin_alpha_FG-GAP_repeat_containing_1_//_16q12.1_//_81533_///_ENST00000544001_//_ITFG1_//_i…	0.000	0.000000000	1.68
TC17000392.hg.1	#N/A	0.000	0.000000000	1.68
TC18000518.hg.1	#N/A	0.000	0.000000000	1.68
TC19001501.hg.1	NM_001042600_//_MAP4K1_//_mitogen-activated_protein_kinase_kinase_kinase_kinase_1_//_19q13.1-q13.4_//_11184_///_NM_007181_//_MAP4K1_//_mitogen-activated_protein_kinase_kinase_kinase_kinase_1_//_19q13.1-q13.4_//_11184_///_ENST00000396857_//_MAP4K1_//_mitogen-activated_protein_kinase_kinase_kinase_kinase_1_//_19q13.1-q13.4_//_11184_///_AK303267_//_MAP4K1_//_mitogen-activated_protein_kinase_kinase_k…	0.000	0.000000000	1.68
TC20000552.hg.1	#N/A	0.000	0.000000000	1.68
TC20001738.hg.1	NM_001104925_//_PCMTD2_//_protein-L-isoaspartate_(D-aspartate)_O-methyltransferase_domain_containing_2_//_20q13.33_//_55251_///_NM_018257_//_PCMTD2_//_protein-L-isoaspartate_(D-aspartate)_O-methyltransferase_domain_containing_2_//_20q13.33_//_55251_///_ENST00000266078_//_PCMTD2_//_protein-L-isoaspartate_(D-aspartate)_O-methyltransferase_domain_containing_2_//_20q13.33_//_55251_///_ENST00000308824…	0.000	0.000000000	1.68
TC01001919.hg.1	ENST00000456782_//_DISC1-IT1_//_DISC1_intronic_transcript_1_//_1q42.2_//_104472714_///_OTTHUMT00000092350_//_LINC00582_//_long_intergenic_non-protein_coding_RNA_582_//_1q42.2_//_100287814	0.000	0.000000000	1.67
TC01004607.hg.1	#N/A	0.000	0.000000000	1.67
TC01004964.hg.1	NR_024171_//_MDM4_//_MDM4,_p53_regulator_//_1q32_//_4194	0.000	0.000000000	1.67
TC01005326.hg.1	#N/A	0.001	0.007246506	1.67
TC01006308.hg.1	NM_000570_//_FCGR3B_//_Fc_fragment_of_IgG,_low_affinity_IIIb,_receptor_(CD16b)_//_1q23_//_2215_///_NM_001244753_//_FCGR3B_//_Fc_fragment_of_IgG,_low_affinity_IIIb,_receptor_(CD16b)_//_1q23_//_2215_///_ENST00000294800_//_FCGR3B_//_Fc_fragment_of_IgG,_low_affinity_IIIb,_receptor_(CD16b)_//_1q23_//_2215_///_ENST00000367964_//_FCGR3B_//_Fc_fragment_of_IgG,_low_affinity_IIIb,_receptor_(CD16b)_//_1q23_…	0.000	0.000000000	1.67
TC02002467.hg.1	NM_001198759_//_LY75-CD302_//_LY75-CD302_readthrough_//_2q_//_100526664_///_NM_001198760_//_LY75-CD302_//_LY75-CD302_readthrough_//_2q_//_100526664_///_NM_001198763_//_CD302_//_CD302_molecule_//_2q24.2_//_9936_///_NM_001198764_//_CD302_//_CD302_molecule_//_2q24.2_//_9936_///_NM_002349_//_LY75_//_lymphocyte_antigen_75_//_2q24_//_4065_///_NM_014880_//_CD302_//_CD302_molecule_//_2q24.2_//_9936_///_E…	0.000	0.000000000	1.67
TC02004954.hg.1	NM_004899_//_BRE_//_brain_and_reproductive_organ-expressed_(TNFRSF1A_modulator)_//_2p23.2_//_9577_///_NM_199191_//_BRE_//_brain_and_reproductive_organ-expressed_(TNFRSF1A_modulator)_//_2p23.2_//_9577_///_NM_199192_//_BRE_//_brain_and_reproductive_organ-expressed_(TNFRSF1A_modulator)_//_2p23.2_//_9577_///_NM_199193_//_BRE_//_brain_and_reproductive_organ-expressed_(TNFRSF1A_modulator)_//_2p23.2_//_…	0.000	0.000000000	1.67
TC03001670.hg.1	NM_001164342_//_ZBTB20_//_zinc_finger_and_BTB_domain_containing_20_//_3q13.2_//_26137_///_NM_001164343_//_ZBTB20_//_zinc_finger_and_BTB_domain_containing_20_//_3q13.2_//_26137_///_NM_001164344_//_ZBTB20_//_zinc_finger_and_BTB_domain_containing_20_//_3q13.2_//_26137_///_NM_001164345_//_ZBTB20_//_zinc_finger_and_BTB_domain_containing_20_//_3q13.2_//_26137_///_NM_001164346_//_ZBTB20_//_zinc_finger_a…	0.000	0.000000000	1.67
TC03003344.hg.1	NM_001025930_//_TTLL3_//_tubulin_tyrosine_ligase-like_family_member_3_//_3p25.3_//_26140_///_NM_001198793_//_ARPC4-TTLL3_//_ARPC4-TTLL3_readthrough_//_3p_//_100526693_///_NR_037162_//_TTLL3_//_tubulin_tyrosine_ligase-like_family_member_3_//_3p25.3_//_26140_///_ENST00000383827_//_TTLL3_//_tubulin_tyrosine_ligase-like_family_member_3_//_3p25.3_//_26140_///_ENST00000426895_//_TTLL3_//_tubulin_tyrosi…	0.000	0.000000000	1.67
TC04000831.hg.1	#N/A	0.000	0.000000000	1.67
TC06000746.hg.1	#N/A	0.000	0.000000000	1.67
TC06001425.hg.1	NM_003510_//_HIST1H2AK_//_histone_cluster_1,_H2ak_//_6p22.1_//_8330_///_BC034487_//_HIST1H2AK_//_histone_cluster_1,_H2ak_//_6p22.1_//_8330_///_BC104198_//_HIST1H2AK_//_histone_cluster_1,_H2ak_//_6p22.1_//_8330_///_OTTHUMT00000043814_//_HIST1H2AK_//_histone_cluster_1,_H2ak_//_6p22.1_//_8330_///_uc003njs.3_//_HIST1H2AK_//_histone_cluster_1,_H2ak_//_6p22.1_//_8330	0.000	0.000000000	1.67
TC07000779.hg.1	#N/A	0.001	0.007246506	1.67
TC07003029.hg.1	#N/A	0.000	0.000000000	1.67
TC08000621.hg.1	#N/A	0.000	0.000000000	1.67
TC08001678.hg.1	#N/A	0.000	0.000000000	1.67
TC08002590.hg.1	NM_024940_//_DOCK5_//_dedicator_of_cytokinesis_5_//_8p21.2_//_80005_///_ENST00000276440_//_DOCK5_//_dedicator_of_cytokinesis_5_//_8p21.2_//_80005_///_ENST00000410074_//_DOCK5_//_dedicator_of_cytokinesis_5_//_8p21.2_//_80005_///_ENST00000481100_//_DOCK5_//_dedicator_of_cytokinesis_5_//_8p21.2_//_80005_///_AK123607_//_DOCK5_//_dedicator_of_cytokinesis_5_//_8p21.2_//_80005_///_AK129574_//_DOCK5_//_d…	0.000	0.000000000	1.67
TC09000084.hg.1	NM_001114395_//_CNTLN_//_centlein,_centrosomal_protein_//_9p22.2_//_54875_///_NM_017738_//_CNTLN_//_centlein,_centrosomal_protein_//_9p22.2_//_54875_///_ENST00000380641_//_CNTLN_//_centlein,_centrosomal_protein_//_9p22.2_//_54875_///_ENST00000380647_//_CNTLN_//_centlein,_centrosomal_protein_//_9p22.2_//_54875_///_ENST00000484374_//_CNTLN_//_centlein,_centrosomal_protein_//_9p22.2_//_54875_///_AK0…	0.000	0.000000000	1.67
TC09001211.hg.1	NM_000689_//_ALDH1A1_//_aldehyde_dehydrogenase_1_family,_member_A1_//_9q21.13_//_216_///_ENST00000297785_//_ALDH1A1_//_aldehyde_dehydrogenase_1_family,_member_A1_//_9q21.13_//_216_///_ENST00000376939_//_ALDH1A1_//_aldehyde_dehydrogenase_1_family,_member_A1_//_9q21.13_//_216_///_ENST00000482210_//_ALDH1A1_//_aldehyde_dehydrogenase_1_family,_member_A1_//_9q21.13_//_216_///_AK293176_//_ALDH1A1_//_al…	0.000	0.000000000	1.67
TC09001347.hg.1	#N/A	0.000	0.000000000	1.67
TC09002422.hg.1	#N/A	0.000	0.000000000	1.67
TC09002566.hg.1	#N/A	0.000	0.000000000	1.67
TC14001699.hg.1	#N/A	0.000	0.000000000	1.67
TC14001736.hg.1	#N/A	0.000	0.000000000	1.67
TC15000994.hg.1	#N/A	0.000	0.000000000	1.67
TC15001092.hg.1	NM_004667_//_HERC2_//_HECT_and_RLD_domain_containing_E3_ubiquitin_protein_ligase_2_//_15q13_//_8924_///_ENST00000261609_//_HERC2_//_HECT_and_RLD_domain_containing_E3_ubiquitin_protein_ligase_2_//_15q13_//_8924_///_AK122977_//_HERC2_//_HECT_and_RLD_domain_containing_E3_ubiquitin_protein_ligase_2_//_15q13_//_8924_///_AL834183_//_HERC2_//_HECT_and_RLD_domain_containing_E3_ubiquitin_protein_ligase_2_…	0.000	0.000000000	1.67
TC16000884.hg.1	NM_001134477_//_PARN_//_poly(A)-specific_ribonuclease_//_16p13_//_5073_///_NM_001242992_//_PARN_//_poly(A)-specific_ribonuclease_//_16p13_//_5073_///_NM_002582_//_PARN_//_poly(A)-specific_ribonuclease_//_16p13_//_5073_///_ENST00000341484_//_PARN_//_poly(A)-specific_ribonuclease_//_16p13_//_5073_///_ENST00000420015_//_PARN_//_poly(A)-specific_ribonuclease_//_16p13_//_5073_///_ENST00000437198_//_PA…	0.000	0.000000000	1.67
TC17001593.hg.1	#N/A	0.001	0.007246506	1.67
TC19001852.hg.1	#N/A	0.000	0.000000000	1.67
TC20001733.hg.1	NM_001001433_//_STX16_//_syntaxin_16_//_20q13.32_//_8675_///_NM_001134772_//_STX16_//_syntaxin_16_//_20q13.32_//_8675_///_NM_001134773_//_STX16_//_syntaxin_16_//_20q13.32_//_8675_///_NM_001204868_//_STX16_//_syntaxin_16_//_20q13.32_//_8675_///_NM_003763_//_STX16_//_syntaxin_16_//_20q13.32_//_8675_///_NR_037941_//_STX16_//_syntaxin_16_//_20q13.32_//_8675_///_NR_037942_//_STX16_//_syntaxin_16_//_20…	0.000	0.000000000	1.67
TC22001047.hg.1	#N/A	0.000	0.000000000	1.67
TC6_apd_hap1000125.hg.1	NM_001470_//_GABBR1_//_gamma-aminobutyric_acid_(GABA)_B_receptor,_1_//_6p21.31_//_2550_///_NM_021903_//_GABBR1_//_gamma-aminobutyric_acid_(GABA)_B_receptor,_1_//_6p21.31_//_2550_///_NM_021904_//_GABBR1_//_gamma-aminobutyric_acid_(GABA)_B_receptor,_1_//_6p21.31_//_2550_///_AB208790_//_GABBR1_//_gamma-aminobutyric_acid_(GABA)_B_receptor,_1_//_6p21.31_//_2550_///_AF301005_//_GABBR1_//_gamma-aminobut…	0.000	0.000000000	1.67
TC6_cox_hap2000248.hg.1	NM_001470_//_GABBR1_//_gamma-aminobutyric_acid_(GABA)_B_receptor,_1_//_6p21.31_//_2550_///_NM_021903_//_GABBR1_//_gamma-aminobutyric_acid_(GABA)_B_receptor,_1_//_6p21.31_//_2550_///_NM_021904_//_GABBR1_//_gamma-aminobutyric_acid_(GABA)_B_receptor,_1_//_6p21.31_//_2550_///_AB208790_//_GABBR1_//_gamma-aminobutyric_acid_(GABA)_B_receptor,_1_//_6p21.31_//_2550_///_AF301005_//_GABBR1_//_gamma-aminobut…	0.000	0.000000000	1.67
TC6_dbb_hap3000227.hg.1	NM_001470_//_GABBR1_//_gamma-aminobutyric_acid_(GABA)_B_receptor,_1_//_6p21.31_//_2550_///_NM_021903_//_GABBR1_//_gamma-aminobutyric_acid_(GABA)_B_receptor,_1_//_6p21.31_//_2550_///_NM_021904_//_GABBR1_//_gamma-aminobutyric_acid_(GABA)_B_receptor,_1_//_6p21.31_//_2550_///_AB208790_//_GABBR1_//_gamma-aminobutyric_acid_(GABA)_B_receptor,_1_//_6p21.31_//_2550_///_AF301005_//_GABBR1_//_gamma-aminobut…	0.000	0.000000000	1.67
TC6_mann_hap4000197.hg.1	NM_001470_//_GABBR1_//_gamma-aminobutyric_acid_(GABA)_B_receptor,_1_//_6p21.31_//_2550_///_NM_021903_//_GABBR1_//_gamma-aminobutyric_acid_(GABA)_B_receptor,_1_//_6p21.31_//_2550_///_NM_021904_//_GABBR1_//_gamma-aminobutyric_acid_(GABA)_B_receptor,_1_//_6p21.31_//_2550_///_AB208790_//_GABBR1_//_gamma-aminobutyric_acid_(GABA)_B_receptor,_1_//_6p21.31_//_2550_///_AF301005_//_GABBR1_//_gamma-aminobut…	0.000	0.000000000	1.67
TC6_mcf_hap5000214.hg.1	NM_001470_//_GABBR1_//_gamma-aminobutyric_acid_(GABA)_B_receptor,_1_//_6p21.31_//_2550_///_NM_021903_//_GABBR1_//_gamma-aminobutyric_acid_(GABA)_B_receptor,_1_//_6p21.31_//_2550_///_NM_021904_//_GABBR1_//_gamma-aminobutyric_acid_(GABA)_B_receptor,_1_//_6p21.31_//_2550_///_AB208790_//_GABBR1_//_gamma-aminobutyric_acid_(GABA)_B_receptor,_1_//_6p21.31_//_2550_///_AF301005_//_GABBR1_//_gamma-aminobut…	0.000	0.000000000	1.67
TC6_qbl_hap6000226.hg.1	NM_001470_//_GABBR1_//_gamma-aminobutyric_acid_(GABA)_B_receptor,_1_//_6p21.31_//_2550_///_NM_021903_//_GABBR1_//_gamma-aminobutyric_acid_(GABA)_B_receptor,_1_//_6p21.31_//_2550_///_NM_021904_//_GABBR1_//_gamma-aminobutyric_acid_(GABA)_B_receptor,_1_//_6p21.31_//_2550_///_AB208790_//_GABBR1_//_gamma-aminobutyric_acid_(GABA)_B_receptor,_1_//_6p21.31_//_2550_///_AF301005_//_GABBR1_//_gamma-aminobut…	0.000	0.000000000	1.67
TC01002425.hg.1	NR_002976_//_SNORA44_//_small_nucleolar_RNA,_H/ACA_box_44_//_1p35.3_//_677825_///_NR_002987_//_SNORA61_//_small_nucleolar_RNA,_H/ACA_box_61_//_1p35.3_//_677838_///_NR_003035_//_SNORA16A_//_small_nucleolar_RNA,_H/ACA_box_16A_//_1p35.3_//_692073_///_NR_024127_//_SNHG12_//_small_nucleolar_RNA_host_gene_12_//_1p35.3_//_85028_///_ENST00000384581_//_SNORA61_//_small_nucleolar_RNA,_H/ACA_box_61_//_1p35.…	0.000	0.000000000	1.66
TC01002637.hg.1	NM_019073_//_SPATA6_//_spermatogenesis_associated_6_//_1p33_//_54558_///_ENST00000371843_//_SPATA6_//_spermatogenesis_associated_6_//_1p33_//_54558_///_ENST00000371847_//_SPATA6_//_spermatogenesis_associated_6_//_1p33_//_54558_///_ENST00000396199_//_SPATA6_//_spermatogenesis_associated_6_//_1p33_//_54558_///_ENST00000463938_//_SPATA6_//_spermatogenesis_associated_6_//_1p33_//_54558_///_AK301770_/…	0.001	0.007246506	1.66
TC01006285.hg.1	NM_000850_//_GSTM4_//_glutathione_S-transferase_mu_4_//_1p13.3_//_2948_///_NM_147148_//_GSTM4_//_glutathione_S-transferase_mu_4_//_1p13.3_//_2948_///_NR_024538_//_GSTM4_//_glutathione_S-transferase_mu_4_//_1p13.3_//_2948_///_ENST00000326729_//_GSTM4_//_glutathione_S-transferase_mu_4_//_1p13.3_//_2948_///_ENST00000336075_//_GSTM4_//_glutathione_S-transferase_mu_4_//_1p13.3_//_2948_///_ENST00000369…	0.000	0.000000000	1.66
TC02000069.hg.1	NM_152391_//_PQLC3_//_PQ_loop_repeat_containing_3_//_2p25.1_//_130814_///_ENST00000295083_//_PQLC3_//_PQ_loop_repeat_containing_3_//_2p25.1_//_130814_///_ENST00000402361_//_PQLC3_//_PQ_loop_repeat_containing_3_//_2p25.1_//_130814_///_ENST00000441908_//_PQLC3_//_PQ_loop_repeat_containing_3_//_2p25.1_//_130814_///_ENST00000476787_//_PQLC3_//_PQ_loop_repeat_containing_3_//_2p25.1_//_130814_///_AK301…	0.000	0.000000000	1.66
TC02001581.hg.1	#N/A	0.000	0.000000000	1.66
TC02002380.hg.1	#N/A	0.000	0.000000000	1.66
TC02002446.hg.1	AK128708_//_FLJ46875_//_uncharacterized_LOC440918_//_2q24.1_//_440918_///_AK128708_//_FLJ46875_//_uncharacterized_LOC440918_//_2q24.1_//_440918	0.001	0.007246506	1.66
TC03000104.hg.1	NM_001144382_//_PLCL2_//_phospholipase_C-like_2_//_3p24.3_//_23228_///_NM_015184_//_PLCL2_//_phospholipase_C-like_2_//_3p24.3_//_23228_///_NR_037465_//_MIR3714_//_microRNA_3714_//_NA_//_100500913_///_ENST00000432376_//_PLCL2_//_phospholipase_C-like_2_//_3p24.3_//_23228_///_ENST00000460467_//_PLCL2_//_phospholipase_C-like_2_//_3p24.3_//_23228_///_AK309946_//_PLCL2_//_phospholipase_C-like_2_//_3p24…	0.000	0.000000000	1.66
TC03003176.hg.1	#N/A	0.000	0.000000000	1.66
TC04000566.hg.1	NM_006583_//_RRH_//_retinal_pigment_epithelium-derived_rhodopsin_homolog_//_4q25_//_10692_///_ENST00000317735_//_RRH_//_retinal_pigment_epithelium-derived_rhodopsin_homolog_//_4q25_//_10692_///_BC128120_//_RRH_//_retinal_pigment_epithelium-derived_rhodopsin_homolog_//_4q25_//_10692_///_BC128401_//_RRH_//_retinal_pigment_epithelium-derived_rhodopsin_homolog_//_4q25_//_10692_///_OTTHUMT00000255066_…	0.001	0.007246506	1.66
TC04000581.hg.1	NM_001102406_//_ALPK1_//_alpha_kinase_1_//_4q25_//_80216_///_NM_001253884_//_ALPK1_//_alpha_kinase_1_//_4q25_//_80216_///_NM_025144_//_ALPK1_//_alpha_kinase_1_//_4q25_//_80216_///_ENST00000177648_//_ALPK1_//_alpha_kinase_1_//_4q25_//_80216_///_ENST00000458497_//_ALPK1_//_alpha_kinase_1_//_4q25_//_80216_///_ENST00000504176_//_ALPK1_//_alpha_kinase_1_//_4q25_//_80216_///_ENST00000505912_//_ALPK1_//…	0.000	0.000000000	1.66
TC04002455.hg.1	#N/A	0.000	0.000000000	1.66
TC06001727.hg.1	NM_001136017_//_CCND3_//_cyclin_D3_//_6p21_//_896_///_NM_001136125_//_CCND3_//_cyclin_D3_//_6p21_//_896_///_NM_001136126_//_CCND3_//_cyclin_D3_//_6p21_//_896_///_NM_001760_//_CCND3_//_cyclin_D3_//_6p21_//_896_///_ENST00000372987_//_CCND3_//_cyclin_D3_//_6p21_//_896_///_ENST00000372988_//_CCND3_//_cyclin_D3_//_6p21_//_896_///_ENST00000372991_//_CCND3_//_cyclin_D3_//_6p21_//_896_///_ENST00000414200…	0.000	0.000000000	1.66
TC06003483.hg.1	#N/A	0.000	0.000000000	1.66
TC07000498.hg.1	NM_001127357_//_PHTF2_//_putative_homeodomain_transcription_factor_2_//_7q11.23-q21_//_57157_///_NM_001127358_//_PHTF2_//_putative_homeodomain_transcription_factor_2_//_7q11.23-q21_//_57157_///_NM_001127359_//_PHTF2_//_putative_homeodomain_transcription_factor_2_//_7q11.23-q21_//_57157_///_NM_001127360_//_PHTF2_//_putative_homeodomain_transcription_factor_2_//_7q11.23-q21_//_57157_///_NM_020432_/…	0.000	0.000000000	1.66
TC07001982.hg.1	NM_001042482_//_TPK1_//_thiamin_pyrophosphokinase_1_//_7q34-q35_//_27010_///_NM_022445_//_TPK1_//_thiamin_pyrophosphokinase_1_//_7q34-q35_//_27010_///_ENST00000360057_//_TPK1_//_thiamin_pyrophosphokinase_1_//_7q34-q35_//_27010_///_ENST00000378099_//_TPK1_//_thiamin_pyrophosphokinase_1_//_7q34-q35_//_27010_///_ENST00000538212_//_TPK1_//_thiamin_pyrophosphokinase_1_//_7q34-q35_//_27010_///_ENST0000…	0.000	0.000000000	1.66
TC07002869.hg.1	BC041636_//_LOC401320_//_uncharacterized_LOC401320_//_7p15.1_//_401320_///_NR_038889_//_LOC401320_//_uncharacterized_LOC401320_//_7p15.1_//_401320_///_uc003tbg.1_//_LOC401320_//_uncharacterized_LOC401320_//_7p15.1_//_401320_///_uc003tbh.1_//_LOC401320_//_uncharacterized_LOC401320_//_7p15.1_//_401320	0.001	0.007246506	1.66
TC08000277.hg.1	NM_001003790_//_ERLIN2_//_ER_lipid_raft_associated_2_//_8p11.2_//_11160_///_NM_001003791_//_ERLIN2_//_ER_lipid_raft_associated_2_//_8p11.2_//_11160_///_NM_007175_//_ERLIN2_//_ER_lipid_raft_associated_2_//_8p11.2_//_11160_///_ENST00000276461_//_ERLIN2_//_ER_lipid_raft_associated_2_//_8p11.2_//_11160_///_ENST00000335171_//_ERLIN2_//_ER_lipid_raft_associated_2_//_8p11.2_//_11160_///_ENST00000397228_…	0.000	0.000000000	1.66
TC08001819.hg.1	ENST00000499554_//_LOC101929066_//_uncharacterized_LOC101929066_//_8p22_//_101929066_///_ENST00000505114_//_LOC101929066_//_uncharacterized_LOC101929066_//_8p22_//_101929066_///_ENST00000517747_//_LOC101929066_//_uncharacterized_LOC101929066_//_8p22_//_101929066_///_ENST00000517798_//_LOC101929066_//_uncharacterized_LOC101929066_//_8p22_//_101929066_///_ENST00000521775_//_LOC101929066_//_uncharac…	0.001	0.007246506	1.66
TC10001420.hg.1	NM_001204492_//_CAMK2G_//_calcium/calmodulin-dependent_protein_kinase_II_gamma_//_10q22_//_818_///_NM_001222_//_CAMK2G_//_calcium/calmodulin-dependent_protein_kinase_II_gamma_//_10q22_//_818_///_NM_172169_//_CAMK2G_//_calcium/calmodulin-dependent_protein_kinase_II_gamma_//_10q22_//_818_///_NM_172170_//_CAMK2G_//_calcium/calmodulin-dependent_protein_kinase_II_gamma_//_10q22_//_818_///_NM_172171_//…	0.000	0.000000000	1.66
TC11000705.hg.1	#N/A	0.000	0.000000000	1.66
TC11003196.hg.1	#N/A	0.000	0.000000000	1.66
TC12001842.hg.1	NM_002108_//_HAL_//_histidine_ammonia-lyase_//_12q22-q24.1_//_3034_///_ENST00000261208_//_HAL_//_histidine_ammonia-lyase_//_12q22-q24.1_//_3034_///_ENST00000538703_//_HAL_//_histidine_ammonia-lyase_//_12q22-q24.1_//_3034_///_ENST00000541929_//_HAL_//_histidine_ammonia-lyase_//_12q22-q24.1_//_3034_///_ENST00000551562_//_HAL_//_histidine_ammonia-lyase_//_12q22-q24.1_//_3034_///_AK298736_//_HAL_//_h…	0.000	0.000000000	1.66
TC13000716.hg.1	#N/A	0.000	0.000000000	1.66
TC13000759.hg.1	#N/A	0.000	0.000000000	1.66
TC13001007.hg.1	#N/A	0.000	0.000000000	1.66
TC15000143.hg.1	#N/A	0.001	0.007246506	1.66
TC15001478.hg.1	NM_001002843_//_ZNF280D_//_zinc_finger_protein_280D_//_15q21.3_//_54816_///_NM_001002844_//_ZNF280D_//_zinc_finger_protein_280D_//_15q21.3_//_54816_///_NM_017661_//_ZNF280D_//_zinc_finger_protein_280D_//_15q21.3_//_54816_///_ENST00000267807_//_ZNF280D_//_zinc_finger_protein_280D_//_15q21.3_//_54816_///_ENST00000558320_//_ZNF280D_//_zinc_finger_protein_280D_//_15q21.3_//_54816_///_ENST00000559000_…	0.000	0.000000000	1.66
TC15001688.hg.1	NM_001145923_//_SCAPER_//_S-phase_cyclin_A-associated_protein_in_the_ER_//_15q24_//_49855_///_NM_020843_//_SCAPER_//_S-phase_cyclin_A-associated_protein_in_the_ER_//_15q24_//_49855_///_ENST00000303521_//_SCAPER_//_S-phase_cyclin_A-associated_protein_in_the_ER_//_15q24_//_49855_///_ENST00000324767_//_SCAPER_//_S-phase_cyclin_A-associated_protein_in_the_ER_//_15q24_//_49855_///_ENST00000538941_//_S…	0.000	0.000000000	1.66
TC15002130.hg.1	#N/A	0.000	0.000000000	1.66
TC16000455.hg.1	NM_017839_//_LPCAT2_//_lysophosphatidylcholine_acyltransferase_2_//_16q12.2_//_54947_///_ENST00000262134_//_LPCAT2_//_lysophosphatidylcholine_acyltransferase_2_//_16q12.2_//_54947_///_BC002472_//_LPCAT2_//_lysophosphatidylcholine_acyltransferase_2_//_16q12.2_//_54947_///_BX641069_//_LPCAT2_//_lysophosphatidylcholine_acyltransferase_2_//_16q12.2_//_54947_///_OTTHUMT00000256977_//_LPCAT2_//_lysopho…	0.000	0.000000000	1.66
TC16001479.hg.1	NR_037608_//_SLX1A-SULT1A3_//_SLX1A-SULT1A3_readthrough_(NMD_candidate)_//_16p_//_100526830	0.000	0.000000000	1.66
TC17000558.hg.1	NM_001136483_//_C17orf105_//_chromosome_17_open_reading_frame_105_//_17q21.31_//_284067_///_ENST00000449302_//_C17orf105_//_chromosome_17_open_reading_frame_105_//_17q21.31_//_284067_///_BC146971_//_C17orf105_//_chromosome_17_open_reading_frame_105_//_17q21.31_//_284067_///_uc002ieg.3_//_C17orf105_//_chromosome_17_open_reading_frame_105_//_17q21.31_//_284067	0.001	0.007246506	1.66
TC17001163.hg.1	#N/A	0.000	0.000000000	1.66
TC17002157.hg.1	#N/A	0.000	0.000000000	1.66
TC18000109.hg.1	NM_018439_//_IMPACT_//_impact_RWD_domain_protein_//_18q11.2-q12.1_//_55364_///_ENST00000284202_//_IMPACT_//_impact_RWD_domain_protein_//_18q11.2-q12.1_//_55364_///_BC034016_//_IMPACT_//_impact_RWD_domain_protein_//_18q11.2-q12.1_//_55364_///_BC036074_//_IMPACT_//_impact_RWD_domain_protein_//_18q11.2-q12.1_//_55364_///_OTTHUMT00000254901_//_IMPACT_//_impact_RWD_domain_protein_//_18q11.2-q12.1_//_5…	0.000	0.000000000	1.66
TC18000218.hg.1	#N/A	0.000	0.000000000	1.66
TC19001219.hg.1	NM_003765_//_STX10_//_syntaxin_10_//_19p13.2_//_8677_///_ENST00000242770_//_STX10_//_syntaxin_10_//_19p13.2_//_8677_///_ENST00000343587_//_STX10_//_syntaxin_10_//_19p13.2_//_8677_///_ENST00000440593_//_STX10_//_syntaxin_10_//_19p13.2_//_8677_///_AY778966_//_STX10_//_syntaxin_10_//_19p13.2_//_8677_///_BC017237_//_STX10_//_syntaxin_10_//_19p13.2_//_8677_///_BC095459_//_STX10_//_syntaxin_10_//_19p13…	0.000	0.000000000	1.66
TC20001463.hg.1	#N/A	0.000	0.000000000	1.66
TC22001417.hg.1	#N/A	0.000	0.000000000	1.66
TC6_ssto_hap7000055.hg.1	NM_001166538_//_LST1_//_leukocyte_specific_transcript_1_//_6p21.3_//_7940_///_NM_007161_//_LST1_//_leukocyte_specific_transcript_1_//_6p21.3_//_7940_///_NM_205837_//_LST1_//_leukocyte_specific_transcript_1_//_6p21.3_//_7940_///_NM_205838_//_LST1_//_leukocyte_specific_transcript_1_//_6p21.3_//_7940_///_NM_205839_//_LST1_//_leukocyte_specific_transcript_1_//_6p21.3_//_7940_///_NM_205840_//_LST1_//_…	0.000	0.000000000	1.66
TC01003222.hg.1	BC021024_//_LOC100507670_//_uncharacterized_LOC100507670_//_NA_//_100507670	0.001	0.007246506	1.65
TC01003892.hg.1	NM_014698_//_TMEM63A_//_transmembrane_protein_63A_//_1q42.12_//_9725_///_ENST00000366835_//_TMEM63A_//_transmembrane_protein_63A_//_1q42.12_//_9725_///_ENST00000474478_//_TMEM63A_//_transmembrane_protein_63A_//_1q42.12_//_9725_///_ENST00000537914_//_TMEM63A_//_transmembrane_protein_63A_//_1q42.12_//_9725_///_BC030245_//_TMEM63A_//_transmembrane_protein_63A_//_1q42.12_//_9725_///_OTTHUMT0000009115…	0.000	0.000000000	1.65
TC01005246.hg.1	#N/A	0.000	0.000000000	1.65
TC02000041.hg.1	NM_002166_//_ID2_//_inhibitor_of_DNA_binding_2,_dominant_negative_helix-loop-helix_protein_//_2p25_//_3398_///_ENST00000234091_//_ID2_//_inhibitor_of_DNA_binding_2,_dominant_negative_helix-loop-helix_protein_//_2p25_//_3398_///_ENST00000331129_//_ID2_//_inhibitor_of_DNA_binding_2,_dominant_negative_helix-loop-helix_protein_//_2p25_//_3398_///_ENST00000396290_//_ID2_//_inhibitor_of_DNA_binding_2,_…	0.000	0.000000000	1.65
TC03000497.hg.1	#N/A	0.000	0.000000000	1.65
TC03000630.hg.1	NM_005213_//_CSTA_//_cystatin_A_(stefin_A)_//_3q21_//_1475_///_ENST00000264474_//_CSTA_//_cystatin_A_(stefin_A)_//_3q21_//_1475_///_ENST00000479204_//_CSTA_//_cystatin_A_(stefin_A)_//_3q21_//_1475_///_BC010379_//_CSTA_//_cystatin_A_(stefin_A)_//_3q21_//_1475_///_OTTHUMT00000355751_//_CSTA_//_cystatin_A_(stefin_A)_//_3q21_//_1475_///_OTTHUMT00000355752_//_CSTA_//_cystatin_A_(stefin_A)_//_3q21_//_1…	0.000	0.000000000	1.65
TC03001083.hg.1	#N/A	0.000	0.000000000	1.65
TC03001429.hg.1	NM_001206957_//_RASSF1_//_Ras_association_(RalGDS/AF-6)_domain_family_member_1_//_3p21.3_//_11186_///_NM_007182_//_RASSF1_//_Ras_association_(RalGDS/AF-6)_domain_family_member_1_//_3p21.3_//_11186_///_NM_170712_//_RASSF1_//_Ras_association_(RalGDS/AF-6)_domain_family_member_1_//_3p21.3_//_11186_///_NM_170713_//_RASSF1_//_Ras_association_(RalGDS/AF-6)_domain_family_member_1_//_3p21.3_//_11186_///_…	0.000	0.000000000	1.65
TC03002720.hg.1	BX641108_//_LPP_//_LIM_domain_containing_preferred_translocation_partner_in_lipoma_//_3q28_//_4026	0.000	0.000000000	1.65
TC04000216.hg.1	#N/A	0.000	0.000000000	1.65
TC06000342.hg.1	NR_030615_//_MIR877_//_microRNA_877_//_6p21.33_//_100126314_///_NR_030615_//_MIR877_//_microRNA_877_//_6p21.33_//_100126314_///_uc021yud.1_//_MIR877_//_microRNA_877_//_6p21.33_//_100126314	0.000	0.000000000	1.65
TC06000997.hg.1	NR_002434_//_SNORD101_//_small_nucleolar_RNA,_C/D_box_101_//_6q23.2_//_594837_///_NR_002435_//_SNORD100_//_small_nucleolar_RNA,_C/D_box_100_//_6q23.2_//_594838_///_NR_002436_//_SNORA33_//_small_nucleolar_RNA,_H/ACA_box_33_//_6q23.2_//_594839_///_ENST00000363664_//_SNORA33_//_small_nucleolar_RNA,_H/ACA_box_33_//_6q23.2_//_594839_///_ENST00000384027_//_SNORD101_//_small_nucleolar_RNA,_C/D_box_101_/…	0.000	0.000000000	1.65
TC06002826.hg.1	#N/A	0.000	0.000000000	1.65
TC06003131.hg.1	#N/A	0.000	0.000000000	1.65
TC06003578.hg.1	#N/A	0.001	0.007246506	1.65
TC0X000120.hg.1	NM_016937_//_POLA1_//_polymerase_(DNA_directed),_alpha_1,_catalytic_subunit_//_Xp22.1-p21.3_//_5422_///_ENST00000379059_//_POLA1_//_polymerase_(DNA_directed),_alpha_1,_catalytic_subunit_//_Xp22.1-p21.3_//_5422_///_ENST00000379068_//_POLA1_//_polymerase_(DNA_directed),_alpha_1,_catalytic_subunit_//_Xp22.1-p21.3_//_5422_///_ENST00000493342_//_POLA1_//_polymerase_(DNA_directed),_alpha_1,_catalytic_s…	0.000	0.000000000	1.65
TC0X000414.hg.1	#N/A	0.000	0.000000000	1.65
TC0X001016.hg.1	#N/A	0.000	0.000000000	1.65
TC10002323.hg.1	#N/A	0.000	0.000000000	1.65
TC10002355.hg.1	AL137560_//_PTPRE_//_protein_tyrosine_phosphatase,_receptor_type,_E_//_10q26_//_5791	0.000	0.000000000	1.65
TC12000114.hg.1	NM_024865_//_NANOG_//_Nanog_homeobox_//_12p13.31_//_79923_///_ENST00000229307_//_NANOG_//_Nanog_homeobox_//_12p13.31_//_79923_///_ENST00000526286_//_NANOG_//_Nanog_homeobox_//_12p13.31_//_79923_///_uc009zfy.1_//_NANOG_//_Nanog_homeobox_//_12p13.31_//_79923	0.000	0.000000000	1.65
TC13000362.hg.1	NM_000282_//_PCCA_//_propionyl-CoA_carboxylase_alpha_subunit_//_13q32_//_5095_///_NM_001127692_//_PCCA_//_propionyl-CoA_carboxylase_alpha_subunit_//_13q32_//_5095_///_NM_001178004_//_PCCA_//_propionyl-CoA_carboxylase_alpha_subunit_//_13q32_//_5095_///_ENST00000376279_//_PCCA_//_propionyl-CoA_carboxylase_alpha_subunit_//_13q32_//_5095_///_ENST00000376285_//_PCCA_//_propionyl-CoA_carboxylase_alpha_…	0.000	0.000000000	1.65
TC13000686.hg.1	NM_001146099_//_NEK3_//_NIMA-related_kinase_3_//_13q14.13_//_4752_///_NM_002498_//_NEK3_//_NIMA-related_kinase_3_//_13q14.13_//_4752_///_NM_152720_//_NEK3_//_NIMA-related_kinase_3_//_13q14.13_//_4752_///_NR_027415_//_NEK3_//_NIMA-related_kinase_3_//_13q14.13_//_4752_///_AK131359_//_NEK3_//_NIMA-related_kinase_3_//_13q14.13_//_4752_///_BC019916_//_NEK3_//_NIMA-related_kinase_3_//_13q14.13_//_4752_…	0.000	0.000000000	1.65
TC14000476.hg.1	#N/A	0.000	0.000000000	1.65
TC15000272.hg.1	NM_001013703_//_EIF2AK4_//_eukaryotic_translation_initiation_factor_2_alpha_kinase_4_//_15q15.1_//_440275_///_ENST00000263791_//_EIF2AK4_//_eukaryotic_translation_initiation_factor_2_alpha_kinase_4_//_15q15.1_//_440275_///_ENST00000559311_//_EIF2AK4_//_eukaryotic_translation_initiation_factor_2_alpha_kinase_4_//_15q15.1_//_440275_///_ENST00000559624_//_EIF2AK4_//_eukaryotic_translation_initiation…	0.000	0.000000000	1.65
TC15002177.hg.1	NR_037672_//_SERF2_//_small_EDRK-rich_factor_2_//_15q15.3_//_10169	0.000	0.000000000	1.65
TC16001060.hg.1	NR_002827_//_HERC2P4_//_hect_domain_and_RLD_2_pseudogene_4_//_16p11.2_//_440362	0.000	0.000000000	1.65
TC17000525.hg.1	NM_001130020_//_ATP6V0A1_//_ATPase,_H+_transporting,_lysosomal_V0_subunit_a1_//_17q21_//_535_///_NM_001130021_//_ATP6V0A1_//_ATPase,_H+_transporting,_lysosomal_V0_subunit_a1_//_17q21_//_535_///_NM_005177_//_ATP6V0A1_//_ATPase,_H+_transporting,_lysosomal_V0_subunit_a1_//_17q21_//_535_///_ENST00000264649_//_ATP6V0A1_//_ATPase,_H+_transporting,_lysosomal_V0_subunit_a1_//_17q21_//_535_///_ENST0000034…	0.000	0.000000000	1.65
TC17002141.hg.1	#N/A	0.001	0.007246506	1.65
TC19000221.hg.1	#N/A	0.000	0.000000000	1.65
TC19001098.hg.1	NM_024898_//_DENND1C_//_DENN/MADD_domain_containing_1C_//_19p13.3_//_79958_///_ENST00000381480_//_DENND1C_//_DENN/MADD_domain_containing_1C_//_19p13.3_//_79958_///_ENST00000543576_//_DENND1C_//_DENN/MADD_domain_containing_1C_//_19p13.3_//_79958_///_AK055820_//_DENND1C_//_DENN/MADD_domain_containing_1C_//_19p13.3_//_79958_///_AK303226_//_DENND1C_//_DENN/MADD_domain_containing_1C_//_19p13.3_//_7995…	0.000	0.000000000	1.65
TC21000931.hg.1	#N/A	0.001	0.007246506	1.65
TC6_apd_hap1000037.hg.1	NM_001166538_//_LST1_//_leukocyte_specific_transcript_1_//_6p21.3_//_7940_///_NM_007161_//_LST1_//_leukocyte_specific_transcript_1_//_6p21.3_//_7940_///_NM_205837_//_LST1_//_leukocyte_specific_transcript_1_//_6p21.3_//_7940_///_NM_205838_//_LST1_//_leukocyte_specific_transcript_1_//_6p21.3_//_7940_///_NM_205839_//_LST1_//_leukocyte_specific_transcript_1_//_6p21.3_//_7940_///_NM_205840_//_LST1_//_…	0.000	0.000000000	1.65
TC6_cox_hap2000040.hg.1	NR_030615_//_MIR877_//_microRNA_877_//_6p21.33_//_100126314_///_NR_030615_//_MIR877_//_microRNA_877_//_6p21.33_//_100126314_///_uc021zkn.1_//_MIR877_//_microRNA_877_//_6p21.33_//_100126314	0.000	0.000000000	1.65
TC6_cox_hap2000068.hg.1	NM_001166538_//_LST1_//_leukocyte_specific_transcript_1_//_6p21.3_//_7940_///_NM_007161_//_LST1_//_leukocyte_specific_transcript_1_//_6p21.3_//_7940_///_NM_205837_//_LST1_//_leukocyte_specific_transcript_1_//_6p21.3_//_7940_///_NM_205838_//_LST1_//_leukocyte_specific_transcript_1_//_6p21.3_//_7940_///_NM_205839_//_LST1_//_leukocyte_specific_transcript_1_//_6p21.3_//_7940_///_NM_205840_//_LST1_//_…	0.000	0.000000000	1.65
TC6_dbb_hap3000033.hg.1	NR_030615_//_MIR877_//_microRNA_877_//_6p21.33_//_100126314_///_NR_030615_//_MIR877_//_microRNA_877_//_6p21.33_//_100126314_///_uc021zna.1_//_MIR877_//_microRNA_877_//_6p21.33_//_100126314	0.000	0.000000000	1.65
TC6_dbb_hap3000059.hg.1	NM_001166538_//_LST1_//_leukocyte_specific_transcript_1_//_6p21.3_//_7940_///_NM_007161_//_LST1_//_leukocyte_specific_transcript_1_//_6p21.3_//_7940_///_NM_205837_//_LST1_//_leukocyte_specific_transcript_1_//_6p21.3_//_7940_///_NM_205838_//_LST1_//_leukocyte_specific_transcript_1_//_6p21.3_//_7940_///_NM_205839_//_LST1_//_leukocyte_specific_transcript_1_//_6p21.3_//_7940_///_NM_205840_//_LST1_//_…	0.000	0.000000000	1.65
TC6_mann_hap4000035.hg.1	NR_030615_//_MIR877_//_microRNA_877_//_6p21.33_//_100126314_///_NR_030615_//_MIR877_//_microRNA_877_//_6p21.33_//_100126314_///_uc021zou.1_//_MIR877_//_microRNA_877_//_6p21.33_//_100126314	0.000	0.000000000	1.65
TC6_mann_hap4000060.hg.1	NM_001166538_//_LST1_//_leukocyte_specific_transcript_1_//_6p21.3_//_7940_///_NM_007161_//_LST1_//_leukocyte_specific_transcript_1_//_6p21.3_//_7940_///_NM_205837_//_LST1_//_leukocyte_specific_transcript_1_//_6p21.3_//_7940_///_NM_205838_//_LST1_//_leukocyte_specific_transcript_1_//_6p21.3_//_7940_///_NM_205839_//_LST1_//_leukocyte_specific_transcript_1_//_6p21.3_//_7940_///_NM_205840_//_LST1_//_…	0.000	0.000000000	1.65
TC6_mcf_hap5000027.hg.1	NR_030615_//_MIR877_//_microRNA_877_//_6p21.33_//_100126314_///_NR_030615_//_MIR877_//_microRNA_877_//_6p21.33_//_100126314_///_uc021zre.1_//_MIR877_//_microRNA_877_//_6p21.33_//_100126314	0.000	0.000000000	1.65
TC6_mcf_hap5000054.hg.1	NM_001166538_//_LST1_//_leukocyte_specific_transcript_1_//_6p21.3_//_7940_///_NM_007161_//_LST1_//_leukocyte_specific_transcript_1_//_6p21.3_//_7940_///_NM_205837_//_LST1_//_leukocyte_specific_transcript_1_//_6p21.3_//_7940_///_NM_205838_//_LST1_//_leukocyte_specific_transcript_1_//_6p21.3_//_7940_///_NM_205839_//_LST1_//_leukocyte_specific_transcript_1_//_6p21.3_//_7940_///_NM_205840_//_LST1_//_…	0.000	0.000000000	1.65
TC6_qbl_hap6000033.hg.1	NR_030615_//_MIR877_//_microRNA_877_//_6p21.33_//_100126314_///_NR_030615_//_MIR877_//_microRNA_877_//_6p21.33_//_100126314_///_uc021zto.1_//_MIR877_//_microRNA_877_//_6p21.33_//_100126314	0.000	0.000000000	1.65
TC6_ssto_hap7000033.hg.1	NR_030615_//_MIR877_//_microRNA_877_//_6p21.33_//_100126314_///_NR_030615_//_MIR877_//_microRNA_877_//_6p21.33_//_100126314_///_uc021zvz.1_//_MIR877_//_microRNA_877_//_6p21.33_//_100126314	0.000	0.000000000	1.65
TC01002512.hg.1	NM_000760_//_CSF3R_//_colony_stimulating_factor_3_receptor_//_1p35-p34.3_//_1441_///_NM_156039_//_CSF3R_//_colony_stimulating_factor_3_receptor_//_1p35-p34.3_//_1441_///_NM_172313_//_CSF3R_//_colony_stimulating_factor_3_receptor_//_1p35-p34.3_//_1441_///_ENST00000331941_//_CSF3R_//_colony_stimulating_factor_3_receptor_//_1p35-p34.3_//_1441_///_ENST00000361632_//_CSF3R_//_colony_stimulating_factor…	0.000	0.000000000	1.64
TC02000055.hg.1	NM_001177716_//_KLF11_//_Kruppel-like_factor_11_//_2p25_//_8462_///_NM_001177718_//_KLF11_//_Kruppel-like_factor_11_//_2p25_//_8462_///_NM_003597_//_KLF11_//_Kruppel-like_factor_11_//_2p25_//_8462_///_ENST00000305883_//_KLF11_//_Kruppel-like_factor_11_//_2p25_//_8462_///_ENST00000535335_//_KLF11_//_Kruppel-like_factor_11_//_2p25_//_8462_///_ENST00000540845_//_KLF11_//_Kruppel-like_factor_11_//_2p…	0.000	0.000000000	1.64
TC02000432.hg.1	NM_001130455_//_DYSF_//_dysferlin_//_2p13.3_//_8291_///_NM_001130976_//_DYSF_//_dysferlin_//_2p13.3_//_8291_///_NM_001130977_//_DYSF_//_dysferlin_//_2p13.3_//_8291_///_NM_001130978_//_DYSF_//_dysferlin_//_2p13.3_//_8291_///_NM_001130979_//_DYSF_//_dysferlin_//_2p13.3_//_8291_///_NM_001130980_//_DYSF_//_dysferlin_//_2p13.3_//_8291_///_NM_001130981_//_DYSF_//_dysferlin_//_2p13.3_//_8291_///_NM_0011…	0.001	0.007246506	1.64
TC02001789.hg.1	NM_001083953_//_THADA_//_thyroid_adenoma_associated_//_2p21_//_63892_///_NM_022065_//_THADA_//_thyroid_adenoma_associated_//_2p21_//_63892_///_ENST00000402360_//_THADA_//_thyroid_adenoma_associated_//_2p21_//_63892_///_ENST00000403856_//_THADA_//_thyroid_adenoma_associated_//_2p21_//_63892_///_ENST00000404790_//_THADA_//_thyroid_adenoma_associated_//_2p21_//_63892_///_ENST00000405006_//_THADA_//_…	0.000	0.000000000	1.64
TC02003186.hg.1	#N/A	0.000	0.000000000	1.64
TC02003873.hg.1	#N/A	0.000	0.000000000	1.64
TC05000411.hg.1	NM_003401_//_XRCC4_//_X-ray_repair_complementing_defective_repair_in_Chinese_hamster_cells_4_//_5q14.2_//_7518_///_NM_022406_//_XRCC4_//_X-ray_repair_complementing_defective_repair_in_Chinese_hamster_cells_4_//_5q14.2_//_7518_///_NM_022550_//_XRCC4_//_X-ray_repair_complementing_defective_repair_in_Chinese_hamster_cells_4_//_5q14.2_//_7518_///_ENST00000282268_//_XRCC4_//_X-ray_repair_complementing…	0.000	0.000000000	1.64
TC05002798.hg.1	#N/A	0.000	0.000000000	1.64
TC06001503.hg.1	#N/A	0.000	0.000000000	1.64
TC06002412.hg.1	#N/A	0.001	0.007246506	1.64
TC07003395.hg.1	#N/A	0.000	0.000000000	1.64
TC08000076.hg.1	#N/A	0.000	0.000000000	1.64
TC08000589.hg.1	#N/A	0.000	0.000000000	1.64
TC09000135.hg.1	#N/A	0.000	0.000000000	1.64
TC09001885.hg.1	#N/A	0.000	0.000000000	1.64
TC10002167.hg.1	#N/A	0.000	0.000000000	1.64
TC11001108.hg.1	#N/A	0.000	0.000000000	1.64
TC11002453.hg.1	#N/A	0.000	0.000000000	1.64
TC12001137.hg.1	NR_015382_//_CD27-AS1_//_CD27_antisense_RNA_1_//_12p13.31_//_678655_///_ENST00000535639_//_CD27-AS1_//_CD27_antisense_RNA_1_//_12p13.31_//_678655_///_AK307123_//_CD27-AS1_//_CD27_antisense_RNA_1_//_12p13.31_//_678655_///_BC033973_//_CD27-AS1_//_CD27_antisense_RNA_1_//_12p13.31_//_678655_///_BC047072_//_CD27-AS1_//_CD27_antisense_RNA_1_//_12p13.31_//_678655_///_ENST00000535639_//_CD27-AS1_//_CD27_…	0.000	0.000000000	1.64
TC12001976.hg.1	NM_001193453_//_TMEM116_//_transmembrane_protein_116_//_12q24.13_//_89894_///_NM_001193531_//_TMEM116_//_transmembrane_protein_116_//_12q24.13_//_89894_///_NM_138341_//_TMEM116_//_transmembrane_protein_116_//_12q24.13_//_89894_///_ENST00000355445_//_TMEM116_//_transmembrane_protein_116_//_12q24.13_//_89894_///_ENST00000437003_//_TMEM116_//_transmembrane_protein_116_//_12q24.13_//_89894_///_ENST00…	0.000	0.000000000	1.64
TC13000074.hg.1	NM_206827_//_RASL11A_//_RAS-like,_family_11,_member_A_//_13q12.2_//_387496_///_ENST00000241463_//_RASL11A_//_RAS-like,_family_11,_member_A_//_13q12.2_//_387496_///_ENST00000480803_//_RASL11A_//_RAS-like,_family_11,_member_A_//_13q12.2_//_387496_///_BC132703_//_RASL11A_//_RAS-like,_family_11,_member_A_//_13q12.2_//_387496_///_OTTHUMT00000044265_//_RASL11A_//_RAS-like,_family_11,_member_A_//_13q12.…	0.000	0.000000000	1.64
TC13000358.hg.1	NM_206808_//_CLYBL_//_citrate_lyase_beta_like_//_13q32_//_171425_///_ENST00000339105_//_CLYBL_//_citrate_lyase_beta_like_//_13q32_//_171425_///_ENST00000376354_//_CLYBL_//_citrate_lyase_beta_like_//_13q32_//_171425_///_ENST00000376355_//_CLYBL_//_citrate_lyase_beta_like_//_13q32_//_171425_///_AK300510_//_CLYBL_//_citrate_lyase_beta_like_//_13q32_//_171425_///_BC034360_//_CLYBL_//_citrate_lyase_be…	0.000	0.000000000	1.64
TC14000570.hg.1	NM_153646_//_SLC24A4_//_solute_carrier_family_24_(sodium/potassium/calcium_exchanger),_member_4_//_14q32.12_//_123041_///_NM_153647_//_SLC24A4_//_solute_carrier_family_24_(sodium/potassium/calcium_exchanger),_member_4_//_14q32.12_//_123041_///_NM_153648_//_SLC24A4_//_solute_carrier_family_24_(sodium/potassium/calcium_exchanger),_member_4_//_14q32.12_//_123041_///_ENST00000393265_//_SLC24A4_//_sol…	0.000	0.000000000	1.64
TC15000738.hg.1	#N/A	0.000	0.000000000	1.64
TC15002116.hg.1	NR_033933_//_GOLGA8T_//_golgin_A8_family,_member_T_//_15q13.2_//_653075	0.000	0.000000000	1.64
TC16000167.hg.1	NM_032167_//_SNX29_//_sorting_nexin_29_//_16p13.13-p13.12_//_92017_///_uc010uyx.1_//_SNX29_//_sorting_nexin_29_//_16p13.13-p13.12_//_92017	0.000	0.000000000	1.64
TC16001207.hg.1	#N/A	0.001	0.007246506	1.64
TC17001923.hg.1	NM_001243540_//_CEP295NL_//_CEP295_N-terminal_like_//_17q25_//_100653515_///_NM_001243541_//_CEP295NL_//_CEP295_N-terminal_like_//_17q25_//_100653515_///_NM_003255_//_TIMP2_//_TIMP_metallopeptidase_inhibitor_2_//_17q25_//_7077_///_ENST00000262768_//_TIMP2_//_TIMP_metallopeptidase_inhibitor_2_//_17q25_//_7077_///_ENST00000322630_//_CEP295NL_//_CEP295_N-terminal_like_//_17q25_//_100653515_///_ENST0…	0.000	0.000000000	1.64
TC19000125.hg.1	NM_001130955_//_ARHGEF18_//_Rho/Rac_guanine_nucleotide_exchange_factor_18_//_19p13.3_//_23370_///_NM_015318_//_ARHGEF18_//_Rho/Rac_guanine_nucleotide_exchange_factor_18_//_19p13.3_//_23370_///_ENST00000319670_//_ARHGEF18_//_Rho/Rac_guanine_nucleotide_exchange_factor_18_//_19p13.3_//_23370_///_ENST00000359920_//_ARHGEF18_//_Rho/Rac_guanine_nucleotide_exchange_factor_18_//_19p13.3_//_23370_///_AK07…	0.000	0.000000000	1.64
TC19000718.hg.1	#N/A	0.000	0.000000000	1.64
TC6_qbl_hap6000059.hg.1	NM_001166538_//_LST1_//_leukocyte_specific_transcript_1_//_6p21.3_//_7940_///_NM_007161_//_LST1_//_leukocyte_specific_transcript_1_//_6p21.3_//_7940_///_NM_205837_//_LST1_//_leukocyte_specific_transcript_1_//_6p21.3_//_7940_///_NM_205838_//_LST1_//_leukocyte_specific_transcript_1_//_6p21.3_//_7940_///_NM_205839_//_LST1_//_leukocyte_specific_transcript_1_//_6p21.3_//_7940_///_NM_205840_//_LST1_//_…	0.000	0.000000000	1.64
TC01000151.hg.1	NM_000302_//_PLOD1_//_procollagen-lysine,_2-oxoglutarate_5-dioxygenase_1_//_1p36.22_//_5351_///_ENST00000196061_//_PLOD1_//_procollagen-lysine,_2-oxoglutarate_5-dioxygenase_1_//_1p36.22_//_5351_///_ENST00000358133_//_PLOD1_//_procollagen-lysine,_2-oxoglutarate_5-dioxygenase_1_//_1p36.22_//_5351_///_ENST00000481933_//_PLOD1_//_procollagen-lysine,_2-oxoglutarate_5-dioxygenase_1_//_1p36.22_//_5351_/…	0.000	0.000000000	1.63
TC01004269.hg.1	#N/A	0.000	0.000000000	1.63
TC01005058.hg.1	#N/A	0.000	0.000000000	1.63
TC02004116.hg.1	#N/A	0.000	0.000000000	1.63
TC03001038.hg.1	NM_001167671_//_LPP_//_LIM_domain_containing_preferred_translocation_partner_in_lipoma_//_3q28_//_4026_///_NM_001167672_//_LPP_//_LIM_domain_containing_preferred_translocation_partner_in_lipoma_//_3q28_//_4026_///_NM_005578_//_LPP_//_LIM_domain_containing_preferred_translocation_partner_in_lipoma_//_3q28_//_4026_///_ENST00000415906_//_LPP_//_LIM_domain_containing_preferred_translocation_partner_i…	0.000	0.000000000	1.63
TC04002493.hg.1	#N/A	0.001	0.007246506	1.63
TC05001801.hg.1	NM_001040158_//_H2AFY_//_H2A_histone_family,_member_Y_//_5q31.1_//_9555_///_NM_004893_//_H2AFY_//_H2A_histone_family,_member_Y_//_5q31.1_//_9555_///_NM_138609_//_H2AFY_//_H2A_histone_family,_member_Y_//_5q31.1_//_9555_///_NM_138610_//_H2AFY_//_H2A_histone_family,_member_Y_//_5q31.1_//_9555_///_ENST00000304332_//_H2AFY_//_H2A_histone_family,_member_Y_//_5q31.1_//_9555_///_ENST00000312469_//_H2AFY_…	0.000	0.000000000	1.63
TC06000048.hg.1	NM_006567_//_FARS2_//_phenylalanyl-tRNA_synthetase_2,_mitochondrial_//_6p25.1_//_10667_///_ENST00000274680_//_FARS2_//_phenylalanyl-tRNA_synthetase_2,_mitochondrial_//_6p25.1_//_10667_///_ENST00000324331_//_FARS2_//_phenylalanyl-tRNA_synthetase_2,_mitochondrial_//_6p25.1_//_10667_///_AK312454_//_FARS2_//_phenylalanyl-tRNA_synthetase_2,_mitochondrial_//_6p25.1_//_10667_///_BC020239_//_FARS2_//_phe…	0.000	0.000000000	1.63
TC07000116.hg.1	NM_001204144_//_HDAC9_//_histone_deacetylase_9_//_7p21.1_//_9734_///_NM_001204145_//_HDAC9_//_histone_deacetylase_9_//_7p21.1_//_9734_///_NM_001204146_//_HDAC9_//_histone_deacetylase_9_//_7p21.1_//_9734_///_NM_001204147_//_HDAC9_//_histone_deacetylase_9_//_7p21.1_//_9734_///_NM_001204148_//_HDAC9_//_histone_deacetylase_9_//_7p21.1_//_9734_///_NM_014707_//_HDAC9_//_histone_deacetylase_9_//_7p21.1_…	0.000	0.000000000	1.63
TC08000253.hg.1	#N/A	0.000	0.000000000	1.63
TC08000799.hg.1	#N/A	0.001	0.007246506	1.63
TC08000983.hg.1	#N/A	0.001	0.007246506	1.63
TC0X000172.hg.1	#N/A	0.000	0.000000000	1.63
TC0X000180.hg.1	NM_001098790_//_MID1IP1_//_MID1_interacting_protein_1_//_Xp11.4_//_58526_///_NM_001098791_//_MID1IP1_//_MID1_interacting_protein_1_//_Xp11.4_//_58526_///_NM_021242_//_MID1IP1_//_MID1_interacting_protein_1_//_Xp11.4_//_58526_///_ENST00000336949_//_MID1IP1_//_MID1_interacting_protein_1_//_Xp11.4_//_58526_///_ENST00000378474_//_MID1IP1_//_MID1_interacting_protein_1_//_Xp11.4_//_58526_///_ENST0000045…	0.000	0.000000000	1.63
TC0X001406.hg.1	#N/A	0.000	0.000000000	1.63
TC11002074.hg.1	NM_003355_//_UCP2_//_uncoupling_protein_2_(mitochondrial,_proton_carrier)_//_11q13_//_7351_///_ENST00000310473_//_UCP2_//_uncoupling_protein_2_(mitochondrial,_proton_carrier)_//_11q13_//_7351_///_ENST00000536983_//_UCP2_//_uncoupling_protein_2_(mitochondrial,_proton_carrier)_//_11q13_//_7351_///_ENST00000542615_//_UCP2_//_uncoupling_protein_2_(mitochondrial,_proton_carrier)_//_11q13_//_7351_///_B…	0.000	0.000000000	1.63
TC14000189.hg.1	#N/A	0.000	0.000000000	1.63
TC14001663.hg.1	U59479_//_PNN_//_pinin,_desmosome_associated_protein_//_14q21.1_//_5411	0.000	0.000000000	1.63
TC15000178.hg.1	#N/A	0.000	0.000000000	1.63
TC15000220.hg.1	#N/A	0.000	0.000000000	1.63
TC15000566.hg.1	#N/A	0.000	0.000000000	1.63
TC15000676.hg.1	#N/A	0.000	0.000000000	1.63
TC15001055.hg.1	#N/A	0.000	0.000000000	1.63
TC15001158.hg.1	#N/A	0.000	0.000000000	1.63
TC15001177.hg.1	#N/A	0.000	0.000000000	1.63
TC15001626.hg.1	#N/A	0.000	0.000000000	1.63
TC15001657.hg.1	#N/A	0.000	0.000000000	1.63
TC15001660.hg.1	#N/A	0.000	0.000000000	1.63
TC15002342.hg.1	#N/A	0.000	0.000000000	1.63
TC15002462.hg.1	#N/A	0.000	0.000000000	1.63
TC15002678.hg.1	#N/A	0.000	0.000000000	1.63
TC17000361.hg.1	BC062632_//_LOC400590_//_uncharacterized_LOC400590_//_17q11.2_//_400590	0.000	0.000000000	1.63
TC18000070.hg.1	NM_032142_//_CEP192_//_centrosomal_protein_192kDa_//_18p11.21_//_55125_///_ENST00000325971_//_CEP192_//_centrosomal_protein_192kDa_//_18p11.21_//_55125_///_ENST00000430049_//_CEP192_//_centrosomal_protein_192kDa_//_18p11.21_//_55125_///_ENST00000506447_//_CEP192_//_centrosomal_protein_192kDa_//_18p11.21_//_55125_///_ENST00000511820_//_CEP192_//_centrosomal_protein_192kDa_//_18p11.21_//_55125_///_…	0.000	0.000000000	1.63
TC20000061.hg.1	#N/A	0.001	0.007246506	1.63
TC20001374.hg.1	#N/A	0.000	0.000000000	1.63
TC22001139.hg.1	#N/A	0.000	0.000000000	1.63
47422981_st	#N/A	0.000	0.000000000	1.62
PSR19012462.hg.1	#N/A	0.000	0.000000000	1.62
TC01001917.hg.1	NM_001012957_//_DISC1_//_disrupted_in_schizophrenia_1_//_1q42.1_//_27185_///_NM_001012958_//_DISC1_//_disrupted_in_schizophrenia_1_//_1q42.1_//_27185_///_NM_001012959_//_DISC1_//_disrupted_in_schizophrenia_1_//_1q42.1_//_27185_///_NM_001164537_//_DISC1_//_disrupted_in_schizophrenia_1_//_1q42.1_//_27185_///_NM_001164538_//_DISC1_//_disrupted_in_schizophrenia_1_//_1q42.1_//_27185_///_NM_001164539_/…	0.000	0.000000000	1.62
TC01005973.hg.1	AK096250_//_LHX4-AS1_//_LHX4_antisense_RNA_1_//_NA_//_100527964	0.000	0.000000000	1.62
TC01006338.hg.1	NM_001002273_//_FCGR2B_//_Fc_fragment_of_IgG,_low_affinity_IIb,_receptor_(CD32)_//_1q23_//_2213_///_NM_001002274_//_FCGR2B_//_Fc_fragment_of_IgG,_low_affinity_IIb,_receptor_(CD32)_//_1q23_//_2213_///_NM_001002275_//_FCGR2B_//_Fc_fragment_of_IgG,_low_affinity_IIb,_receptor_(CD32)_//_1q23_//_2213_///_NM_001190828_//_FCGR2B_//_Fc_fragment_of_IgG,_low_affinity_IIb,_receptor_(CD32)_//_1q23_//_2213_///…	0.000	0.000000000	1.62
TC02000809.hg.1	NM_001142370_//_PTPN18_//_protein_tyrosine_phosphatase,_non-receptor_type_18_(brain-derived)_//_2q21.1_//_26469_///_NM_014369_//_PTPN18_//_protein_tyrosine_phosphatase,_non-receptor_type_18_(brain-derived)_//_2q21.1_//_26469_///_ENST00000175756_//_PTPN18_//_protein_tyrosine_phosphatase,_non-receptor_type_18_(brain-derived)_//_2q21.1_//_26469_///_ENST00000347849_//_PTPN18_//_protein_tyrosine_phosp…	0.000	0.000000000	1.62
TC02000875.hg.1	NR_037450_//_MIR3679_//_microRNA_3679_//_NA_//_100500878_///_NR_037450_//_MIR3679_//_microRNA_3679_//_NA_//_100500878_///_uc021vpy.1_//_MIR3679_//_microRNA_3679_//_NA_//_100500878	0.000	0.000000000	1.62
TC02002098.hg.1	AK123626_//_ANKRD36C_//_ankyrin_repeat_domain_36C_//_2q11.1_//_400986_///_AK302433_//_ANKRD36C_//_ankyrin_repeat_domain_36C_//_2q11.1_//_400986_///_AL832836_//_ANKRD36C_//_ankyrin_repeat_domain_36C_//_2q11.1_//_400986_///_AL832977_//_ANKRD36C_//_ankyrin_repeat_domain_36C_//_2q11.1_//_400986_///_OTTHUMT00000338799_//_ANKRD36C_//_ankyrin_repeat_domain_36C_//_2q11.1_//_400986_///_OTTHUMT00000338800_…	0.000	0.000000000	1.62
TC02003426.hg.1	NR_040097_//_LOC100506123_//_uncharacterized_LOC100506123_//_2q11_//_100506123	0.000	0.000000000	1.62
TC03002275.hg.1	AK027235_//_CRTAP_//_cartilage_associated_protein_//_3p22.3_//_10491	0.000	0.000000000	1.62
TC04000716.hg.1	#N/A	0.000	0.000000000	1.62
TC04000834.hg.1	#N/A	0.000	0.000000000	1.62
TC04001450.hg.1	NM_001163435_//_TBCK_//_TBC1_domain_containing_kinase_//_4q24_//_93627_///_NM_001163436_//_TBCK_//_TBC1_domain_containing_kinase_//_4q24_//_93627_///_NM_001163437_//_TBCK_//_TBC1_domain_containing_kinase_//_4q24_//_93627_///_NM_033115_//_TBCK_//_TBC1_domain_containing_kinase_//_4q24_//_93627_///_ENST00000273980_//_TBCK_//_TBC1_domain_containing_kinase_//_4q24_//_93627_///_ENST00000361687_//_TBCK_…	0.000	0.000000000	1.62
TC05002632.hg.1	BC015357_//_LOC105379186_//_uncharacterized_LOC105379186_//_NA_//_105379186	0.001	0.007246506	1.62
TC06000164.hg.1	NM_003531_//_HIST1H3C_//_histone_cluster_1,_H3c_//_6p22.2_//_8352_///_BC127610_//_HIST1H3C_//_histone_cluster_1,_H3c_//_6p22.2_//_8352_///_OTTHUMT00000040078_//_HIST1H3C_//_histone_cluster_1,_H3c_//_6p22.2_//_8352_///_uc003nfv.3_//_HIST1H3C_//_histone_cluster_1,_H3c_//_6p22.2_//_8352	0.001	0.007246506	1.62
TC06002464.hg.1	BC001876_//_HSPA1B_//_heat_shock_70kDa_protein_1B_//_6p21.3_//_3304	0.001	0.007246506	1.62
TC07002293.hg.1	#N/A	0.000	0.000000000	1.62
TC08000873.hg.1	#N/A	0.001	0.007246506	1.62
TC08001015.hg.1	NM_001127505_//_ASAH1_//_N-acylsphingosine_amidohydrolase_(acid_ceramidase)_1_//_8p22_//_427_///_NM_004315_//_ASAH1_//_N-acylsphingosine_amidohydrolase_(acid_ceramidase)_1_//_8p22_//_427_///_NM_177924_//_ASAH1_//_N-acylsphingosine_amidohydrolase_(acid_ceramidase)_1_//_8p22_//_427_///_ENST00000262097_//_ASAH1_//_N-acylsphingosine_amidohydrolase_(acid_ceramidase)_1_//_8p22_//_427_///_ENST0000031414…	0.000	0.000000000	1.62
TC08001680.hg.1	NM_001160372_//_TRAPPC9_//_trafficking_protein_particle_complex_9_//_8q24.3_//_83696_///_NM_031466_//_TRAPPC9_//_trafficking_protein_particle_complex_9_//_8q24.3_//_83696_///_ENST00000389328_//_TRAPPC9_//_trafficking_protein_particle_complex_9_//_8q24.3_//_83696_///_ENST00000438773_//_TRAPPC9_//_trafficking_protein_particle_complex_9_//_8q24.3_//_83696_///_ENST00000522504_//_TRAPPC9_//_traffickin…	0.000	0.000000000	1.62
TC08001882.hg.1	#N/A	0.001	0.007246506	1.62
TC09002184.hg.1	NR_036651_//_HSDL2_//_hydroxysteroid_dehydrogenase_like_2_//_9q32_//_84263	0.000	0.000000000	1.62
TC10000099.hg.1	ENST00000384716_//_RNU6-1_//_RNA,_U6_small_nuclear_1_//_15q23_//_26827_///_ENST00000384716_//_RNU6-2_//_RNA,_U6_small_nuclear_2_//_10p13_//_26826	0.000	0.000000000	1.62
TC11000770.hg.1	NM_033388_//_ATG16L2_//_autophagy_related_16-like_2_//_11q13.4_//_89849_///_ENST00000321297_//_ATG16L2_//_autophagy_related_16-like_2_//_11q13.4_//_89849_///_ENST00000451353_//_ATG16L2_//_autophagy_related_16-like_2_//_11q13.4_//_89849_///_ENST00000534905_//_ATG16L2_//_autophagy_related_16-like_2_//_11q13.4_//_89849_///_AK303270_//_ATG16L2_//_autophagy_related_16-like_2_//_11q13.4_//_89849_///_BC…	0.000	0.000000000	1.62
TC11002738.hg.1	BC127792_//_TBC1D10C_//_TBC1_domain_family,_member_10C_//_11q13.2_//_374403	0.000	0.000000000	1.62
TC11003326.hg.1	#N/A	0.000	0.000000000	1.62
TC12000096.hg.1	NM_000365_//_TPI1_//_triosephosphate_isomerase_1_//_12p13_//_7167_///_NM_001159287_//_TPI1_//_triosephosphate_isomerase_1_//_12p13_//_7167_///_ENST00000229270_//_TPI1_//_triosephosphate_isomerase_1_//_12p13_//_7167_///_ENST00000396705_//_TPI1_//_triosephosphate_isomerase_1_//_12p13_//_7167_///_ENST00000488464_//_TPI1_//_triosephosphate_isomerase_1_//_12p13_//_7167_///_ENST00000535434_//_TPI1_//_t…	0.000	0.000000000	1.62
TC12003036.hg.1	#N/A	0.000	0.000000000	1.62
TC12003304.hg.1	NM_023922_//_TAS2R14_//_taste_receptor,_type_2,_member_14_//_12p13_//_50840_///_ENST00000381852_//_TAS2R14_//_taste_receptor,_type_2,_member_14_//_12p13_//_50840_///_BC069148_//_TAS2R14_//_taste_receptor,_type_2,_member_14_//_12p13_//_50840_///_BC101994_//_TAS2R14_//_taste_receptor,_type_2,_member_14_//_12p13_//_50840_///_BC103699_//_TAS2R14_//_taste_receptor,_type_2,_member_14_//_12p13_//_50840_…	0.000	0.000000000	1.62
TC15001104.hg.1	ENST00000340249_//_GOLGA8IP_//_golgin_A8_family,_member_I,_pseudogene_//_15q11.2_//_283796	0.000	0.000000000	1.62
TC15001162.hg.1	#N/A	0.001	0.007246506	1.62
TC16000374.hg.1	NM_000632_//_ITGAM_//_integrin,_alpha_M_(complement_component_3_receptor_3_subunit)_//_16p11.2_//_3684_///_NM_001145808_//_ITGAM_//_integrin,_alpha_M_(complement_component_3_receptor_3_subunit)_//_16p11.2_//_3684_///_ENST00000287497_//_ITGAM_//_integrin,_alpha_M_(complement_component_3_receptor_3_subunit)_//_16p11.2_//_3684_///_ENST00000544665_//_ITGAM_//_integrin,_alpha_M_(complement_component_3…	0.001	0.007246506	1.62
TC16001411.hg.1	U18303_//_CIITA_//_class_II,_major_histocompatibility_complex,_transactivator_//_16p13_//_4261	0.000	0.000000000	1.62
TC16001855.hg.1	#N/A	0.000	0.000000000	1.62
TC17001095.hg.1	NM_032356_//_NAA38_//_N(alpha)-acetyltransferase_38,_NatC_auxiliary_subunit_//_17p13.1_//_84316_///_ENST00000333775_//_NAA38_//_N(alpha)-acetyltransferase_38,_NatC_auxiliary_subunit_//_17p13.1_//_84316_///_BC006407_//_NAA38_//_N(alpha)-acetyltransferase_38,_NatC_auxiliary_subunit_//_17p13.1_//_84316_///_BC033861_//_NAA38_//_N(alpha)-acetyltransferase_38,_NatC_auxiliary_subunit_//_17p13.1_//_84316…	0.000	0.000000000	1.62
TC17002835.hg.1	#N/A	0.000	0.000000000	1.62
TC18000987.hg.1	D16475_//_ZNF516_//_zinc_finger_protein_516_//_18q23_//_9658_///_D86975_//_ZNF516_//_zinc_finger_protein_516_//_18q23_//_9658	0.001	0.007246506	1.62
TC19001956.hg.1	#N/A	0.000	0.000000000	1.62
TC21001061.hg.1	NM_005128_//_DOPEY2_//_dopey_family_member_2_//_21q22.2_//_9980_///_ENST00000399151_//_DOPEY2_//_dopey_family_member_2_//_21q22.2_//_9980_///_ENST00000492760_//_DOPEY2_//_dopey_family_member_2_//_21q22.2_//_9980_///_AK025095_//_DOPEY2_//_dopey_family_member_2_//_21q22.2_//_9980_///_OTTHUMT00000194636_//_DOPEY2_//_dopey_family_member_2_//_21q22.2_//_9980_///_OTTHUMT00000194637_//_DOPEY2_//_dopey_f…	0.000	0.000000000	1.62
TC01000347.hg.1	NM_001006665_//_RPS6KA1_//_ribosomal_protein_S6_kinase,_90kDa,_polypeptide_1_//_1p_//_6195_///_NM_002953_//_RPS6KA1_//_ribosomal_protein_S6_kinase,_90kDa,_polypeptide_1_//_1p_//_6195_///_ENST00000374166_//_RPS6KA1_//_ribosomal_protein_S6_kinase,_90kDa,_polypeptide_1_//_1p_//_6195_///_ENST00000374168_//_RPS6KA1_//_ribosomal_protein_S6_kinase,_90kDa,_polypeptide_1_//_1p_//_6195_///_ENST00000488985_…	0.001	0.007246506	1.61
TC01003057.hg.1	NM_001004340_//_FCGR1B_//_Fc_fragment_of_IgG,_high_affinity_Ib,_receptor_(CD64)_//_1p11.2_//_2210_///_NM_001017986_//_FCGR1B_//_Fc_fragment_of_IgG,_high_affinity_Ib,_receptor_(CD64)_//_1p11.2_//_2210_///_NM_001244910_//_FCGR1B_//_Fc_fragment_of_IgG,_high_affinity_Ib,_receptor_(CD64)_//_1p11.2_//_2210_///_NR_045213_//_FCGR1B_//_Fc_fragment_of_IgG,_high_affinity_Ib,_receptor_(CD64)_//_1p11.2_//_221…	0.000	0.000000000	1.61
TC01004732.hg.1	#N/A	0.000	0.000000000	1.61
TC01005192.hg.1	#N/A	0.000	0.000000000	1.61
TC01005696.hg.1	#N/A	0.000	0.000000000	1.61
TC02000227.hg.1	#N/A	0.000	0.000000000	1.61
TC02001396.hg.1	NM_152383_//_DIS3L2_//_DIS3_like_3-5_exoribonuclease_2_//_2q37.1_//_129563_///_ENST00000273009_//_DIS3L2_//_DIS3_like_3-5_exoribonuclease_2_//_2q37.1_//_129563_///_ENST00000325385_//_DIS3L2_//_DIS3_like_3-5_exoribonuclease_2_//_2q37.1_//_129563_///_ENST00000409307_//_DIS3L2_//_DIS3_like_3-5_exoribonuclease_2_//_2q37.1_//_129563_///_ENST00000409401_//_DIS3L2_//_DIS3_like_3-5_exoribonuclease_2_//_2…	0.000	0.000000000	1.61
TC02004724.hg.1	EF212156_//_TTN_//_titin_//_2q31_//_7273	0.001	0.007246506	1.61
TC03000757.hg.1	#N/A	0.000	0.000000000	1.61
TC03001008.hg.1	NM_001009921_//_VPS8_//_vacuolar_protein_sorting_8_homolog_(S._cerevisiae)_//_3q27.2_//_23355_///_NM_015303_//_VPS8_//_vacuolar_protein_sorting_8_homolog_(S._cerevisiae)_//_3q27.2_//_23355_///_ENST00000287546_//_VPS8_//_vacuolar_protein_sorting_8_homolog_(S._cerevisiae)_//_3q27.2_//_23355_///_ENST00000424463_//_VPS8_//_vacuolar_protein_sorting_8_homolog_(S._cerevisiae)_//_3q27.2_//_23355_///_ENST…	0.000	0.000000000	1.61
TC03001040.hg.1	ENST00000384918_//_MIR28_//_microRNA_28_//_3q28_//_407020	0.000	0.000000000	1.61
TC03001993.hg.1	ENST00000410479_//_RNY5P3_//_RNA,_Ro-associated_Y5_pseudogene_3_//_NA_//_NA	0.000	0.000000000	1.61
TC04001056.hg.1	#N/A	0.001	0.007246506	1.61
TC04001237.hg.1	#N/A	0.000	0.000000000	1.61
TC04002943.hg.1	NR_034075_//_THAP9-AS1_//_THAP9_antisense_RNA_1_//_NA_//_100499177_///_NR_034076_//_THAP9-AS1_//_THAP9_antisense_RNA_1_//_NA_//_100499177_///_NR_034077_//_THAP9-AS1_//_THAP9_antisense_RNA_1_//_NA_//_100499177_///_AK128593_//_THAP9-AS1_//_THAP9_antisense_RNA_1_//_NA_//_100499177_///_NR_034075_//_THAP9-AS1_//_THAP9_antisense_RNA_1_//_NA_//_100499177_///_uc003hnq.3_//_THAP9-AS1_//_THAP9_antisense_RN…	0.000	0.000000000	1.61
TC05000168.hg.1	NM_018034_//_WDR70_//_WD_repeat_domain_70_//_5p13.2_//_55100_///_ENST00000265107_//_WDR70_//_WD_repeat_domain_70_//_5p13.2_//_55100_///_ENST00000504564_//_WDR70_//_WD_repeat_domain_70_//_5p13.2_//_55100_///_ENST00000510699_//_WDR70_//_WD_repeat_domain_70_//_5p13.2_//_55100_///_AK310901_//_WDR70_//_WD_repeat_domain_70_//_5p13.2_//_55100_///_BC009648_//_WDR70_//_WD_repeat_domain_70_//_5p13.2_//_551…	0.000	0.000000000	1.61
TC06001385.hg.1	ENST00000339812_//_HIST1H2BJ_//_histone_cluster_1,_H2bj_//_6p22.1_//_8970_///_ENST00000541790_//_HIST1H2BG_//_histone_cluster_1,_H2bg_//_6p22.2_//_8339_///_BC014312_//_HIST1H2BJ_//_histone_cluster_1,_H2bj_//_6p22.1_//_8970_///_OTTHUMT00000040138_//_HIST1H2BJ_//_histone_cluster_1,_H2bj_//_6p22.1_//_8970	0.000	0.000000000	1.61
TC06002045.hg.1	#N/A	0.000	0.000000000	1.61
TC07001846.hg.1	NM_000883_//_IMPDH1_//_IMP_(inosine_5-monophosphate)_dehydrogenase_1_//_7q31.3-q32_//_3614_///_NM_001102605_//_IMPDH1_//_IMP_(inosine_5-monophosphate)_dehydrogenase_1_//_7q31.3-q32_//_3614_///_NM_001142573_//_IMPDH1_//_IMP_(inosine_5-monophosphate)_dehydrogenase_1_//_7q31.3-q32_//_3614_///_NM_001142574_//_IMPDH1_//_IMP_(inosine_5-monophosphate)_dehydrogenase_1_//_7q31.3-q32_//_3614_///_NM_0011425…	0.000	0.000000000	1.61
TC08000649.hg.1	#N/A	0.001	0.007246506	1.61
TC09001396.hg.1	#N/A	0.000	0.000000000	1.61
TC0X001758.hg.1	AK056217_//_NHSL2_//_NHS-like_2_//_Xq13.1_//_340527	0.000	0.000000000	1.61
TC0X002222.hg.1	BC030766_//_TENM1_//_teneurin_transmembrane_protein_1_//_Xq25_//_10178	0.000	0.000000000	1.61
TC10000294.hg.1	NM_001169106_//_FAM21C_//_family_with_sequence_similarity_21,_member_C_//_10q11.1_//_253725_///_NM_001169107_//_FAM21C_//_family_with_sequence_similarity_21,_member_C_//_10q11.1_//_253725_///_NM_015262_//_FAM21C_//_family_with_sequence_similarity_21,_member_C_//_10q11.1_//_253725_///_ENST00000336378_//_FAM21C_//_family_with_sequence_similarity_21,_member_C_//_10q11.1_//_253725_///_ENST00000359860…	0.001	0.007246506	1.61
TC10000310.hg.1	NM_018232_//_FAM21A_//_family_with_sequence_similarity_21,_member_A_//_10q11.23_//_387680_///_AK125147_//_FAM21A_//_family_with_sequence_similarity_21,_member_A_//_10q11.23_//_387680_///_BC075815_//_FAM21A_//_family_with_sequence_similarity_21,_member_A_//_10q11.23_//_387680	0.000	0.000000000	1.61
TC10000777.hg.1	#N/A	0.001	0.007246506	1.61
TC10001394.hg.1	NM_001195518_//_MICU1_//_mitochondrial_calcium_uptake_1_//_10q22.1_//_10367_///_NM_001195519_//_MICU1_//_mitochondrial_calcium_uptake_1_//_10q22.1_//_10367_///_NM_006077_//_MICU1_//_mitochondrial_calcium_uptake_1_//_10q22.1_//_10367_///_ENST00000361114_//_MICU1_//_mitochondrial_calcium_uptake_1_//_10q22.1_//_10367_///_ENST00000398761_//_MICU1_//_mitochondrial_calcium_uptake_1_//_10q22.1_//_10367_…	0.000	0.000000000	1.61
TC10002016.hg.1	#N/A	0.001	0.007246506	1.61
TC10002189.hg.1	#N/A	0.000	0.000000000	1.61
TC11001909.hg.1	NM_001098670_//_RASGRP2_//_RAS_guanyl_releasing_protein_2_(calcium_and_DAG-regulated)_//_11q13_//_10235_///_NM_001098671_//_RASGRP2_//_RAS_guanyl_releasing_protein_2_(calcium_and_DAG-regulated)_//_11q13_//_10235_///_NM_153819_//_RASGRP2_//_RAS_guanyl_releasing_protein_2_(calcium_and_DAG-regulated)_//_11q13_//_10235_///_ENST00000354024_//_RASGRP2_//_RAS_guanyl_releasing_protein_2_(calcium_and_DAG-…	0.000	0.000000000	1.61
TC12001566.hg.1	NM_001127321_//_CBX5_//_chromobox_homolog_5_//_12q13.13_//_23468_///_NM_001127322_//_CBX5_//_chromobox_homolog_5_//_12q13.13_//_23468_///_NM_012117_//_CBX5_//_chromobox_homolog_5_//_12q13.13_//_23468_///_NR_039851_//_MIR3198-2_//_microRNA_3198-2_//_NA_//_100616400_///_ENST00000209875_//_CBX5_//_chromobox_homolog_5_//_12q13.13_//_23468_///_ENST00000439541_//_CBX5_//_chromobox_homolog_5_//_12q13.13…	0.000	0.000000000	1.61
TC12002890.hg.1	#N/A	0.000	0.000000000	1.61
TC12003215.hg.1	NM_001127460_//_PAN2_//_PAN2_poly(A)_specific_ribonuclease_subunit_//_12q13.3_//_9924_///_NM_001166279_//_PAN2_//_PAN2_poly(A)_specific_ribonuclease_subunit_//_12q13.3_//_9924_///_NM_014871_//_PAN2_//_PAN2_poly(A)_specific_ribonuclease_subunit_//_12q13.3_//_9924_///_ENST00000257931_//_PAN2_//_PAN2_poly(A)_specific_ribonuclease_subunit_//_12q13.3_//_9924_///_ENST00000425394_//_PAN2_//_PAN2_poly(A)…	0.000	0.000000000	1.61
TC14001286.hg.1	#N/A	0.000	0.000000000	1.61
TC14001436.hg.1	NM_001080414_//_CCDC88C_//_coiled-coil_domain_containing_88C_//_14q32.11_//_440193_///_ENST00000331194_//_CCDC88C_//_coiled-coil_domain_containing_88C_//_14q32.11_//_440193_///_ENST00000389856_//_CCDC88C_//_coiled-coil_domain_containing_88C_//_14q32.11_//_440193_///_ENST00000389857_//_CCDC88C_//_coiled-coil_domain_containing_88C_//_14q32.11_//_440193_///_ENST00000553403_//_CCDC88C_//_coiled-coil_…	0.000	0.000000000	1.61
TC15000157.hg.1	AK310526_//_GOLGA8T_//_golgin_A8_family,_member_T_//_15q13.2_//_653075	0.000	0.000000000	1.61
TC16000152.hg.1	NR_036166_//_MIR548X_//_microRNA_548x_//_NA_//_100422920_///_NR_036166_//_MIR548X_//_microRNA_548x_//_NA_//_100422920_///_uc021tct.1_//_MIR548X_//_microRNA_548x_//_NA_//_100422920	0.000	0.000000000	1.61
TC17001977.hg.1	BC033560_//_LOC101929511_//_uncharacterized_LOC101929511_//_NA_//_101929511	0.001	0.007246506	1.61
TC17002362.hg.1	NR_003587_//_MYO15B_//_myosin_XVB_//_17q25.1_//_80022	0.000	0.000000000	1.61
TC19000489.hg.1	NM_001007469_//_HCST_//_hematopoietic_cell_signal_transducer_//_19q13.1_//_10870_///_NM_014266_//_HCST_//_hematopoietic_cell_signal_transducer_//_19q13.1_//_10870_///_ENST00000246551_//_HCST_//_hematopoietic_cell_signal_transducer_//_19q13.1_//_10870_///_ENST00000437550_//_HCST_//_hematopoietic_cell_signal_transducer_//_19q13.1_//_10870_///_BC035931_//_HCST_//_hematopoietic_cell_signal_transducer…	0.001	0.007246506	1.61
TC19002317.hg.1	AK022050_//_HNRNPM_//_heterogeneous_nuclear_ribonucleoprotein_M_//_19p13.2_//_4670	0.000	0.000000000	1.61
3517153_st	#N/A	0.000	0.000000000	1.6
TC01001870.hg.1	#N/A	0.001	0.007246506	1.6
TC01003891.hg.1	#N/A	0.000	0.000000000	1.6
TC02001273.hg.1	NR_037701_//_PKI55_//_DKFZp434H1419_//_2q35_//_150967	0.001	0.007246506	1.6
TC02002395.hg.1	#N/A	0.001	0.007246506	1.6
TC03000336.hg.1	NM_015136_//_STAB1_//_stabilin_1_//_3p21.1_//_23166_///_ENST00000321725_//_STAB1_//_stabilin_1_//_3p21.1_//_23166_///_AB052957_//_STAB1_//_stabilin_1_//_3p21.1_//_23166_///_BC150250_//_STAB1_//_stabilin_1_//_3p21.1_//_23166_///_OTTHUMT00000351380_//_STAB1_//_stabilin_1_//_3p21.1_//_23166_///_OTTHUMT00000351381_//_STAB1_//_stabilin_1_//_3p21.1_//_23166_///_OTTHUMT00000351382_//_STAB1_//_stabilin_1…	0.000	0.000000000	1.6
TC04000075.hg.1	NM_001113361_//_TBC1D14_//_TBC1_domain_family,_member_14_//_4p16.1_//_57533_///_NM_001113363_//_TBC1D14_//_TBC1_domain_family,_member_14_//_4p16.1_//_57533_///_NM_020773_//_TBC1D14_//_TBC1_domain_family,_member_14_//_4p16.1_//_57533_///_ENST00000409757_//_TBC1D14_//_TBC1_domain_family,_member_14_//_4p16.1_//_57533_///_ENST00000410031_//_TBC1D14_//_TBC1_domain_family,_member_14_//_4p16.1_//_57533_…	0.000	0.000000000	1.6
TC04000687.hg.1	NM_001204366_//_MGST2_//_microsomal_glutathione_S-transferase_2_//_4q28.3_//_4258_///_NM_001204367_//_MGST2_//_microsomal_glutathione_S-transferase_2_//_4q28.3_//_4258_///_NM_001204368_//_MGST2_//_microsomal_glutathione_S-transferase_2_//_4q28.3_//_4258_///_NM_002413_//_MGST2_//_microsomal_glutathione_S-transferase_2_//_4q28.3_//_4258_///_ENST00000265498_//_MGST2_//_microsomal_glutathione_S-trans…	0.000	0.000000000	1.6
TC04001128.hg.1	#N/A	0.000	0.000000000	1.6
TC05000639.hg.1	NM_005732_//_RAD50_//_RAD50_homolog,_double_strand_break_repair_protein_//_5q31_//_10111_///_ENST00000378823_//_RAD50_//_RAD50_homolog,_double_strand_break_repair_protein_//_5q31_//_10111_///_ENST00000487596_//_RAD50_//_RAD50_homolog,_double_strand_break_repair_protein_//_5q31_//_10111_///_AF057300_//_RAD50_//_RAD50_homolog,_double_strand_break_repair_protein_//_5q31_//_10111_///_BC136436_//_RAD5…	0.000	0.000000000	1.6
TC05001660.hg.1	NM_001163315_//_FBXL17_//_F-box_and_leucine-rich_repeat_protein_17_//_5q21.3_//_64839_///_ENST00000359660_//_FBXL17_//_F-box_and_leucine-rich_repeat_protein_17_//_5q21.3_//_64839_///_ENST00000496714_//_FBXL17_//_F-box_and_leucine-rich_repeat_protein_17_//_5q21.3_//_64839_///_ENST00000542267_//_FBXL17_//_F-box_and_leucine-rich_repeat_protein_17_//_5q21.3_//_64839_///_AL133602_//_FBXL17_//_F-box_an…	0.000	0.000000000	1.6
TC05002513.hg.1	#N/A	0.000	0.000000000	1.6
TC06001349.hg.1	NM_003530_//_HIST1H3D_//_histone_cluster_1,_H3d_//_6p22.1_//_8351_///_NM_021018_//_HIST1H3F_//_histone_cluster_1,_H3f_//_6p22.2_//_8968_///_NM_021065_//_HIST1H2AD_//_histone_cluster_1,_H2ad_//_6p21.3_//_3013_///_ENST00000341023_//_HIST1H2AD_//_histone_cluster_1,_H2ad_//_6p21.3_//_3013_///_ENST00000356476_//_HIST1H3D_//_histone_cluster_1,_H3d_//_6p22.1_//_8351_///_BC031333_//_HIST1H3D_//_histone_c…	0.000	0.000000000	1.6
TC06004128.hg.1	NM_006120_//_HLA-DMA_//_major_histocompatibility_complex,_class_II,_DM_alpha_//_6p21.3_//_3108_///_ENST00000374843_//_HLA-DMA_//_major_histocompatibility_complex,_class_II,_DM_alpha_//_6p21.3_//_3108_///_ENST00000395303_//_HLA-DMA_//_major_histocompatibility_complex,_class_II,_DM_alpha_//_6p21.3_//_3108_///_ENST00000395305_//_HLA-DMA_//_major_histocompatibility_complex,_class_II,_DM_alpha_//_6p21…	0.000	0.000000000	1.6
TC08000075.hg.1	ENST00000517732_//_LINCR-0001_//_uncharacterized_LINCR-0001_//_8p23.1_//_101929191_///_ENST00000518098_//_LINCR-0001_//_uncharacterized_LINCR-0001_//_8p23.1_//_101929191_///_ENST00000524047_//_LINCR-0001_//_uncharacterized_LINCR-0001_//_8p23.1_//_101929191	0.000	0.000000000	1.6
TC08000390.hg.1	#N/A	0.000	0.000000000	1.6
TC08000693.hg.1	#N/A	0.000	0.000000000	1.6
TC08001440.hg.1	NM_001135733_//_TP53INP1_//_tumor_protein_p53_inducible_nuclear_protein_1_//_8q22_//_94241_///_NM_033285_//_TP53INP1_//_tumor_protein_p53_inducible_nuclear_protein_1_//_8q22_//_94241_///_ENST00000342697_//_TP53INP1_//_tumor_protein_p53_inducible_nuclear_protein_1_//_8q22_//_94241_///_ENST00000448464_//_TP53INP1_//_tumor_protein_p53_inducible_nuclear_protein_1_//_8q22_//_94241_///_BC074813_//_TP53…	0.000	0.000000000	1.6
TC09001793.hg.1	#N/A	0.000	0.000000000	1.6
TC0X001059.hg.1	NM_001099684_//_FAM156B_//_family_with_sequence_similarity_156,_member_B_//_Xp11.22_//_727866_///_NM_001242489_//_FAM156A_//_family_with_sequence_similarity_156,_member_A_//_Xp11.22_//_29057_///_NM_001242490_//_FAM156A_//_family_with_sequence_similarity_156,_member_A_//_Xp11.22_//_29057_///_NM_001242491_//_FAM156A_//_family_with_sequence_similarity_156,_member_A_//_Xp11.22_//_29057_///_NM_0012424…	0.000	0.000000000	1.6
TC0X001952.hg.1	#N/A	0.000	0.000000000	1.6
TC10002165.hg.1	#N/A	0.000	0.000000000	1.6
TC12000765.hg.1	NM_001160_//_APAF1_//_apoptotic_peptidase_activating_factor_1_//_12q23_//_317_///_NM_013229_//_APAF1_//_apoptotic_peptidase_activating_factor_1_//_12q23_//_317_///_NM_181861_//_APAF1_//_apoptotic_peptidase_activating_factor_1_//_12q23_//_317_///_NM_181868_//_APAF1_//_apoptotic_peptidase_activating_factor_1_//_12q23_//_317_///_NM_181869_//_APAF1_//_apoptotic_peptidase_activating_factor_1_//_12q23_…	0.000	0.000000000	1.6
TC12000790.hg.1	#N/A	0.000	0.000000000	1.6
TC12001411.hg.1	#N/A	0.000	0.000000000	1.6
TC12002893.hg.1	M16439_//_ATP5G2_//_ATP_synthase,_H+_transporting,_mitochondrial_Fo_complex_subunit_C2_(subunit_9)_//_12q13.13_//_517	0.000	0.000000000	1.6
TC15000162.hg.1	NR_033933_//_GOLGA8T_//_golgin_A8_family,_member_T_//_15q13.2_//_653075_///_AK310526_//_GOLGA8T_//_golgin_A8_family,_member_T_//_15q13.2_//_653075_///_NR_033933_//_GOLGA8T_//_golgin_A8_family,_member_T_//_15q13.2_//_653075_///_uc010azm.1_//_GOLGA8T_//_golgin_A8_family,_member_T_//_15q13.2_//_653075_///_uc021sha.1_//_GOLGA8T_//_golgin_A8_family,_member_T_//_15q13.2_//_653075	0.000	0.000000000	1.6
TC15001737.hg.1	#N/A	0.001	0.007246506	1.6
TC15002122.hg.1	#N/A	0.001	0.007246506	1.6
TC15002804.hg.1	ENST00000512626_//_GOLGA8K_//_golgin_A8_family,_member_K_//_15q13.3_//_653125_///_OTTHUMT00000371108_//_GOLGA8K_//_golgin_A8_family,_member_K_//_15q13.3_//_653125	0.000	0.000000000	1.6
TC16000372.hg.1	NM_001170634_//_FUS_//_FUS_RNA_binding_protein_//_16p11.2_//_2521_///_NM_001170937_//_FUS_//_FUS_RNA_binding_protein_//_16p11.2_//_2521_///_NM_004960_//_FUS_//_FUS_RNA_binding_protein_//_16p11.2_//_2521_///_NR_028388_//_FUS_//_FUS_RNA_binding_protein_//_16p11.2_//_2521_///_ENST00000254108_//_FUS_//_FUS_RNA_binding_protein_//_16p11.2_//_2521_///_ENST00000380244_//_FUS_//_FUS_RNA_binding_protein_//…	0.000	0.000000000	1.6
TC16001896.hg.1	#N/A	0.000	0.000000000	1.6
TC17000618.hg.1	NM_176096_//_CDK5RAP3_//_CDK5_regulatory_subunit_associated_protein_3_//_17q21.32_//_80279_///_ENST00000338399_//_CDK5RAP3_//_CDK5_regulatory_subunit_associated_protein_3_//_17q21.32_//_80279_///_ENST00000536708_//_CDK5RAP3_//_CDK5_regulatory_subunit_associated_protein_3_//_17q21.32_//_80279_///_AF110322_//_CDK5RAP3_//_CDK5_regulatory_subunit_associated_protein_3_//_17q21.32_//_80279_///_AK225274…	0.000	0.000000000	1.6
TC17000761.hg.1	NR_036146_//_MIR548W_//_microRNA_548w_//_NA_//_100422923_///_NR_036146_//_MIR548W_//_microRNA_548w_//_NA_//_100422923_///_uc021ubk.1_//_MIR548W_//_microRNA_548w_//_NA_//_100422923	0.001	0.007246506	1.6
TC17000871.hg.1	#N/A	0.000	0.000000000	1.6
TC18000060.hg.1	NM_014214_//_IMPA2_//_inositol(myo)-1(or_4)-monophosphatase_2_//_18p11.2_//_3613_///_ENST00000269159_//_IMPA2_//_inositol(myo)-1(or_4)-monophosphatase_2_//_18p11.2_//_3613_///_ENST00000383376_//_IMPA2_//_inositol(myo)-1(or_4)-monophosphatase_2_//_18p11.2_//_3613_///_AF200432_//_IMPA2_//_inositol(myo)-1(or_4)-monophosphatase_2_//_18p11.2_//_3613_///_BC017176_//_IMPA2_//_inositol(myo)-1(or_4)-monop…	0.000	0.000000000	1.6
TC19000567.hg.1	NM_004596_//_SNRPA_//_small_nuclear_ribonucleoprotein_polypeptide_A_//_19q13.1_//_6626_///_ENST00000243563_//_SNRPA_//_small_nuclear_ribonucleoprotein_polypeptide_A_//_19q13.1_//_6626_///_BC000405_//_SNRPA_//_small_nuclear_ribonucleoprotein_polypeptide_A_//_19q13.1_//_6626_///_BC008290_//_SNRPA_//_small_nuclear_ribonucleoprotein_polypeptide_A_//_19q13.1_//_6626_///_uc002ooz.3_//_SNRPA_//_small_nu…	0.000	0.000000000	1.6
TC19001721.hg.1	NM_006270_//_RRAS_//_related_RAS_viral_(r-ras)_oncogene_homolog_//_19q13.33_//_6237_///_ENST00000246792_//_RRAS_//_related_RAS_viral_(r-ras)_oncogene_homolog_//_19q13.33_//_6237_///_BC016286_//_RRAS_//_related_RAS_viral_(r-ras)_oncogene_homolog_//_19q13.33_//_6237_///_BC016318_//_RRAS_//_related_RAS_viral_(r-ras)_oncogene_homolog_//_19q13.33_//_6237_///_uc002pop.1_//_RRAS_//_related_RAS_viral_(r-…	0.000	0.000000000	1.6
TC19001779.hg.1	NM_001171156_//_SIGLEC10_//_sialic_acid_binding_Ig-like_lectin_10_//_19q13.3_//_89790_///_NM_001171157_//_SIGLEC10_//_sialic_acid_binding_Ig-like_lectin_10_//_19q13.3_//_89790_///_NM_001171158_//_SIGLEC10_//_sialic_acid_binding_Ig-like_lectin_10_//_19q13.3_//_89790_///_NM_001171159_//_SIGLEC10_//_sialic_acid_binding_Ig-like_lectin_10_//_19q13.3_//_89790_///_NM_001171160_//_SIGLEC10_//_sialic_acid…	0.000	0.000000000	1.6
TC19001990.hg.1	#N/A	0.001	0.007246506	1.6
TC21000239.hg.1	NR_038311_//_ITGB2-AS1_//_ITGB2_antisense_RNA_1_//_NA_//_100505746_///_NR_038312_//_ITGB2-AS1_//_ITGB2_antisense_RNA_1_//_NA_//_100505746_///_NR_038313_//_ITGB2-AS1_//_ITGB2_antisense_RNA_1_//_NA_//_100505746_///_NR_038314_//_ITGB2-AS1_//_ITGB2_antisense_RNA_1_//_NA_//_100505746_///_NR_038315_//_ITGB2-AS1_//_ITGB2_antisense_RNA_1_//_NA_//_100505746_///_NR_038316_//_ITGB2-AS1_//_ITGB2_antisense_RN…	0.000	0.000000000	1.6
TC22000900.hg.1	#N/A	0.001	0.007246506	1.6
TC22001411.hg.1	NR_026997_//_C22orf34_//_chromosome_22_open_reading_frame_34_//_22q13.33_//_348645	0.000	0.000000000	1.6
TC6_cox_hap2000077.hg.1	NM_001039651_//_SAPCD1_//_suppressor_APC_domain_containing_1_//_6p21.33_//_401251_///_NM_002441_//_MSH5_//_mutS_homolog_5_//_6p21.3_//_4439_///_NM_025259_//_MSH5_//_mutS_homolog_5_//_6p21.3_//_4439_///_NM_172165_//_MSH5_//_mutS_homolog_5_//_6p21.3_//_4439_///_NM_172166_//_MSH5_//_mutS_homolog_5_//_6p21.3_//_4439_///_NR_037846_//_MSH5-SAPCD1_//_MSH5-SAPCD1_readthrough_(NMD_candidate)_//_6p_//_1005…	0.000	0.000000000	1.6
TC6_cox_hap2000242.hg.1	NM_021221_//_LY6G5B_//_lymphocyte_antigen_6_complex,_locus_G5B_//_6p21.3_//_58496_///_OTTHUMT00000077210_//_LY6G5B_//_lymphocyte_antigen_6_complex,_locus_G5B_//_6p21.3_//_58496_///_OTTHUMT00000127854_//_LY6G5B_//_lymphocyte_antigen_6_complex,_locus_G5B_//_6p21.3_//_58496_///_uc011ffx.1_//_LY6G5B_//_lymphocyte_antigen_6_complex,_locus_G5B_//_6p21.3_//_58496	0.000	0.000000000	1.6
TC6_dbb_hap3000068.hg.1	NM_001039651_//_SAPCD1_//_suppressor_APC_domain_containing_1_//_6p21.33_//_401251_///_NM_002441_//_MSH5_//_mutS_homolog_5_//_6p21.3_//_4439_///_NM_025259_//_MSH5_//_mutS_homolog_5_//_6p21.3_//_4439_///_NM_172165_//_MSH5_//_mutS_homolog_5_//_6p21.3_//_4439_///_NM_172166_//_MSH5_//_mutS_homolog_5_//_6p21.3_//_4439_///_NR_037846_//_MSH5-SAPCD1_//_MSH5-SAPCD1_readthrough_(NMD_candidate)_//_6p_//_1005…	0.000	0.000000000	1.6
TC6_dbb_hap3000220.hg.1	NM_021221_//_LY6G5B_//_lymphocyte_antigen_6_complex,_locus_G5B_//_6p21.3_//_58496_///_OTTHUMT00000310724_//_LY6G5B_//_lymphocyte_antigen_6_complex,_locus_G5B_//_6p21.3_//_58496_///_OTTHUMT00000310725_//_LY6G5B_//_lymphocyte_antigen_6_complex,_locus_G5B_//_6p21.3_//_58496_///_uc011gdu.1_//_LY6G5B_//_lymphocyte_antigen_6_complex,_locus_G5B_//_6p21.3_//_58496	0.000	0.000000000	1.6
TC6_mann_hap4000194.hg.1	NM_021221_//_LY6G5B_//_lymphocyte_antigen_6_complex,_locus_G5B_//_6p21.3_//_58496_///_OTTHUMT00000311686_//_LY6G5B_//_lymphocyte_antigen_6_complex,_locus_G5B_//_6p21.3_//_58496_///_OTTHUMT00000311687_//_LY6G5B_//_lymphocyte_antigen_6_complex,_locus_G5B_//_6p21.3_//_58496_///_uc011haa.1_//_LY6G5B_//_lymphocyte_antigen_6_complex,_locus_G5B_//_6p21.3_//_58496	0.000	0.000000000	1.6
TC6_mcf_hap5000063.hg.1	NM_001039651_//_SAPCD1_//_suppressor_APC_domain_containing_1_//_6p21.33_//_401251_///_NM_002441_//_MSH5_//_mutS_homolog_5_//_6p21.3_//_4439_///_NM_025259_//_MSH5_//_mutS_homolog_5_//_6p21.3_//_4439_///_NM_172165_//_MSH5_//_mutS_homolog_5_//_6p21.3_//_4439_///_NM_172166_//_MSH5_//_mutS_homolog_5_//_6p21.3_//_4439_///_NR_037846_//_MSH5-SAPCD1_//_MSH5-SAPCD1_readthrough_(NMD_candidate)_//_6p_//_1005…	0.000	0.000000000	1.6
TC6_mcf_hap5000211.hg.1	NM_021221_//_LY6G5B_//_lymphocyte_antigen_6_complex,_locus_G5B_//_6p21.3_//_58496_///_OTTHUMT00000312782_//_LY6G5B_//_lymphocyte_antigen_6_complex,_locus_G5B_//_6p21.3_//_58496_///_OTTHUMT00000312783_//_LY6G5B_//_lymphocyte_antigen_6_complex,_locus_G5B_//_6p21.3_//_58496_///_uc011hst.1_//_LY6G5B_//_lymphocyte_antigen_6_complex,_locus_G5B_//_6p21.3_//_58496	0.000	0.000000000	1.6
3662460_st	#N/A	0.000	0.000000000	1.59
TC01001291.hg.1	ENST00000406836_//_HMGN2P18_//_high_mobility_group_nucleosomal_binding_domain_2_pseudogene_18_//_NA_//_NA	0.000	0.000000000	1.59
TC01001669.hg.1	NM_020216_//_RNPEP_//_arginyl_aminopeptidase_(aminopeptidase_B)_//_1q32_//_6051_///_ENST00000295640_//_RNPEP_//_arginyl_aminopeptidase_(aminopeptidase_B)_//_1q32_//_6051_///_ENST00000367286_//_RNPEP_//_arginyl_aminopeptidase_(aminopeptidase_B)_//_1q32_//_6051_///_ENST00000471105_//_RNPEP_//_arginyl_aminopeptidase_(aminopeptidase_B)_//_1q32_//_6051_///_AL390139_//_RNPEP_//_arginyl_aminopeptidase_(…	0.000	0.000000000	1.59
TC01003613.hg.1	#N/A	0.000	0.000000000	1.59
TC01003961.hg.1	NM_001122835_//_TTC13_//_tetratricopeptide_repeat_domain_13_//_1q42.2_//_79573_///_NM_024525_//_TTC13_//_tetratricopeptide_repeat_domain_13_//_1q42.2_//_79573_///_ENST00000366661_//_TTC13_//_tetratricopeptide_repeat_domain_13_//_1q42.2_//_79573_///_ENST00000366662_//_TTC13_//_tetratricopeptide_repeat_domain_13_//_1q42.2_//_79573_///_AK309725_//_TTC13_//_tetratricopeptide_repeat_domain_13_//_1q42.…	0.000	0.000000000	1.59
TC01004141.hg.1	#N/A	0.000	0.000000000	1.59
TC01005365.hg.1	ENST00000461448_//_SNHG12_//_small_nucleolar_RNA_host_gene_12_//_1p35.3_//_85028_///_ENST00000461832_//_SNHG12_//_small_nucleolar_RNA_host_gene_12_//_1p35.3_//_85028_///_ENST00000464115_//_SNHG12_//_small_nucleolar_RNA_host_gene_12_//_1p35.3_//_85028_///_ENST00000464612_//_SNHG12_//_small_nucleolar_RNA_host_gene_12_//_1p35.3_//_85028_///_ENST00000470977_//_SNHG12_//_small_nucleolar_RNA_host_gene_…	0.000	0.000000000	1.59
TC02002119.hg.1	ENST00000411738_//_LOC100506123_//_uncharacterized_LOC100506123_//_2q11_//_100506123_///_ENST00000492960_//_LOC100506123_//_uncharacterized_LOC100506123_//_2q11_//_100506123_///_NR_040097_//_LOC100506123_//_uncharacterized_LOC100506123_//_2q11_//_100506123_///_uc002sxv.4_//_LOC100506123_//_uncharacterized_LOC100506123_//_2q11_//_100506123	0.000	0.000000000	1.59
TC02004294.hg.1	#N/A	0.000	0.000000000	1.59
TC03001589.hg.1	#N/A	0.000	0.000000000	1.59
TC03001605.hg.1	ENST00000383985_//_RNU6-26P_//_RNA,_U6_small_nuclear_26,_pseudogene_//_NA_//_100873741	0.001	0.007246506	1.59
TC03001845.hg.1	ENST00000450495_//_HMGN2P25_//_high_mobility_group_nucleosomal_binding_domain_2_pseudogene_25_//_NA_//_NA	0.000	0.000000000	1.59
TC03002773.hg.1	#N/A	0.001	0.007246506	1.59
TC04001378.hg.1	ENST00000384793_//_RNU6-33P_//_RNA,_U6_small_nuclear_33,_pseudogene_//_NA_//_100873748	0.000	0.000000000	1.59
TC05000108.hg.1	NR_027026_//_GUSBP1_//_glucuronidase,_beta_pseudogene_1_//_5p14.3_//_728411_///_NR_027027_//_GUSBP1_//_glucuronidase,_beta_pseudogene_1_//_5p14.3_//_728411_///_NR_027028_//_GUSBP1_//_glucuronidase,_beta_pseudogene_1_//_5p14.3_//_728411_///_ENST00000508973_//_GUSBP1_//_glucuronidase,_beta_pseudogene_1_//_5p14.3_//_728411_///_BC038977_//_GUSBP1_//_glucuronidase,_beta_pseudogene_1_//_5p14.3_//_72841…	0.000	0.000000000	1.59
TC05000551.hg.1	NM_016144_//_COMMD10_//_COMM_domain_containing_10_//_5q23.1_//_51397_///_ENST00000274458_//_COMMD10_//_COMM_domain_containing_10_//_5q23.1_//_51397_///_ENST00000503424_//_COMMD10_//_COMM_domain_containing_10_//_5q23.1_//_51397_///_ENST00000515539_//_COMMD10_//_COMM_domain_containing_10_//_5q23.1_//_51397_///_BC005179_//_COMMD10_//_COMM_domain_containing_10_//_5q23.1_//_51397_///_OTTHUMT0000037103…	0.000	0.000000000	1.59
TC05000786.hg.1	OTTHUMT00000370823_//_RP11-278J6.2_//_NA_//_NA_//_NA	0.000	0.000000000	1.59
TC05001345.hg.1	NM_019087_//_ARL15_//_ADP-ribosylation_factor_like_GTPase_15_//_5p15.2_//_54622_///_ENST00000502271_//_ARL15_//_ADP-ribosylation_factor_like_GTPase_15_//_5p15.2_//_54622_///_ENST00000504924_//_ARL15_//_ADP-ribosylation_factor_like_GTPase_15_//_5p15.2_//_54622_///_AK311482_//_ARL15_//_ADP-ribosylation_factor_like_GTPase_15_//_5p15.2_//_54622_///_BC026093_//_ARL15_//_ADP-ribosylation_factor_like_GT…	0.000	0.000000000	1.59
TC06000225.hg.1	NM_080596_//_HIST1H2AH_//_histone_cluster_1,_H2ah_//_6p21.33_//_85235_///_ENST00000377459_//_HIST1H2AH_//_histone_cluster_1,_H2ah_//_6p21.33_//_85235_///_BC093849_//_HIST1H2AH_//_histone_cluster_1,_H2ah_//_6p21.33_//_85235_///_BC093851_//_HIST1H2AH_//_histone_cluster_1,_H2ah_//_6p21.33_//_85235_///_BC134366_//_HIST1H2AH_//_histone_cluster_1,_H2ah_//_6p21.33_//_85235	0.000	0.000000000	1.59
TC06001329.hg.1	NM_014722_//_FAM65B_//_family_with_sequence_similarity_65,_member_B_//_6p22.3-p21.32_//_9750_///_NM_015864_//_FAM65B_//_family_with_sequence_similarity_65,_member_B_//_6p22.3-p21.32_//_9750_///_ENST00000259698_//_FAM65B_//_family_with_sequence_similarity_65,_member_B_//_6p22.3-p21.32_//_9750_///_ENST00000378023_//_FAM65B_//_family_with_sequence_similarity_65,_member_B_//_6p22.3-p21.32_//_9750_///…	0.000	0.000000000	1.59
TC06002772.hg.1	#N/A	0.000	0.000000000	1.59
TC07000429.hg.1	#N/A	0.000	0.000000000	1.59
TC07000462.hg.1	#N/A	0.000	0.000000000	1.59
TC07000490.hg.1	#N/A	0.000	0.000000000	1.59
TC07000656.hg.1	#N/A	0.000	0.000000000	1.59
TC07001531.hg.1	#N/A	0.000	0.000000000	1.59
TC07001617.hg.1	NM_000305_//_PON2_//_paraoxonase_2_//_7q21.3_//_5445_///_NM_001018161_//_PON2_//_paraoxonase_2_//_7q21.3_//_5445_///_ENST00000222572_//_PON2_//_paraoxonase_2_//_7q21.3_//_5445_///_ENST00000433091_//_PON2_//_paraoxonase_2_//_7q21.3_//_5445_///_ENST00000483292_//_PON2_//_paraoxonase_2_//_7q21.3_//_5445_///_AF001602_//_PON2_//_paraoxonase_2_//_7q21.3_//_5445_///_BC040010_//_PON2_//_paraoxonase_2_//_…	0.000	0.000000000	1.59
TC07001665.hg.1	#N/A	0.000	0.000000000	1.59
TC07001708.hg.1	#N/A	0.000	0.000000000	1.59
TC07001711.hg.1	#N/A	0.000	0.000000000	1.59
TC07001713.hg.1	AK301666_//_RASA4B_//_RAS_p21_protein_activator_4B_//_7q22.1_//_100271927	0.000	0.000000000	1.59
TC08001063.hg.1	#N/A	0.000	0.000000000	1.59
TC09000053.hg.1	#N/A	0.000	0.000000000	1.59
TC09000470.hg.1	#N/A	0.000	0.000000000	1.59
TC09001274.hg.1	#N/A	0.000	0.000000000	1.59
TC09002668.hg.1	#N/A	0.000	0.000000000	1.59
TC10000122.hg.1	NM_001001484_//_PTER_//_phosphotriesterase_related_//_10p12_//_9317_///_NM_030664_//_PTER_//_phosphotriesterase_related_//_10p12_//_9317_///_ENST00000298942_//_PTER_//_phosphotriesterase_related_//_10p12_//_9317_///_ENST00000378000_//_PTER_//_phosphotriesterase_related_//_10p12_//_9317_///_ENST00000423462_//_PTER_//_phosphotriesterase_related_//_10p12_//_9317_///_ENST00000485788_//_PTER_//_phosph…	0.000	0.000000000	1.59
TC10000810.hg.1	ENST00000408287_//_MIR548E_//_microRNA_548e_//_10q25.2_//_100313921	0.001	0.007246506	1.59
TC11001723.hg.1	NM_004308_//_ARHGAP1_//_Rho_GTPase_activating_protein_1_//_11p11.2_//_392_///_ENST00000311956_//_ARHGAP1_//_Rho_GTPase_activating_protein_1_//_11p11.2_//_392_///_AK307296_//_ARHGAP1_//_Rho_GTPase_activating_protein_1_//_11p11.2_//_392_///_AK310605_//_ARHGAP1_//_Rho_GTPase_activating_protein_1_//_11p11.2_//_392_///_BC018118_//_ARHGAP1_//_Rho_GTPase_activating_protein_1_//_11p11.2_//_392	0.000	0.000000000	1.59
TC12001157.hg.1	NM_016546_//_C1RL_//_complement_component_1,_r_subcomponent-like_//_12p13.31_//_51279_///_ENST00000266542_//_C1RL_//_complement_component_1,_r_subcomponent-like_//_12p13.31_//_51279_///_ENST00000504702_//_C1RL_//_complement_component_1,_r_subcomponent-like_//_12p13.31_//_51279_///_ENST00000544702_//_C1RL_//_complement_component_1,_r_subcomponent-like_//_12p13.31_//_51279_///_ENST00000545280_//_C1…	0.000	0.000000000	1.59
TC12001328.hg.1	NM_002223_//_ITPR2_//_inositol_1,4,5-trisphosphate_receptor,_type_2_//_12p11_//_3709_///_ENST00000242737_//_ITPR2_//_inositol_1,4,5-trisphosphate_receptor,_type_2_//_12p11_//_3709_///_ENST00000381340_//_ITPR2_//_inositol_1,4,5-trisphosphate_receptor,_type_2_//_12p11_//_3709_///_ENST00000545902_//_ITPR2_//_inositol_1,4,5-trisphosphate_receptor,_type_2_//_12p11_//_3709_///_AB012610_//_ITPR2_//_inos…	0.000	0.000000000	1.59
TC12001772.hg.1	NM_004664_//_LIN7A_//_lin-7_homolog_A_(C._elegans)_//_12q21_//_8825_///_ENST00000552864_//_LIN7A_//_lin-7_homolog_A_(C._elegans)_//_12q21_//_8825_///_AK022997_//_LIN7A_//_lin-7_homolog_A_(C._elegans)_//_12q21_//_8825_///_BC062332_//_LIN7A_//_lin-7_homolog_A_(C._elegans)_//_12q21_//_8825_///_BC099921_//_LIN7A_//_lin-7_homolog_A_(C._elegans)_//_12q21_//_8825_///_BC118609_//_LIN7A_//_lin-7_homolog_A…	0.000	0.000000000	1.59
TC12002727.hg.1	NR_036467_//_IFFO1_//_intermediate_filament_family_orphan_1_//_12p13.3_//_25900	0.000	0.000000000	1.59
TC13000746.hg.1	#N/A	0.000	0.000000000	1.59
TC14002287.hg.1	NR_033909_//_ECRP_//_ribonuclease,_RNase_A_family,_2_(liver,_eosinophil-derived_neurotoxin)_pseudogene_//_14q11.2_//_643332_///_ENST00000258817_//_ECRP_//_ribonuclease,_RNase_A_family,_2_(liver,_eosinophil-derived_neurotoxin)_pseudogene_//_14q11.2_//_643332_///_NR_033909_//_ECRP_//_ribonuclease,_RNase_A_family,_2_(liver,_eosinophil-derived_neurotoxin)_pseudogene_//_14q11.2_//_643332_///_uc021ror.…	0.000	0.000000000	1.59
TC15000190.hg.1	#N/A	0.000	0.000000000	1.59
TC16001410.hg.1	#N/A	0.000	0.000000000	1.59
TC19000237.hg.1	NM_004907_//_IER2_//_immediate_early_response_2_//_19p13.2_//_9592_///_ENST00000292433_//_IER2_//_immediate_early_response_2_//_19p13.2_//_9592_///_BC003625_//_IER2_//_immediate_early_response_2_//_19p13.2_//_9592_///_BC072432_//_IER2_//_immediate_early_response_2_//_19p13.2_//_9592_///_BC110647_//_IER2_//_immediate_early_response_2_//_19p13.2_//_9592_///_uc002mwr.3_//_IER2_//_immediate_early_res…	0.000	0.000000000	1.59
TC19001826.hg.1	NM_033297_//_NLRP12_//_NLR_family,_pyrin_domain_containing_12_//_19q13.42_//_91662_///_NM_144687_//_NLRP12_//_NLR_family,_pyrin_domain_containing_12_//_19q13.42_//_91662_///_ENST00000324134_//_NLRP12_//_NLR_family,_pyrin_domain_containing_12_//_19q13.42_//_91662_///_ENST00000345770_//_NLRP12_//_NLR_family,_pyrin_domain_containing_12_//_19q13.42_//_91662_///_ENST00000391772_//_NLRP12_//_NLR_family…	0.000	0.000000000	1.59
TC19002369.hg.1	#N/A	0.000	0.000000000	1.59
TC20000840.hg.1	NR_003017_//_SNORA71C_//_small_nucleolar_RNA,_H/ACA_box_71C_//_20q11.23_//_677839_///_ENST00000364642_//_SNORA71C_//_small_nucleolar_RNA,_H/ACA_box_71C_//_20q11.23_//_677839_///_NR_003017_//_SNORA71C_//_small_nucleolar_RNA,_H/ACA_box_71C_//_20q11.23_//_677839_///_uc002xin.1_//_SNORA71C_//_small_nucleolar_RNA,_H/ACA_box_71C_//_20q11.23_//_677839_///_uc002xin.1_//_SNORA71C_//_small_nucleolar_RNA,_H…	0.000	0.000000000	1.59
TC22000477.hg.1	NR_036168_//_MIR3198-1_//_microRNA_3198-1_//_NA_//_100423025_///_NR_036168_//_MIR3198-1_//_microRNA_3198-1_//_NA_//_100423025_///_uc021wkq.1_//_MIR3198-1_//_microRNA_3198-1_//_NA_//_100423025	0.000	0.000000000	1.59
TC6_qbl_hap6000223.hg.1	NM_021221_//_LY6G5B_//_lymphocyte_antigen_6_complex,_locus_G5B_//_6p21.3_//_58496_///_OTTHUMT00000035423_//_LY6G5B_//_lymphocyte_antigen_6_complex,_locus_G5B_//_6p21.3_//_58496_///_OTTHUMT00000035424_//_LY6G5B_//_lymphocyte_antigen_6_complex,_locus_G5B_//_6p21.3_//_58496_///_uc011iqd.1_//_LY6G5B_//_lymphocyte_antigen_6_complex,_locus_G5B_//_6p21.3_//_58496	0.000	0.000000000	1.59
TC6_ssto_hap7000197.hg.1	NM_021221_//_LY6G5B_//_lymphocyte_antigen_6_complex,_locus_G5B_//_6p21.3_//_58496_///_OTTHUMT00000268347_//_LY6G5B_//_lymphocyte_antigen_6_complex,_locus_G5B_//_6p21.3_//_58496_///_OTTHUMT00000268348_//_LY6G5B_//_lymphocyte_antigen_6_complex,_locus_G5B_//_6p21.3_//_58496_///_uc011jlq.1_//_LY6G5B_//_lymphocyte_antigen_6_complex,_locus_G5B_//_6p21.3_//_58496	0.000	0.000000000	1.59
TC01001172.hg.1	NM_000566_//_FCGR1A_//_Fc_fragment_of_IgG,_high_affinity_Ia,_receptor_(CD64)_//_1q21.2-q21.3_//_2209_///_ENST00000369168_//_FCGR1A_//_Fc_fragment_of_IgG,_high_affinity_Ia,_receptor_(CD64)_//_1q21.2-q21.3_//_2209_///_ENST00000489479_//_FCGR1A_//_Fc_fragment_of_IgG,_high_affinity_Ia,_receptor_(CD64)_//_1q21.2-q21.3_//_2209_///_BC032634_//_FCGR1A_//_Fc_fragment_of_IgG,_high_affinity_Ia,_receptor_(CD…	0.000	0.000000000	1.58
TC01002066.hg.1	AK293878_//_LINC01001_//_long_intergenic_non-protein_coding_RNA_1001_//_11p15.5_//_100133161	0.001	0.007246506	1.58
TC01004630.hg.1	BC044921_//_LOC105378910_//_uncharacterized_LOC105378910_//_NA_//_105378910	0.000	0.000000000	1.58
TC03001957.hg.1	NR_003001_//_SCARNA7_//_small_Cajal_body-specific_RNA_7_//_3q25.22_//_677767_///_ENST00000458797_//_SCARNA7_//_small_Cajal_body-specific_RNA_7_//_3q25.22_//_677767_///_uc003fdo.3_//_SCARNA7_//_small_Cajal_body-specific_RNA_7_//_3q25.22_//_677767	0.000	0.000000000	1.58
TC04000737.hg.1	#N/A	0.000	0.000000000	1.58
TC04001545.hg.1	#N/A	0.000	0.000000000	1.58
TC04002122.hg.1	AK098632_//_LOC102723704_//_uncharacterized_LOC102723704_//_4q24_//_102723704	0.001	0.007246506	1.58
TC05000400.hg.1	NM_002439_//_MSH3_//_mutS_homolog_3_//_5q14.1_//_4437_///_ENST00000265081_//_MSH3_//_mutS_homolog_3_//_5q14.1_//_4437_///_ENST00000512258_//_MSH3_//_mutS_homolog_3_//_5q14.1_//_4437_///_BC130434_//_MSH3_//_mutS_homolog_3_//_5q14.1_//_4437_///_OTTHUMT00000369471_//_MSH3_//_mutS_homolog_3_//_5q14.1_//_4437_///_OTTHUMT00000369473_//_MSH3_//_mutS_homolog_3_//_5q14.1_//_4437_///_OTTHUMT00000369474_//_…	0.000	0.000000000	1.58
TC07000877.hg.1	NM_001061_//_TBXAS1_//_thromboxane_A_synthase_1_(platelet)_//_7q34-q35_//_6916_///_NM_001130966_//_TBXAS1_//_thromboxane_A_synthase_1_(platelet)_//_7q34-q35_//_6916_///_NM_001166253_//_TBXAS1_//_thromboxane_A_synthase_1_(platelet)_//_7q34-q35_//_6916_///_NM_001166254_//_TBXAS1_//_thromboxane_A_synthase_1_(platelet)_//_7q34-q35_//_6916_///_NM_030984_//_TBXAS1_//_thromboxane_A_synthase_1_(platelet)…	0.000	0.000000000	1.58
TC08001104.hg.1	NR_039605_//_MIR548O2_//_microRNA_548o-2_//_NA_//_100616190_///_NR_039605_//_MIR548O2_//_microRNA_548o-2_//_NA_//_100616190_///_uc022atm.1_//_MIR548O2_//_microRNA_548o-2_//_NA_//_100616190	0.000	0.000000000	1.58
TC08002057.hg.1	#N/A	0.000	0.000000000	1.58
TC0X001363.hg.1	NM_006375_//_ENOX2_//_ecto-NOX_disulfide-thiol_exchanger_2_//_Xq25_//_10495_///_NM_182314_//_ENOX2_//_ecto-NOX_disulfide-thiol_exchanger_2_//_Xq25_//_10495_///_ENST00000338144_//_ENOX2_//_ecto-NOX_disulfide-thiol_exchanger_2_//_Xq25_//_10495_///_ENST00000370927_//_ENOX2_//_ecto-NOX_disulfide-thiol_exchanger_2_//_Xq25_//_10495_///_ENST00000370935_//_ENOX2_//_ecto-NOX_disulfide-thiol_exchanger_2_//…	0.000	0.000000000	1.58
TC10002066.hg.1	#N/A	0.000	0.000000000	1.58
TC11000720.hg.1	#N/A	0.001	0.007246506	1.58
TC11002164.hg.1	#N/A	0.000	0.000000000	1.58
TC12001141.hg.1	NM_001039670_//_IFFO1_//_intermediate_filament_family_orphan_1_//_12p13.3_//_25900_///_NM_001193457_//_IFFO1_//_intermediate_filament_family_orphan_1_//_12p13.3_//_25900_///_NM_080730_//_IFFO1_//_intermediate_filament_family_orphan_1_//_12p13.3_//_25900_///_NR_036467_//_IFFO1_//_intermediate_filament_family_orphan_1_//_12p13.3_//_25900_///_ENST00000336604_//_IFFO1_//_intermediate_filament_family_…	0.000	0.000000000	1.58
TC12001959.hg.1	NM_001135213_//_GIT2_//_G_protein-coupled_receptor_kinase_interacting_ArfGAP_2_//_12q24.1_//_9815_///_NM_001135214_//_GIT2_//_G_protein-coupled_receptor_kinase_interacting_ArfGAP_2_//_12q24.1_//_9815_///_NM_014776_//_GIT2_//_G_protein-coupled_receptor_kinase_interacting_ArfGAP_2_//_12q24.1_//_9815_///_NM_057169_//_GIT2_//_G_protein-coupled_receptor_kinase_interacting_ArfGAP_2_//_12q24.1_//_9815_/…	0.000	0.000000000	1.58
TC12002435.hg.1	#N/A	0.001	0.007246506	1.58
TC13000876.hg.1	NM_024537_//_CARS2_//_cysteinyl-tRNA_synthetase_2,_mitochondrial_(putative)_//_13q34_//_79587_///_ENST00000257347_//_CARS2_//_cysteinyl-tRNA_synthetase_2,_mitochondrial_(putative)_//_13q34_//_79587_///_ENST00000535398_//_CARS2_//_cysteinyl-tRNA_synthetase_2,_mitochondrial_(putative)_//_13q34_//_79587_///_AK301907_//_CARS2_//_cysteinyl-tRNA_synthetase_2,_mitochondrial_(putative)_//_13q34_//_79587_…	0.000	0.000000000	1.58
TC14001731.hg.1	BX248779_//_PLEKHG3_//_pleckstrin_homology_domain_containing,_family_G_(with_RhoGef_domain)_member_3_//_14q23.3_//_26030	0.000	0.000000000	1.58
TC14002338.hg.1	NR_026862_//_PPP1R3E_//_protein_phosphatase_1,_regulatory_subunit_3E_//_14q11.2_//_90673_///_ENST00000452015_//_PPP1R3E_//_protein_phosphatase_1,_regulatory_subunit_3E_//_14q11.2_//_90673_///_ENST00000561426_//_PPP1R3E_//_protein_phosphatase_1,_regulatory_subunit_3E_//_14q11.2_//_90673_///_AK091943_//_PPP1R3E_//_protein_phosphatase_1,_regulatory_subunit_3E_//_14q11.2_//_90673_///_NR_026862_//_PPP…	0.000	0.000000000	1.58
TC15001205.hg.1	NM_001141972_//_DPH6_//_diphthamine_biosynthesis_6_//_15q14_//_89978_///_NM_080650_//_DPH6_//_diphthamine_biosynthesis_6_//_15q14_//_89978_///_ENST00000256538_//_DPH6_//_diphthamine_biosynthesis_6_//_15q14_//_89978_///_ENST00000440392_//_DPH6_//_diphthamine_biosynthesis_6_//_15q14_//_89978_///_ENST00000560386_//_DPH6_//_diphthamine_biosynthesis_6_//_15q14_//_89978_///_BC066652_//_DPH6_//_diphtham…	0.000	0.000000000	1.58
TC15002468.hg.1	#N/A	0.000	0.000000000	1.58
TC16001491.hg.1	AK055943_//_PHKG2_//_phosphorylase_kinase,_gamma_2_(testis)_//_16p11.2_//_5261	0.000	0.000000000	1.58
TC17001316.hg.1	NM_020772_//_NUFIP2_//_nuclear_fragile_X_mental_retardation_protein_interacting_protein_2_//_17q11.2_//_57532_///_ENST00000225388_//_NUFIP2_//_nuclear_fragile_X_mental_retardation_protein_interacting_protein_2_//_17q11.2_//_57532_///_AK297732_//_NUFIP2_//_nuclear_fragile_X_mental_retardation_protein_interacting_protein_2_//_17q11.2_//_57532_///_BC108307_//_NUFIP2_//_nuclear_fragile_X_mental_retar…	0.000	0.000000000	1.58
TC17002031.hg.1	#N/A	0.000	0.000000000	1.58
TC18000511.hg.1	NM_145020_//_CFAP53_//_cilia_and_flagella_associated_protein_53_//_18q21.1_//_220136_///_ENST00000398545_//_CFAP53_//_cilia_and_flagella_associated_protein_53_//_18q21.1_//_220136_///_BC030606_//_CFAP53_//_cilia_and_flagella_associated_protein_53_//_18q21.1_//_220136_///_OTTHUMT00000255922_//_CFAP53_//_cilia_and_flagella_associated_protein_53_//_18q21.1_//_220136	0.001	0.007246506	1.58
TC18000591.hg.1	#N/A	0.001	0.007246506	1.58
TC01000128.hg.1	#N/A	0.000	0.000000000	1.57
TC02001571.hg.1	NR_028374_//_SNORA80B_//_small_nucleolar_RNA,_H/ACA_box_80B_//_2p25.1_//_100302743_///_ENST00000383906_//_SNORA80B_//_small_nucleolar_RNA,_H/ACA_box_80B_//_2p25.1_//_100302743_///_NR_028374_//_SNORA80B_//_small_nucleolar_RNA,_H/ACA_box_80B_//_2p25.1_//_100302743_///_uc021vdu.1_//_SNORA80B_//_small_nucleolar_RNA,_H/ACA_box_80B_//_2p25.1_//_100302743	0.001	0.007246506	1.57
TC02001807.hg.1	NM_018079_//_SRBD1_//_S1_RNA_binding_domain_1_//_2p21_//_55133_///_ENST00000263736_//_SRBD1_//_S1_RNA_binding_domain_1_//_2p21_//_55133_///_ENST00000490133_//_SRBD1_//_S1_RNA_binding_domain_1_//_2p21_//_55133_///_AK316222_//_SRBD1_//_S1_RNA_binding_domain_1_//_2p21_//_55133_///_BC032538_//_SRBD1_//_S1_RNA_binding_domain_1_//_2p21_//_55133_///_OTTHUMT00000250747_//_SRBD1_//_S1_RNA_binding_domain_1…	0.000	0.000000000	1.57
TC02002540.hg.1	#N/A	0.000	0.000000000	1.57
TC02002667.hg.1	#N/A	0.001	0.007246506	1.57
TC02002751.hg.1	#N/A	0.000	0.000000000	1.57
TC02003115.hg.1	#N/A	0.000	0.000000000	1.57
TC02003139.hg.1	#N/A	0.000	0.000000000	1.57
TC03000624.hg.1	NM_018456_//_EAF2_//_ELL_associated_factor_2_//_3q13.33_//_55840_///_ENST00000273668_//_EAF2_//_ELL_associated_factor_2_//_3q13.33_//_55840_///_ENST00000451944_//_EAF2_//_ELL_associated_factor_2_//_3q13.33_//_55840_///_ENST00000465664_//_EAF2_//_ELL_associated_factor_2_//_3q13.33_//_55840_///_AF217516_//_EAF2_//_ELL_associated_factor_2_//_3q13.33_//_55840_///_BC014209_//_EAF2_//_ELL_associated_fa…	0.000	0.000000000	1.57
TC03000967.hg.1	#N/A	0.000	0.000000000	1.57
TC03001204.hg.1	#N/A	0.001	0.007246506	1.57
TC03003185.hg.1	AY077740_//_SCARNA7_//_small_Cajal_body-specific_RNA_7_//_3q25.22_//_677767	0.000	0.000000000	1.57
TC04001562.hg.1	#N/A	0.001	0.007246506	1.57
TC04002075.hg.1	#N/A	0.000	0.000000000	1.57
TC05003059.hg.1	#N/A	0.000	0.000000000	1.57
TC06000383.hg.1	NM_001039651_//_SAPCD1_//_suppressor_APC_domain_containing_1_//_6p21.33_//_401251_///_NM_002441_//_MSH5_//_mutS_homolog_5_//_6p21.3_//_4439_///_NM_025259_//_MSH5_//_mutS_homolog_5_//_6p21.3_//_4439_///_NM_172165_//_MSH5_//_mutS_homolog_5_//_6p21.3_//_4439_///_NM_172166_//_MSH5_//_mutS_homolog_5_//_6p21.3_//_4439_///_NR_037846_//_MSH5-SAPCD1_//_MSH5-SAPCD1_readthrough_(NMD_candidate)_//_6p_//_1005…	0.000	0.000000000	1.57
TC06000771.hg.1	#N/A	0.000	0.000000000	1.57
TC06001195.hg.1	NM_018341_//_ERMARD_//_ER_membrane-associated_RNA_degradation_//_6q27_//_55780_///_ENST00000366771_//_ERMARD_//_ER_membrane-associated_RNA_degradation_//_6q27_//_55780_///_ENST00000366772_//_ERMARD_//_ER_membrane-associated_RNA_degradation_//_6q27_//_55780_///_ENST00000366773_//_ERMARD_//_ER_membrane-associated_RNA_degradation_//_6q27_//_55780_///_ENST00000392095_//_ERMARD_//_ER_membrane-associat…	0.000	0.000000000	1.57
TC06002764.hg.1	#N/A	0.001	0.007246506	1.57
TC06003995.hg.1	#N/A	0.001	0.007246506	1.57
TC07001824.hg.1	#N/A	0.000	0.000000000	1.57
TC07002569.hg.1	#N/A	0.000	0.000000000	1.57
TC07003312.hg.1	NM_020879_//_CCDC146_//_coiled-coil_domain_containing_146_//_7q11.23_//_57639_///_ENST00000285871_//_CCDC146_//_coiled-coil_domain_containing_146_//_7q11.23_//_57639_///_ENST00000415740_//_CCDC146_//_coiled-coil_domain_containing_146_//_7q11.23_//_57639_///_AB040938_//_CCDC146_//_coiled-coil_domain_containing_146_//_7q11.23_//_57639_///_BC029458_//_CCDC146_//_coiled-coil_domain_containing_146_//_…	0.000	0.000000000	1.57
TC09002139.hg.1	#N/A	0.000	0.000000000	1.57
TC0X001437.hg.1	#N/A	0.000	0.000000000	1.57
TC10000148.hg.1	ENST00000384534_//_RNU6-15P_//_RNA,_U6_small_nuclear_15,_pseudogene_//_NA_//_100302741	0.000	0.000000000	1.57
TC10000341.hg.1	NM_001005751_//_FAM21A_//_family_with_sequence_similarity_21,_member_A_//_10q11.23_//_387680_///_NM_018232_//_FAM21A_//_family_with_sequence_similarity_21,_member_A_//_10q11.23_//_387680_///_ENST00000282633_//_FAM21A_//_family_with_sequence_similarity_21,_member_A_//_10q11.23_//_387680_///_ENST00000314664_//_FAM21A_//_family_with_sequence_similarity_21,_member_A_//_10q11.23_//_387680_///_ENST0000…	0.000	0.000000000	1.57
TC11000814.hg.1	NM_003369_//_UVRAG_//_UV_radiation_resistance_associated_//_11q13.5_//_7405_///_ENST00000356136_//_UVRAG_//_UV_radiation_resistance_associated_//_11q13.5_//_7405_///_ENST00000525872_//_UVRAG_//_UV_radiation_resistance_associated_//_11q13.5_//_7405_///_ENST00000528420_//_UVRAG_//_UV_radiation_resistance_associated_//_11q13.5_//_7405_///_ENST00000531818_//_UVRAG_//_UV_radiation_resistance_associate…	0.000	0.000000000	1.57
TC12000757.hg.1	ENST00000384172_//_RNU6-36P_//_RNA,_U6_small_nuclear_36,_pseudogene_//_NA_//_100873757	0.000	0.000000000	1.57
TC12003109.hg.1	NR_031766_//_TESC_//_tescalcin_//_12q24.22_//_54997	0.000	0.000000000	1.57
TC14000206.hg.1	ENST00000364784_//_RNU6-7_//_RNA,_U6_small_nuclear_7_//_14q12_//_101954275	0.000	0.000000000	1.57
TC14001020.hg.1	ENST00000365467_//_RNU6-8_//_RNA,_U6_small_nuclear_8_//_14q12_//_101954278	0.000	0.000000000	1.57
TC14001581.hg.1	NR_033909_//_ECRP_//_ribonuclease,_RNase_A_family,_2_(liver,_eosinophil-derived_neurotoxin)_pseudogene_//_14q11.2_//_643332	0.000	0.000000000	1.57
TC15000845.hg.1	#N/A	0.000	0.000000000	1.57
TC15001590.hg.1	ENST00000383898_//_RNU6-1_//_RNA,_U6_small_nuclear_1_//_15q23_//_26827	0.000	0.000000000	1.57
TC15001665.hg.1	NM_006715_//_MAN2C1_//_mannosidase,_alpha,_class_2C,_member_1_//_15q24.2_//_4123_///_ENST00000267978_//_MAN2C1_//_mannosidase,_alpha,_class_2C,_member_1_//_15q24.2_//_4123_///_ENST00000421803_//_MAN2C1_//_mannosidase,_alpha,_class_2C,_member_1_//_15q24.2_//_4123_///_AK225145_//_MAN2C1_//_mannosidase,_alpha,_class_2C,_member_1_//_15q24.2_//_4123_///_AK294892_//_MAN2C1_//_mannosidase,_alpha,_class_…	0.001	0.007246506	1.57
TC15002103.hg.1	#N/A	0.000	0.000000000	1.57
TC15002573.hg.1	NR_034080_//_USP3-AS1_//_USP3_antisense_RNA_1_//_15q22.31_//_100130855	0.000	0.000000000	1.57
TC16002024.hg.1	D87071_//_PIEZO1_//_piezo-type_mechanosensitive_ion_channel_component_1_//_16q24.3_//_9780	0.000	0.000000000	1.57
TC17001141.hg.1	#N/A	0.000	0.000000000	1.57
TC17001542.hg.1	ENST00000397765_//_HMGN2P15_//_high_mobility_group_nucleosomal_binding_domain_2_pseudogene_15_//_NA_//_NA	0.000	0.000000000	1.57
TC17002664.hg.1	#N/A	0.000	0.000000000	1.57
TC19000021.hg.1	ENST00000384776_//_RNU6-9_//_RNA,_U6_small_nuclear_9_//_19p13.3_//_101954271	0.000	0.000000000	1.57
TC19000026.hg.1	ENST00000384627_//_RNU6-2_//_RNA,_U6_small_nuclear_2_//_19p13.3_//_103625684	0.000	0.000000000	1.57
TC19000878.hg.1	NM_052925_//_LENG8_//_leukocyte_receptor_cluster_(LRC)_member_8_//_19q13.42_//_114823_///_ENST00000326764_//_LENG8_//_leukocyte_receptor_cluster_(LRC)_member_8_//_19q13.42_//_114823_///_ENST00000376514_//_LENG8_//_leukocyte_receptor_cluster_(LRC)_member_8_//_19q13.42_//_114823_///_AB067519_//_LENG8_//_leukocyte_receptor_cluster_(LRC)_member_8_//_19q13.42_//_114823_///_AF211975_//_LENG8_//_leukocy…	0.000	0.000000000	1.57
TC20000386.hg.1	NR_003604_//_ZFAS1_//_ZNFX1_antisense_RNA_1_//_20q13.13_//_441951_///_NR_003605_//_ZFAS1_//_ZNFX1_antisense_RNA_1_//_20q13.13_//_441951_///_NR_003606_//_ZFAS1_//_ZNFX1_antisense_RNA_1_//_20q13.13_//_441951_///_NR_036658_//_ZFAS1_//_ZNFX1_antisense_RNA_1_//_20q13.13_//_441951_///_NR_036659_//_ZFAS1_//_ZNFX1_antisense_RNA_1_//_20q13.13_//_441951_///_ENST00000450535_//_ZFAS1_//_ZNFX1_antisense_RNA_1…	0.000	0.000000000	1.57
TC01001272.hg.1	#N/A	0.000	0.000000000	1.56
TC01001619.hg.1	NM_130782_//_RGS18_//_regulator_of_G-protein_signaling_18_//_1q31.2_//_64407_///_ENST00000367460_//_RGS18_//_regulator_of_G-protein_signaling_18_//_1q31.2_//_64407_///_ENST00000481707_//_RGS18_//_regulator_of_G-protein_signaling_18_//_1q31.2_//_64407_///_BC020632_//_RGS18_//_regulator_of_G-protein_signaling_18_//_1q31.2_//_64407_///_OTTHUMT00000086382_//_RGS18_//_regulator_of_G-protein_signaling_…	0.000	0.000000000	1.56
TC01001997.hg.1	#N/A	0.000	0.000000000	1.56
TC01002382.hg.1	NM_178422_//_PAQR7_//_progestin_and_adipoQ_receptor_family_member_VII_//_1p36.11_//_164091_///_ENST00000374296_//_PAQR7_//_progestin_and_adipoQ_receptor_family_member_VII_//_1p36.11_//_164091_///_BC034015_//_PAQR7_//_progestin_and_adipoQ_receptor_family_member_VII_//_1p36.11_//_164091_///_OTTHUMT00000019312_//_PAQR7_//_progestin_and_adipoQ_receptor_family_member_VII_//_1p36.11_//_164091_///_uc001…	0.001	0.007246506	1.56
TC01002562.hg.1	#N/A	0.000	0.000000000	1.56
TC01002644.hg.1	NM_007051_//_FAF1_//_Fas_(TNFRSF6)_associated_factor_1_//_1p33_//_11124_///_ENST00000371778_//_FAF1_//_Fas_(TNFRSF6)_associated_factor_1_//_1p33_//_11124_///_ENST00000396153_//_FAF1_//_Fas_(TNFRSF6)_associated_factor_1_//_1p33_//_11124_///_ENST00000472808_//_FAF1_//_Fas_(TNFRSF6)_associated_factor_1_//_1p33_//_11124_///_AF094700_//_FAF1_//_Fas_(TNFRSF6)_associated_factor_1_//_1p33_//_11124_///_AK…	0.000	0.000000000	1.56
TC01003171.hg.1	#N/A	0.001	0.007246506	1.56
TC01003628.hg.1	#N/A	0.000	0.000000000	1.56
TC01005804.hg.1	#N/A	0.000	0.000000000	1.56
TC02000589.hg.1	NM_001164315_//_ANKRD36_//_ankyrin_repeat_domain_36_//_2q11.2_//_375248_///_ENST00000420699_//_ANKRD36_//_ankyrin_repeat_domain_36_//_2q11.2_//_375248_///_ENST00000461153_//_ANKRD36_//_ankyrin_repeat_domain_36_//_2q11.2_//_375248_///_AK056042_//_ANKRD36B_//_ankyrin_repeat_domain_36B_//_2q11.2_//_57730_///_AK304740_//_ANKRD36_//_ankyrin_repeat_domain_36_//_2q11.2_//_375248_///_AK307629_//_ANKRD36_…	0.000	0.000000000	1.56
TC02001190.hg.1	NR_003694_//_SNORD11B_//_small_nucleolar_RNA,_C/D_box_11B_//_2q33.1_//_100113392_///_NR_003694_//_SNORD11B_//_small_nucleolar_RNA,_C/D_box_11B_//_2q33.1_//_100113392_///_uc010ftq.1_//_SNORD11B_//_small_nucleolar_RNA,_C/D_box_11B_//_2q33.1_//_100113392_///_uc010ftq.1_//_SNORD11B_//_small_nucleolar_RNA,_C/D_box_11B_//_2q33.1_//_100113392	0.000	0.000000000	1.56
TC02001417.hg.1	NR_003006_//_SCARNA6_//_small_Cajal_body-specific_RNA_6_//_2q37.1_//_677772_///_ENST00000515982_//_SCARNA6_//_small_Cajal_body-specific_RNA_6_//_2q37.1_//_677772_///_uc002vuf.1_//_SCARNA6_//_small_Cajal_body-specific_RNA_6_//_2q37.1_//_677772	0.000	0.000000000	1.56
TC04001030.hg.1	NM_001001290_//_SLC2A9_//_solute_carrier_family_2_(facilitated_glucose_transporter),_member_9_//_4p16.1_//_56606_///_NM_020041_//_SLC2A9_//_solute_carrier_family_2_(facilitated_glucose_transporter),_member_9_//_4p16.1_//_56606_///_ENST00000264784_//_SLC2A9_//_solute_carrier_family_2_(facilitated_glucose_transporter),_member_9_//_4p16.1_//_56606_///_ENST00000309065_//_SLC2A9_//_solute_carrier_fami…	0.000	0.000000000	1.56
TC04001650.hg.1	NM_152680_//_TMEM154_//_transmembrane_protein_154_//_4q31.3_//_201799_///_ENST00000304385_//_TMEM154_//_transmembrane_protein_154_//_4q31.3_//_201799_///_ENST00000504064_//_TMEM154_//_transmembrane_protein_154_//_4q31.3_//_201799_///_BC060775_//_TMEM154_//_transmembrane_protein_154_//_4q31.3_//_201799_///_OTTHUMT00000365024_//_TMEM154_//_transmembrane_protein_154_//_4q31.3_//_201799_///_OTTHUMT00…	0.000	0.000000000	1.56
TC04002474.hg.1	NR_036464_//_FBXL5_//_F-box_and_leucine-rich_repeat_protein_5_//_4p15.32_//_26234	0.001	0.007246506	1.56
TC05003311.hg.1	#N/A	0.000	0.000000000	1.56
TC06001800.hg.1	NM_012288_//_TRAM2_//_translocation_associated_membrane_protein_2_//_6p21.1-p12_//_9697_///_ENST00000182527_//_TRAM2_//_translocation_associated_membrane_protein_2_//_6p21.1-p12_//_9697_///_AY927606_//_TRAM2_//_translocation_associated_membrane_protein_2_//_6p21.1-p12_//_9697_///_BC028121_//_TRAM2_//_translocation_associated_membrane_protein_2_//_6p21.1-p12_//_9697_///_OTTHUMT00000040910_//_TRAM2…	0.000	0.000000000	1.56
TC06002794.hg.1	AK124196_//_CNPY3_//_canopy_FGF_signaling_regulator_3_//_6p21.1_//_10695	0.000	0.000000000	1.56
TC06003102.hg.1	#N/A	0.000	0.000000000	1.56
TC06004075.hg.1	NM_021221_//_LY6G5B_//_lymphocyte_antigen_6_complex,_locus_G5B_//_6p21.3_//_58496_///_ENST00000375864_//_LY6G5B_//_lymphocyte_antigen_6_complex,_locus_G5B_//_6p21.3_//_58496_///_ENST00000409525_//_LY6G5B_//_lymphocyte_antigen_6_complex,_locus_G5B_//_6p21.3_//_58496_///_OTTHUMT00000076470_//_LY6G5B_//_lymphocyte_antigen_6_complex,_locus_G5B_//_6p21.3_//_58496_///_OTTHUMT00000124389_//_LY6G5B_//_ly…	0.000	0.000000000	1.56
TC06004112.hg.1	NM_001470_//_GABBR1_//_gamma-aminobutyric_acid_(GABA)_B_receptor,_1_//_6p21.31_//_2550_///_NM_021903_//_GABBR1_//_gamma-aminobutyric_acid_(GABA)_B_receptor,_1_//_6p21.31_//_2550_///_NM_021904_//_GABBR1_//_gamma-aminobutyric_acid_(GABA)_B_receptor,_1_//_6p21.31_//_2550_///_ENST00000376977_//_GABBR1_//_gamma-aminobutyric_acid_(GABA)_B_receptor,_1_//_6p21.31_//_2550_///_ENST00000377012_//_GABBR1_//_…	0.000	0.000000000	1.56
TC08000276.hg.1	BC031939_//_LOC101929622_//_uncharacterized_LOC101929622_//_8p11.23_//_101929622_///_BC031939_//_LOC101929622_//_uncharacterized_LOC101929622_//_8p11.23_//_101929622	0.000	0.000000000	1.56
TC09000099.hg.1	NM_017794_//_FOCAD_//_focadhesin_//_9p21_//_54914_///_ENST00000338382_//_FOCAD_//_focadhesin_//_9p21_//_54914_///_ENST00000380249_//_FOCAD_//_focadhesin_//_9p21_//_54914_///_AB058700_//_FOCAD_//_focadhesin_//_9p21_//_54914_///_OTTHUMT00000143442_//_FOCAD_//_focadhesin_//_9p21_//_54914_///_uc003zog.1_//_FOCAD_//_focadhesin_//_9p21_//_54914_///_uc003zoh.1_//_FOCAD_//_focadhesin_//_9p21_//_54914	0.000	0.000000000	1.56
TC09001357.hg.1	NM_000507_//_FBP1_//_fructose-1,6-bisphosphatase_1_//_9q22.3_//_2203_///_NM_001127628_//_FBP1_//_fructose-1,6-bisphosphatase_1_//_9q22.3_//_2203_///_ENST00000375326_//_FBP1_//_fructose-1,6-bisphosphatase_1_//_9q22.3_//_2203_///_ENST00000415431_//_FBP1_//_fructose-1,6-bisphosphatase_1_//_9q22.3_//_2203_///_BC012927_//_FBP1_//_fructose-1,6-bisphosphatase_1_//_9q22.3_//_2203_///_OTTHUMT00000053187_/…	0.000	0.000000000	1.56
TC0X000336.hg.1	#N/A	0.000	0.000000000	1.56
TC0X002004.hg.1	#N/A	0.000	0.000000000	1.56
TC10001286.hg.1	NR_038275_//_FAM21EP_//_family_with_sequence_similarity_21,_member_A_pseudogene_//_10q11.23_//_100421577_///_ENST00000456967_//_FAM21EP_//_family_with_sequence_similarity_21,_member_A_pseudogene_//_10q11.23_//_100421577_///_OTTHUMT00000048059_//_FAM21EP_//_family_with_sequence_similarity_21,_member_A_pseudogene_//_10q11.23_//_100421577	0.000	0.000000000	1.56
TC11001926.hg.1	#N/A	0.001	0.007246506	1.56
TC11002177.hg.1	ENST00000384385_//_RNU6-16P_//_RNA,_U6_small_nuclear_16,_pseudogene_//_NA_//_100873753	0.000	0.000000000	1.56
TC12000927.hg.1	#N/A	0.000	0.000000000	1.56
TC12001421.hg.1	#N/A	0.001	0.007246506	1.56
TC12002222.hg.1	#N/A	0.000	0.000000000	1.56
TC13000353.hg.1	ENST00000339009_//_UBAC2-IT1_//_UBAC2_intronic_transcript_1_(non-protein_coding)_//_NA_//_NA_///_OTTHUMT00000045583_//_RP11-461N23.5_//_NA_//_NA_//_NA	0.000	0.000000000	1.56
TC14000333.hg.1	#N/A	0.000	0.000000000	1.56
TC14001735.hg.1	NR_038167_//_FUT8_//_fucosyltransferase_8_(alpha_(1,6)_fucosyltransferase)_//_14q24.3_//_2530_///_NR_038170_//_FUT8_//_fucosyltransferase_8_(alpha_(1,6)_fucosyltransferase)_//_14q24.3_//_2530	0.000	0.000000000	1.56
TC15000194.hg.1	NM_001146094_//_FAN1_//_FANCD2/FANCI-associated_nuclease_1_//_15q13.2-q13.3_//_22909_///_NM_001146095_//_FAN1_//_FANCD2/FANCI-associated_nuclease_1_//_15q13.2-q13.3_//_22909_///_NM_001146096_//_FAN1_//_FANCD2/FANCI-associated_nuclease_1_//_15q13.2-q13.3_//_22909_///_NM_014967_//_FAN1_//_FANCD2/FANCI-associated_nuclease_1_//_15q13.2-q13.3_//_22909_///_ENST00000362065_//_FAN1_//_FANCD2/FANCI-associ…	0.000	0.000000000	1.56
TC15000603.hg.1	ENST00000363286_//_RNU5B-1_//_RNA,_U5B_small_nuclear_1_//_15q22.31_//_26832	0.000	0.000000000	1.56
TC15000973.hg.1	NM_024652_//_LRRK1_//_leucine-rich_repeat_kinase_1_//_15q26.3_//_79705_///_ENST00000388948_//_LRRK1_//_leucine-rich_repeat_kinase_1_//_15q26.3_//_79705_///_ENST00000532029_//_LRRK1_//_leucine-rich_repeat_kinase_1_//_15q26.3_//_79705_///_ENST00000532145_//_LRRK1_//_leucine-rich_repeat_kinase_1_//_15q26.3_//_79705_///_BC020379_//_LRRK1_//_leucine-rich_repeat_kinase_1_//_15q26.3_//_79705_///_BC06808…	0.000	0.000000000	1.56
TC15001890.hg.1	#N/A	0.000	0.000000000	1.56
TC15002613.hg.1	#N/A	0.000	0.000000000	1.56
TC16000342.hg.1	NM_001193333_//_CORO1A_//_coronin,_actin_binding_protein,_1A_//_16p11.2_//_11151_///_NM_007074_//_CORO1A_//_coronin,_actin_binding_protein,_1A_//_16p11.2_//_11151_///_ENST00000219150_//_CORO1A_//_coronin,_actin_binding_protein,_1A_//_16p11.2_//_11151_///_AK096332_//_CORO1A_//_coronin,_actin_binding_protein,_1A_//_16p11.2_//_11151_///_AK097964_//_CORO1A_//_coronin,_actin_binding_protein,_1A_//_16p…	0.000	0.000000000	1.56
TC17000335.hg.1	BC033997_//_LOC101927018_//_uncharacterized_LOC101927018_//_17q11.2_//_101927018_///_BC033997_//_LOC101927018_//_uncharacterized_LOC101927018_//_17q11.2_//_101927018	0.001	0.007246506	1.56
TC17000857.hg.1	AF418286_//_MYO15B_//_myosin_XVB_//_17q25.1_//_80022_///_AF418288_//_MYO15B_//_myosin_XVB_//_17q25.1_//_80022_///_AF418289_//_MYO15B_//_myosin_XVB_//_17q25.1_//_80022_///_AF418290_//_MYO15B_//_myosin_XVB_//_17q25.1_//_80022_///_AF418293_//_MYO15B_//_myosin_XVB_//_17q25.1_//_80022_///_BC027875_//_MYO15B_//_myosin_XVB_//_17q25.1_//_80022_///_BC033247_//_MYO15B_//_myosin_XVB_//_17q25.1_//_80022_///_…	0.000	0.000000000	1.56
TC18000541.hg.1	#N/A	0.000	0.000000000	1.56
TC19000053.hg.1	#N/A	0.000	0.000000000	1.56
TC19000773.hg.1	NM_014385_//_SIGLEC7_//_sialic_acid_binding_Ig-like_lectin_7_//_19q13.3_//_27036_///_NM_016543_//_SIGLEC7_//_sialic_acid_binding_Ig-like_lectin_7_//_19q13.3_//_27036_///_ENST00000305628_//_SIGLEC7_//_sialic_acid_binding_Ig-like_lectin_7_//_19q13.3_//_27036_///_ENST00000317643_//_SIGLEC7_//_sialic_acid_binding_Ig-like_lectin_7_//_19q13.3_//_27036_///_ENST00000536156_//_SIGLEC7_//_sialic_acid_bindi…	0.000	0.000000000	1.56
TC19000866.hg.1	NM_002739_//_PRKCG_//_protein_kinase_C,_gamma_//_19q13.4_//_5582_///_ENST00000263431_//_PRKCG_//_protein_kinase_C,_gamma_//_19q13.4_//_5582_///_ENST00000474397_//_PRKCG_//_protein_kinase_C,_gamma_//_19q13.4_//_5582_///_AK296434_//_PRKCG_//_protein_kinase_C,_gamma_//_19q13.4_//_5582_///_AK302958_//_PRKCG_//_protein_kinase_C,_gamma_//_19q13.4_//_5582_///_AK303741_//_PRKCG_//_protein_kinase_C,_gamma…	0.000	0.000000000	1.56
PSR11013597.hg.1	#N/A	0.000	0.000000000	1.55
TC01000710.hg.1	NM_032852_//_ATG4C_//_autophagy_related_4C,_cysteine_peptidase_//_1p31.3_//_84938_///_NM_178221_//_ATG4C_//_autophagy_related_4C,_cysteine_peptidase_//_1p31.3_//_84938_///_ENST00000317868_//_ATG4C_//_autophagy_related_4C,_cysteine_peptidase_//_1p31.3_//_84938_///_ENST00000371120_//_ATG4C_//_autophagy_related_4C,_cysteine_peptidase_//_1p31.3_//_84938_///_BC033024_//_ATG4C_//_autophagy_related_4C,_…	0.000	0.000000000	1.55
TC01001403.hg.1	#N/A	0.000	0.000000000	1.55
TC01002540.hg.1	NR_003929_//_PPIEL_//_peptidylprolyl_isomerase_E-like_pseudogene_//_1p34.3_//_728448_///_NR_003929_//_PPIEL_//_peptidylprolyl_isomerase_E-like_pseudogene_//_1p34.3_//_728448_///_uc001cdk.3_//_PPIEL_//_peptidylprolyl_isomerase_E-like_pseudogene_//_1p34.3_//_728448	0.000	0.000000000	1.55
TC01003730.hg.1	#N/A	0.000	0.000000000	1.55
TC01006043.hg.1	#N/A	0.000	0.000000000	1.55
TC01006072.hg.1	AK123264_//_C1orf132_//_chromosome_1_open_reading_frame_132_//_1q32.2_//_100128537	0.000	0.000000000	1.55
TC01006237.hg.1	#N/A	0.000	0.000000000	1.55
TC02001213.hg.1	NR_002589_//_SNORD51_//_small_nucleolar_RNA,_C/D_box_51_//_2q33_//_26798_///_NR_002589_//_SNORD51_//_small_nucleolar_RNA,_C/D_box_51_//_2q33_//_26798_///_uc002vbi.1_//_SNORD51_//_small_nucleolar_RNA,_C/D_box_51_//_2q33_//_26798_///_uc002vbi.1_//_SNORD51_//_small_nucleolar_RNA,_C/D_box_51_//_2q33_//_26798	0.000	0.000000000	1.55
TC02002124.hg.1	#N/A	0.000	0.000000000	1.55
TC02002726.hg.1	NM_005896_//_IDH1_//_isocitrate_dehydrogenase_1_(NADP+)_//_2q33.3_//_3417_///_ENST00000345146_//_IDH1_//_isocitrate_dehydrogenase_1_(NADP+)_//_2q33.3_//_3417_///_ENST00000415913_//_IDH1_//_isocitrate_dehydrogenase_1_(NADP+)_//_2q33.3_//_3417_///_ENST00000446179_//_IDH1_//_isocitrate_dehydrogenase_1_(NADP+)_//_2q33.3_//_3417_///_BC012846_//_IDH1_//_isocitrate_dehydrogenase_1_(NADP+)_//_2q33.3_//_3…	0.000	0.000000000	1.55
TC02004425.hg.1	#N/A	0.000	0.000000000	1.55
TC03001149.hg.1	NM_003656_//_CAMK1_//_calcium/calmodulin-dependent_protein_kinase_I_//_3p25.3_//_8536_///_ENST00000256460_//_CAMK1_//_calcium/calmodulin-dependent_protein_kinase_I_//_3p25.3_//_8536_///_BC106754_//_CAMK1_//_calcium/calmodulin-dependent_protein_kinase_I_//_3p25.3_//_8536_///_OTTHUMT00000250206_//_CAMK1_//_calcium/calmodulin-dependent_protein_kinase_I_//_3p25.3_//_8536_///_OTTHUMT00000338863_//_CAM…	0.000	0.000000000	1.55
TC03001186.hg.1	#N/A	0.000	0.000000000	1.55
TC05001025.hg.1	OTTHUMT00000373213_//_RP11-423H2.2_//_NA_//_NA_//_NA	0.000	0.000000000	1.55
TC06003701.hg.1	ENST00000418765_//_GUSBP1_//_glucuronidase,_beta_pseudogene_1_//_5p14.3_//_728411_///_ENST00000422882_//_GUSBP1_//_glucuronidase,_beta_pseudogene_1_//_5p14.3_//_728411	0.000	0.000000000	1.55
TC07000415.hg.1	NR_040585_//_STAG3L4_//_stromal_antigen_3-like_4_(pseudogene)_//_7p11.2-q11.2_//_64940_///_NR_040586_//_STAG3L4_//_stromal_antigen_3-like_4_(pseudogene)_//_7p11.2-q11.2_//_64940_///_ENST00000416602_//_STAG3L4_//_stromal_antigen_3-like_4_(pseudogene)_//_7p11.2-q11.2_//_64940_///_BC026058_//_STAG3L4_//_stromal_antigen_3-like_4_(pseudogene)_//_7p11.2-q11.2_//_64940_///_NR_040585_//_STAG3L4_//_stroma…	0.001	0.007246506	1.55
TC07001990.hg.1	NR_031690_//_MIR548I4_//_microRNA_548i-4_//_Xq21.1_//_100302191_///_NR_031690_//_MIR548I4_//_microRNA_548i-4_//_Xq21.1_//_100302191_///_uc022aoo.1_//_MIR548I4_//_microRNA_548i-4_//_Xq21.1_//_100302191	0.000	0.000000000	1.55
TC07003372.hg.1	NM_002319_//_LRCH4_//_leucine-rich_repeats_and_calponin_homology_(CH)_domain_containing_4_//_7q22_//_4034_///_ENST00000310300_//_LRCH4_//_leucine-rich_repeats_and_calponin_homology_(CH)_domain_containing_4_//_7q22_//_4034_///_ENST00000497245_//_LRCH4_//_leucine-rich_repeats_and_calponin_homology_(CH)_domain_containing_4_//_7q22_//_4034_///_AF459638_//_LRCH4_//_leucine-rich_repeats_and_calponin_ho…	0.000	0.000000000	1.55
TC08000106.hg.1	#N/A	0.000	0.000000000	1.55
TC08002026.hg.1	AF107833_//_CPQ_//_carboxypeptidase_Q_//_8q22.2_//_10404	0.000	0.000000000	1.55
TC09002168.hg.1	#N/A	0.000	0.000000000	1.55
TC10000331.hg.1	BC039561_//_FAM21C_//_family_with_sequence_similarity_21,_member_C_//_10q11.1_//_253725	0.001	0.007246506	1.55
TC10000816.hg.1	#N/A	0.000	0.000000000	1.55
TC10001531.hg.1	NM_001165946_//_IDE_//_insulin-degrading_enzyme_//_10q23-q25_//_3416_///_NM_004969_//_IDE_//_insulin-degrading_enzyme_//_10q23-q25_//_3416_///_ENST00000265986_//_IDE_//_insulin-degrading_enzyme_//_10q23-q25_//_3416_///_ENST00000371581_//_IDE_//_insulin-degrading_enzyme_//_10q23-q25_//_3416_///_ENST00000478361_//_IDE_//_insulin-degrading_enzyme_//_10q23-q25_//_3416_///_BC096336_//_IDE_//_insulin-d…	0.000	0.000000000	1.55
TC10001948.hg.1	#N/A	0.000	0.000000000	1.55
TC11001107.hg.1	NM_003105_//_SORL1_//_sortilin-related_receptor,_L(DLR_class)_A_repeats_containing_//_11q23.2-q24.2_//_6653_///_ENST00000260197_//_SORL1_//_sortilin-related_receptor,_L(DLR_class)_A_repeats_containing_//_11q23.2-q24.2_//_6653_///_ENST00000525532_//_SORL1_//_sortilin-related_receptor,_L(DLR_class)_A_repeats_containing_//_11q23.2-q24.2_//_6653_///_ENST00000527934_//_SORL1_//_sortilin-related_recept…	0.000	0.000000000	1.55
TC11001928.hg.1	NM_001997_//_FAU_//_Finkel-Biskis-Reilly_murine_sarcoma_virus_(FBR-MuSV)_ubiquitously_expressed_//_11q13_//_2197_///_ENST00000279259_//_FAU_//_Finkel-Biskis-Reilly_murine_sarcoma_virus_(FBR-MuSV)_ubiquitously_expressed_//_11q13_//_2197_///_ENST00000434372_//_FAU_//_Finkel-Biskis-Reilly_murine_sarcoma_virus_(FBR-MuSV)_ubiquitously_expressed_//_11q13_//_2197_///_ENST00000525297_//_FAU_//_Finkel-Bis…	0.000	0.000000000	1.55
TC12000103.hg.1	NR_029779_//_MIR200C_//_microRNA_200c_//_12p13.31_//_406985_///_NR_029779_//_MIR200C_//_microRNA_200c_//_12p13.31_//_406985_///_uc001qsc.1_//_MIR200C_//_microRNA_200c_//_12p13.31_//_406985_///_uc001qsc.1_//_MIR200C_//_microRNA_200c_//_12p13.31_//_406985	0.000	0.000000000	1.55
TC13000024.hg.1	ENST00000455848_//_LINC01072_//_long_intergenic_non-protein_coding_RNA_1072_//_13q12.11_//_104355137	0.000	0.000000000	1.55
TC14001159.hg.1	NM_014924_//_ATG14_//_autophagy_related_14_//_14q22.3_//_22863_///_ENST00000247178_//_ATG14_//_autophagy_related_14_//_14q22.3_//_22863_///_BC109089_//_ATG14_//_autophagy_related_14_//_14q22.3_//_22863_///_uc001xbx.2_//_ATG14_//_autophagy_related_14_//_14q22.3_//_22863	0.000	0.000000000	1.55
TC15000027.hg.1	NM_001102610_//_TUBGCP5_//_tubulin,_gamma_complex_associated_protein_5_//_15q11.2_//_114791_///_NM_052903_//_TUBGCP5_//_tubulin,_gamma_complex_associated_protein_5_//_15q11.2_//_114791_///_AK023934_//_TUBGCP5_//_tubulin,_gamma_complex_associated_protein_5_//_15q11.2_//_114791_///_BC071560_//_TUBGCP5_//_tubulin,_gamma_complex_associated_protein_5_//_15q11.2_//_114791_///_uc001yuq.2_//_TUBGCP5_//_t…	0.000	0.000000000	1.55
TC15001172.hg.1	#N/A	0.000	0.000000000	1.55
TC16001460.hg.1	#N/A	0.001	0.007246506	1.55
TC17000783.hg.1	NM_002737_//_PRKCA_//_protein_kinase_C,_alpha_//_17q22-q23.2_//_5578_///_ENST00000284384_//_PRKCA_//_protein_kinase_C,_alpha_//_17q22-q23.2_//_5578_///_ENST00000413366_//_PRKCA_//_protein_kinase_C,_alpha_//_17q22-q23.2_//_5578_///_AB209475_//_PRKCA_//_protein_kinase_C,_alpha_//_17q22-q23.2_//_5578_///_BC109273_//_PRKCA_//_protein_kinase_C,_alpha_//_17q22-q23.2_//_5578_///_BC109274_//_PRKCA_//_pro…	0.000	0.000000000	1.55
TC17002222.hg.1	NR_028581_//_G6PC3_//_glucose_6_phosphatase,_catalytic,_3_//_17q21.31_//_92579_///_NR_028582_//_G6PC3_//_glucose_6_phosphatase,_catalytic,_3_//_17q21.31_//_92579	0.000	0.000000000	1.55
TC19000355.hg.1	NM_017712_//_PGPEP1_//_pyroglutamyl-peptidase_I_//_19p13.11_//_54858_///_ENST00000252813_//_PGPEP1_//_pyroglutamyl-peptidase_I_//_19p13.11_//_54858_///_ENST00000269919_//_PGPEP1_//_pyroglutamyl-peptidase_I_//_19p13.11_//_54858_///_AK294497_//_PGPEP1_//_pyroglutamyl-peptidase_I_//_19p13.11_//_54858_///_BC028063_//_PGPEP1_//_pyroglutamyl-peptidase_I_//_19p13.11_//_54858_///_BC042138_//_PGPEP1_//_py…	0.000	0.000000000	1.55
TC20000203.hg.1	#N/A	0.001	0.007246506	1.55
TC20000303.hg.1	NM_002660_//_PLCG1_//_phospholipase_C,_gamma_1_//_20q12-q13.1_//_5335_///_NM_182811_//_PLCG1_//_phospholipase_C,_gamma_1_//_20q12-q13.1_//_5335_///_ENST00000244007_//_PLCG1_//_phospholipase_C,_gamma_1_//_20q12-q13.1_//_5335_///_ENST00000373271_//_PLCG1_//_phospholipase_C,_gamma_1_//_20q12-q13.1_//_5335_///_ENST00000461641_//_PLCG1_//_phospholipase_C,_gamma_1_//_20q12-q13.1_//_5335_///_AK297370_//…	0.000	0.000000000	1.55
TC22000845.hg.1	NM_145912_//_NFAM1_//_NFAT_activating_protein_with_ITAM_motif_1_//_22q13.2_//_150372_///_ENST00000329021_//_NFAM1_//_NFAT_activating_protein_with_ITAM_motif_1_//_22q13.2_//_150372_///_BC038241_//_NFAM1_//_NFAT_activating_protein_with_ITAM_motif_1_//_22q13.2_//_150372_///_OTTHUMT00000320541_//_NFAM1_//_NFAT_activating_protein_with_ITAM_motif_1_//_22q13.2_//_150372_///_OTTHUMT00000320542_//_NFAM1_/…	0.000	0.000000000	1.55
TC22001057.hg.1	#N/A	0.000	0.000000000	1.55
PSR17008075.hg.1	#N/A	0.000	0.000000000	1.54
TC01001837.hg.1	#N/A	0.000	0.000000000	1.54
TC01003079.hg.1	ENST00000459096_//_RNU1-10P_//_RNA,_U1_small_nuclear_10,_pseudogene_//_NA_//_NA	0.001	0.007246506	1.54
TC01003143.hg.1	ENST00000384610_//_RNVU1-1_//_RNA,_variant_U1_small_nuclear_1_//_1q21.2_//_101954273	0.001	0.007246506	1.54
TC01003672.hg.1	NR_029626_//_MIR181A1_//_microRNA_181a-1_//_1q32.1_//_406995_///_ENST00000385026_//_MIR181A1_//_microRNA_181a-1_//_1q32.1_//_406995_///_NR_029626_//_MIR181A1_//_microRNA_181a-1_//_1q32.1_//_406995_///_uc001guy.3_//_MIR181A1_//_microRNA_181a-1_//_1q32.1_//_406995	0.000	0.000000000	1.54
TC01004726.hg.1	BC127704_//_LOC388692_//_uncharacterized_LOC388692_//_1q21.2_//_388692	0.001	0.007246506	1.54
TC01004954.hg.1	#N/A	0.000	0.000000000	1.54
TC01005402.hg.1	#N/A	0.000	0.000000000	1.54
TC01005450.hg.1	NR_024174_//_MKNK1_//_MAP_kinase_interacting_serine/threonine_kinase_1_//_1p33_//_8569_///_NR_024176_//_MKNK1_//_MAP_kinase_interacting_serine/threonine_kinase_1_//_1p33_//_8569	0.000	0.000000000	1.54
TC01005796.hg.1	#N/A	0.000	0.000000000	1.54
TC01005861.hg.1	#N/A	0.000	0.000000000	1.54
TC01006255.hg.1	#N/A	0.001	0.007246506	1.54
TC02003893.hg.1	AY077738_//_SCARNA6_//_small_Cajal_body-specific_RNA_6_//_2q37.1_//_677772	0.000	0.000000000	1.54
TC03001938.hg.1	NR_034007_//_LINC00880_//_long_intergenic_non-protein_coding_RNA_880_//_3q25.31_//_339894_///_ENST00000471357_//_LINC00880_//_long_intergenic_non-protein_coding_RNA_880_//_3q25.31_//_339894_///_uc003fbc.3_//_LINC00880_//_long_intergenic_non-protein_coding_RNA_880_//_3q25.31_//_339894	0.000	0.000000000	1.54
TC03002962.hg.1	#N/A	0.001	0.007246506	1.54
TC04002575.hg.1	#N/A	0.001	0.007246506	1.54
TC05000621.hg.1	#N/A	0.001	0.007246506	1.54
TC05002406.hg.1	#N/A	0.000	0.000000000	1.54
TC05003444.hg.1	#N/A	0.000	0.000000000	1.54
TC07000444.hg.1	NR_036247_//_MIR4284_//_microRNA_4284_//_NA_//_100422948_///_NR_036247_//_MIR4284_//_microRNA_4284_//_NA_//_100422948_///_uc022afw.1_//_MIR4284_//_microRNA_4284_//_NA_//_100422948	0.001	0.007246506	1.54
TC07000797.hg.1	ENST00000516471_//_RNU7-16P_//_RNA,_U7_small_nuclear_16_pseudogene_//_NA_//_NA	0.000	0.000000000	1.54
TC07001452.hg.1	NM_001007253_//_ERV3-1_//_endogenous_retrovirus_group_3,_member_1_//_7q11.2_//_2086_///_NM_015852_//_ZNF117_//_zinc_finger_protein_117_//_7q11.21_//_51351_///_ENST00000282869_//_ZNF117_//_zinc_finger_protein_117_//_7q11.21_//_51351_///_ENST00000394323_//_ERV3-1_//_endogenous_retrovirus_group_3,_member_1_//_7q11.2_//_2086_///_ENST00000528878_//_ERV3-1_//_endogenous_retrovirus_group_3,_member_1_//_…	0.000	0.000000000	1.54
TC08002261.hg.1	#N/A	0.000	0.000000000	1.54
TC09000275.hg.1	ENST00000424345_//_LINC01410_//_long_intergenic_non-protein_coding_RNA_1410_//_9q13_//_103352539_///_CR627148_//_LINC01410_//_long_intergenic_non-protein_coding_RNA_1410_//_9q13_//_103352539_///_ENST00000424345_//_LINC01410_//_long_intergenic_non-protein_coding_RNA_1410_//_9q13_//_103352539	0.001	0.007246506	1.54
TC09000565.hg.1	NM_001195822_//_HSDL2_//_hydroxysteroid_dehydrogenase_like_2_//_9q32_//_84263_///_NM_032303_//_HSDL2_//_hydroxysteroid_dehydrogenase_like_2_//_9q32_//_84263_///_NR_036651_//_HSDL2_//_hydroxysteroid_dehydrogenase_like_2_//_9q32_//_84263_///_ENST00000398803_//_HSDL2_//_hydroxysteroid_dehydrogenase_like_2_//_9q32_//_84263_///_ENST00000398805_//_HSDL2_//_hydroxysteroid_dehydrogenase_like_2_//_9q32_//…	0.000	0.000000000	1.54
TC09000700.hg.1	ENST00000443631_//_LOC100506100_//_uncharacterized_LOC100506100_//_NA_//_100506100	0.001	0.007246506	1.54
TC09001886.hg.1	AK125920_//_LOC730098_//_uncharacterized_LOC730098_//_9p13.3_//_730098	0.001	0.007246506	1.54
TC09002804.hg.1	#N/A	0.000	0.000000000	1.54
TC0X000969.hg.1	NM_001126054_//_CASK_//_calcium/calmodulin-dependent_serine_protein_kinase_(MAGUK_family)_//_Xp11.4_//_8573_///_NM_001126055_//_CASK_//_calcium/calmodulin-dependent_serine_protein_kinase_(MAGUK_family)_//_Xp11.4_//_8573_///_NM_003688_//_CASK_//_calcium/calmodulin-dependent_serine_protein_kinase_(MAGUK_family)_//_Xp11.4_//_8573_///_ENST00000378154_//_CASK_//_calcium/calmodulin-dependent_serine_pro…	0.000	0.000000000	1.54
TC0X001850.hg.1	#N/A	0.000	0.000000000	1.54
TC10000476.hg.1	NM_003373_//_VCL_//_vinculin_//_10q22.2_//_7414_///_NM_014000_//_VCL_//_vinculin_//_10q22.2_//_7414_///_ENST00000211998_//_VCL_//_vinculin_//_10q22.2_//_7414_///_ENST00000372755_//_VCL_//_vinculin_//_10q22.2_//_7414_///_ENST00000478896_//_VCL_//_vinculin_//_10q22.2_//_7414_///_AK300280_//_VCL_//_vinculin_//_10q22.2_//_7414_///_AK304823_//_VCL_//_vinculin_//_10q22.2_//_7414_///_BC039174_//_VCL_//_…	0.000	0.000000000	1.54
TC10001055.hg.1	#N/A	0.000	0.000000000	1.54
TC11000404.hg.1	NM_000107_//_DDB2_//_damage-specific_DNA_binding_protein_2_//_11p11.2_//_1643_///_ENST00000256996_//_DDB2_//_damage-specific_DNA_binding_protein_2_//_11p11.2_//_1643_///_ENST00000378600_//_DDB2_//_damage-specific_DNA_binding_protein_2_//_11p11.2_//_1643_///_ENST00000378601_//_DDB2_//_damage-specific_DNA_binding_protein_2_//_11p11.2_//_1643_///_ENST00000378603_//_DDB2_//_damage-specific_DNA_bindin…	0.000	0.000000000	1.54
TC11001855.hg.1	#N/A	0.000	0.000000000	1.54
TC11003498.hg.1	ENST00000531102_//_RPL27A_//_ribosomal_protein_L27a_//_11p15_//_6157	0.001	0.007246506	1.54
TC12002263.hg.1	NR_027716_//_H2AFJ_//_H2A_histone_family,_member_J_//_12p12.3_//_55766	0.001	0.007246506	1.54
TC14000562.hg.1	NM_001102366_//_C14orf159_//_chromosome_14_open_reading_frame_159_//_14q32.11_//_80017_///_NM_001102367_//_C14orf159_//_chromosome_14_open_reading_frame_159_//_14q32.11_//_80017_///_NM_001102368_//_C14orf159_//_chromosome_14_open_reading_frame_159_//_14q32.11_//_80017_///_NM_001102369_//_C14orf159_//_chromosome_14_open_reading_frame_159_//_14q32.11_//_80017_///_NM_024952_//_C14orf159_//_chromosom…	0.000	0.000000000	1.54
TC14001113.hg.1	#N/A	0.000	0.000000000	1.54
TC15000202.hg.1	#N/A	0.000	0.000000000	1.54
TC15000669.hg.1	#N/A	0.001	0.007246506	1.54
TC15001135.hg.1	#N/A	0.000	0.000000000	1.54
TC16000836.hg.1	NM_024589_//_ROGDI_//_rogdi_homolog_//_16p13.3_//_79641_///_ENST00000322048_//_ROGDI_//_rogdi_homolog_//_16p13.3_//_79641_///_AK054707_//_ROGDI_//_rogdi_homolog_//_16p13.3_//_79641_///_AK098348_//_ROGDI_//_rogdi_homolog_//_16p13.3_//_79641_///_AK296334_//_ROGDI_//_rogdi_homolog_//_16p13.3_//_79641_///_BC012901_//_ROGDI_//_rogdi_homolog_//_16p13.3_//_79641_///_BC113944_//_ROGDI_//_rogdi_homolog_//…	0.000	0.000000000	1.54
TC16001169.hg.1	NM_001172643_//_TK2_//_thymidine_kinase_2,_mitochondrial_//_16q22-q23.1_//_7084_///_NM_001172644_//_TK2_//_thymidine_kinase_2,_mitochondrial_//_16q22-q23.1_//_7084_///_NM_001172645_//_TK2_//_thymidine_kinase_2,_mitochondrial_//_16q22-q23.1_//_7084_///_NM_004614_//_TK2_//_thymidine_kinase_2,_mitochondrial_//_16q22-q23.1_//_7084_///_ENST00000299697_//_TK2_//_thymidine_kinase_2,_mitochondrial_//_16q…	0.000	0.000000000	1.54
TC17001679.hg.1	NM_032595_//_PPP1R9B_//_protein_phosphatase_1,_regulatory_subunit_9B_//_17q21.33_//_84687_///_ENST00000513579_//_PPP1R9B_//_protein_phosphatase_1,_regulatory_subunit_9B_//_17q21.33_//_84687_///_OTTHUMT00000366722_//_PPP1R9B_//_protein_phosphatase_1,_regulatory_subunit_9B_//_17q21.33_//_84687_///_OTTHUMT00000366735_//_PPP1R9B_//_protein_phosphatase_1,_regulatory_subunit_9B_//_17q21.33_//_84687_///…	0.000	0.000000000	1.54
TC17001940.hg.1	NR_026857_//_BAIAP2-AS1_//_BAIAP2_antisense_RNA_1_(head_to_head)_//_17q25.3_//_440465_///_NR_026857_//_BAIAP2-AS1_//_BAIAP2_antisense_RNA_1_(head_to_head)_//_17q25.3_//_440465_///_uc002jyy.2_//_BAIAP2-AS1_//_BAIAP2_antisense_RNA_1_(head_to_head)_//_17q25.3_//_440465	0.000	0.000000000	1.54
TC17002079.hg.1	uc002gqm.2_//_USP32P1_//_ubiquitin_specific_peptidase_32_pseudogene_1_//_17p11.2_//_162632_///_uc010cpk.1_//_USP32P1_//_ubiquitin_specific_peptidase_32_pseudogene_1_//_17p11.2_//_162632_///_uc010vwq.1_//_USP32P1_//_ubiquitin_specific_peptidase_32_pseudogene_1_//_17p11.2_//_162632	0.000	0.000000000	1.54
TC20001579.hg.1	#N/A	0.000	0.000000000	1.54
TC22000966.hg.1	EF103916_//_COMT_//_catechol-O-methyltransferase_//_22q11.21_//_1312_///_EF103920_//_COMT_//_catechol-O-methyltransferase_//_22q11.21_//_1312_///_EF103921_//_COMT_//_catechol-O-methyltransferase_//_22q11.21_//_1312_///_EF217321_//_COMT_//_catechol-O-methyltransferase_//_22q11.21_//_1312_///_EF217322_//_COMT_//_catechol-O-methyltransferase_//_22q11.21_//_1312	0.000	0.000000000	1.54
3374492_st	#N/A	0.000	0.000000000	1.53
PSR12005982.hg.1	#N/A	0.000	0.000000000	1.53
PSR17008062.hg.1	#N/A	0.000	0.000000000	1.53
TC01002798.hg.1	#N/A	0.001	0.007246506	1.53
TC01005480.hg.1	#N/A	0.000	0.000000000	1.53
TC01005852.hg.1	#N/A	0.000	0.000000000	1.53
TC02000300.hg.1	#N/A	0.000	0.000000000	1.53
TC02002791.hg.1	#N/A	0.000	0.000000000	1.53
TC02003320.hg.1	AF090102_//_PAIP2B_//_poly(A)_binding_protein_interacting_protein_2B_//_2p13.3_//_400961	0.000	0.000000000	1.53
TC03000123.hg.1	NR_039621_//_MIR548AC_//_microRNA_548ac_//_NA_//_100616384_///_NR_039621_//_MIR548AC_//_microRNA_548ac_//_NA_//_100616384_///_uc021wtz.1_//_MIR548AC_//_microRNA_548ac_//_NA_//_100616384	0.000	0.000000000	1.53
TC03000750.hg.1	#N/A	0.001	0.007246506	1.53
TC03000864.hg.1	NM_016625_//_RSRC1_//_arginine/serine-rich_coiled-coil_1_//_3q25.32_//_51319_///_ENST00000295930_//_RSRC1_//_arginine/serine-rich_coiled-coil_1_//_3q25.32_//_51319_///_ENST00000312179_//_RSRC1_//_arginine/serine-rich_coiled-coil_1_//_3q25.32_//_51319_///_ENST00000464171_//_RSRC1_//_arginine/serine-rich_coiled-coil_1_//_3q25.32_//_51319_///_ENST00000475278_//_RSRC1_//_arginine/serine-rich_coiled-c…	0.000	0.000000000	1.53
TC03001808.hg.1	#N/A	0.001	0.007246506	1.53
TC03002398.hg.1	#N/A	0.000	0.000000000	1.53
TC04001013.hg.1	#N/A	0.001	0.007246506	1.53
TC04001173.hg.1	NM_003328_//_TXK_//_TXK_tyrosine_kinase_//_4p12_//_7294_///_ENST00000264316_//_TXK_//_TXK_tyrosine_kinase_//_4p12_//_7294_///_ENST00000507351_//_TXK_//_TXK_tyrosine_kinase_//_4p12_//_7294_///_ENST00000510457_//_TXK_//_TXK_tyrosine_kinase_//_4p12_//_7294_///_AK300141_//_TXK_//_TXK_tyrosine_kinase_//_4p12_//_7294_///_AK307055_//_TXK_//_TXK_tyrosine_kinase_//_4p12_//_7294_///_BC017829_//_TXK_//_TXK_…	0.001	0.007246506	1.53
TC04001621.hg.1	NM_001029998_//_SLC10A7_//_solute_carrier_family_10,_member_7_//_4q31.22_//_84068_///_NM_032128_//_SLC10A7_//_solute_carrier_family_10,_member_7_//_4q31.22_//_84068_///_ENST00000335472_//_SLC10A7_//_solute_carrier_family_10,_member_7_//_4q31.22_//_84068_///_ENST00000394059_//_SLC10A7_//_solute_carrier_family_10,_member_7_//_4q31.22_//_84068_///_ENST00000432059_//_SLC10A7_//_solute_carrier_family_…	0.000	0.000000000	1.53
TC04002691.hg.1	#N/A	0.001	0.007246506	1.53
TC05000778.hg.1	#N/A	0.001	0.007246506	1.53
TC05001347.hg.1	NR_030307_//_MIR581_//_microRNA_581_//_5q11.2_//_693166_///_ENST00000384895_//_MIR581_//_microRNA_581_//_5q11.2_//_693166_///_NR_030307_//_MIR581_//_microRNA_581_//_5q11.2_//_693166_///_uc021xyk.1_//_MIR581_//_microRNA_581_//_5q11.2_//_693166	0.000	0.000000000	1.53
TC06000133.hg.1	#N/A	0.000	0.000000000	1.53
TC06004058.hg.1	NM_003730_//_RNASET2_//_ribonuclease_T2_//_6q27_//_8635_///_ENST00000366855_//_RNASET2_//_ribonuclease_T2_//_6q27_//_8635_///_ENST00000476238_//_RNASET2_//_ribonuclease_T2_//_6q27_//_8635_///_ENST00000496851_//_RNASET2_//_ribonuclease_T2_//_6q27_//_8635_///_ENST00000508775_//_RNASET2_//_ribonuclease_T2_//_6q27_//_8635_///_AJ419866_//_RNASET2_//_ribonuclease_T2_//_6q27_//_8635_///_AK001769_//_RNAS…	0.000	0.000000000	1.53
TC07000620.hg.1	NM_001194990_//_MEPCE_//_methylphosphate_capping_enzyme_//_7q22.1_//_56257_///_NM_001194991_//_MEPCE_//_methylphosphate_capping_enzyme_//_7q22.1_//_56257_///_NM_001194992_//_MEPCE_//_methylphosphate_capping_enzyme_//_7q22.1_//_56257_///_NM_019606_//_MEPCE_//_methylphosphate_capping_enzyme_//_7q22.1_//_56257_///_ENST00000310512_//_MEPCE_//_methylphosphate_capping_enzyme_//_7q22.1_//_56257_///_ENST…	0.000	0.000000000	1.53
TC07000965.hg.1	NR_036093_//_MIR548T_//_microRNA_548t_//_NA_//_100422849_///_NR_036093_//_MIR548T_//_microRNA_548t_//_NA_//_100422849_///_uc022aou.1_//_MIR548T_//_microRNA_548t_//_NA_//_100422849	0.000	0.000000000	1.53
TC07001872.hg.1	#N/A	0.000	0.000000000	1.53
TC08000373.hg.1	#N/A	0.000	0.000000000	1.53
TC08000881.hg.1	NM_207332_//_ERICH1_//_glutamate_rich_1_//_8p23.3_//_157697_///_ENST00000262109_//_ERICH1_//_glutamate_rich_1_//_8p23.3_//_157697_///_ENST00000518277_//_ERICH1_//_glutamate_rich_1_//_8p23.3_//_157697_///_ENST00000522706_//_ERICH1_//_glutamate_rich_1_//_8p23.3_//_157697_///_AL833324_//_ERICH1_//_glutamate_rich_1_//_8p23.3_//_157697_///_BC046243_//_ERICH1_//_glutamate_rich_1_//_8p23.3_//_157697_///…	0.000	0.000000000	1.53
TC0X000393.hg.1	NM_001013627_//_NHSL2_//_NHS-like_2_//_Xq13.1_//_340527_///_ENST00000373677_//_NHSL2_//_NHS-like_2_//_Xq13.1_//_340527_///_ENST00000510661_//_NHSL2_//_NHS-like_2_//_Xq13.1_//_340527_///_BC033261_//_NHSL2_//_NHS-like_2_//_Xq13.1_//_340527_///_BC136756_//_NHSL2_//_NHS-like_2_//_Xq13.1_//_340527_///_OTTHUMT00000057170_//_NHSL2_//_NHS-like_2_//_Xq13.1_//_340527_///_OTTHUMT00000359897_//_NHSL2_//_NHS-…	0.000	0.000000000	1.53
TC0X000930.hg.1	#N/A	0.000	0.000000000	1.53
TC0X001302.hg.1	#N/A	0.001	0.007246506	1.53
TC10000276.hg.1	#N/A	0.001	0.007246506	1.53
TC10000323.hg.1	NM_020945_//_WDFY4_//_WDFY_family_member_4_//_10q11.23_//_57705_///_ENST00000325239_//_WDFY4_//_WDFY_family_member_4_//_10q11.23_//_57705_///_ENST00000360890_//_WDFY4_//_WDFY_family_member_4_//_10q11.23_//_57705_///_ENST00000465910_//_WDFY4_//_WDFY_family_member_4_//_10q11.23_//_57705_///_AK301736_//_WDFY4_//_WDFY_family_member_4_//_10q11.23_//_57705_///_AK310374_//_WDFY4_//_WDFY_family_member_4_…	0.000	0.000000000	1.53
TC10000960.hg.1	#N/A	0.000	0.000000000	1.53
TC10001244.hg.1	ENST00000454837_//_ANTXRLP1_//_anthrax_toxin_receptor-like_pseudogene_1_//_NA_//_NA_///_ENST00000543148_//_ANTXRLP1_//_anthrax_toxin_receptor-like_pseudogene_1_//_NA_//_NA_///_OTTHUMT00000047859_//_ANTXRLP1_//_NA_//_NA_//_NA	0.000	0.000000000	1.53
TC10001636.hg.1	NM_024928_//_OBFC1_//_oligonucleotide/oligosaccharide-binding_fold_containing_1_//_10q24.33_//_79991_///_ENST00000224950_//_OBFC1_//_oligonucleotide/oligosaccharide-binding_fold_containing_1_//_10q24.33_//_79991_///_ENST00000369764_//_OBFC1_//_oligonucleotide/oligosaccharide-binding_fold_containing_1_//_10q24.33_//_79991_///_ENST00000466828_//_OBFC1_//_oligonucleotide/oligosaccharide-binding_fold…	0.000	0.000000000	1.53
TC10002597.hg.1	#N/A	0.001	0.007246506	1.53
TC11000682.hg.1	NM_001619_//_ADRBK1_//_adrenergic,_beta,_receptor_kinase_1_//_11q13.1_//_156_///_ENST00000308595_//_ADRBK1_//_adrenergic,_beta,_receptor_kinase_1_//_11q13.1_//_156_///_ENST00000526285_//_ADRBK1_//_adrenergic,_beta,_receptor_kinase_1_//_11q13.1_//_156_///_ENST00000527176_//_ADRBK1_//_adrenergic,_beta,_receptor_kinase_1_//_11q13.1_//_156_///_BC037963_//_ADRBK1_//_adrenergic,_beta,_receptor_kinase_1…	0.001	0.007246506	1.53
TC11003418.hg.1	#N/A	0.000	0.000000000	1.53
TC12002551.hg.1	#N/A	0.001	0.007246506	1.53
TC13000119.hg.1	NM_002915_//_RFC3_//_replication_factor_C_subunit_3_//_13q13.2_//_5983_///_NM_181558_//_RFC3_//_replication_factor_C_subunit_3_//_13q13.2_//_5983_///_ENST00000380071_//_RFC3_//_replication_factor_C_subunit_3_//_13q13.2_//_5983_///_ENST00000434425_//_RFC3_//_replication_factor_C_subunit_3_//_13q13.2_//_5983_///_AK296527_//_RFC3_//_replication_factor_C_subunit_3_//_13q13.2_//_5983_///_BC000149_//_R…	0.000	0.000000000	1.53
TC13001313.hg.1	#N/A	0.000	0.000000000	1.53
TC14000388.hg.1	NM_005956_//_MTHFD1_//_methylenetetrahydrofolate_dehydrogenase_(NADP+_dependent)_1,_methenyltetrahydrofolate_cyclohydrolase,_formyltetrahydrofolate_synthetase_//_14q24_//_4522_///_ENST00000216605_//_MTHFD1_//_methylenetetrahydrofolate_dehydrogenase_(NADP+_dependent)_1,_methenyltetrahydrofolate_cyclohydrolase,_formyltetrahydrofolate_synthetase_//_14q24_//_4522_///_ENST00000545908_//_MTHFD1_//_meth…	0.000	0.000000000	1.53
TC14000397.hg.1	NM_004480_//_FUT8_//_fucosyltransferase_8_(alpha_(1,6)_fucosyltransferase)_//_14q24.3_//_2530_///_NM_178155_//_FUT8_//_fucosyltransferase_8_(alpha_(1,6)_fucosyltransferase)_//_14q24.3_//_2530_///_NM_178156_//_FUT8_//_fucosyltransferase_8_(alpha_(1,6)_fucosyltransferase)_//_14q24.3_//_2530_///_NR_038167_//_FUT8_//_fucosyltransferase_8_(alpha_(1,6)_fucosyltransferase)_//_14q24.3_//_2530_///_NR_0381…	0.000	0.000000000	1.53
TC14000496.hg.1	#N/A	0.000	0.000000000	1.53
TC14001609.hg.1	#N/A	0.000	0.000000000	1.53
TC15000030.hg.1	NR_024074_//_GOLGA8IP_//_golgin_A8_family,_member_I,_pseudogene_//_15q11.2_//_283796_///_NR_024074_//_GOLGA8IP_//_golgin_A8_family,_member_I,_pseudogene_//_15q11.2_//_283796	0.000	0.000000000	1.53
TC15000031.hg.1	NR_036470_//_HERC2P7_//_hect_domain_and_RLD_2_pseudogene_7_//_15q11.2_//_100132101_///_uc001yvs.3_//_HERC2P7_//_hect_domain_and_RLD_2_pseudogene_7_//_15q11.2_//_100132101	0.000	0.000000000	1.53
TC15001356.hg.1	NM_203494_//_USP50_//_ubiquitin_specific_peptidase_50_//_15q21.1_//_373509_///_ENST00000530218_//_USP50_//_ubiquitin_specific_peptidase_50_//_15q21.1_//_373509_///_ENST00000532404_//_USP50_//_ubiquitin_specific_peptidase_50_//_15q21.1_//_373509_///_uc021sky.1_//_USP50_//_ubiquitin_specific_peptidase_50_//_15q21.1_//_373509	0.000	0.000000000	1.53
TC15002239.hg.1	#N/A	0.000	0.000000000	1.53
TC17001315.hg.1	NM_004740_//_TIAF1_//_TGFB1-induced_anti-apoptotic_factor_1_//_17q11.2_//_9220_///_NM_078471_//_MYO18A_//_myosin_XVIIIA_//_17q11.2_//_399687_///_NM_203318_//_MYO18A_//_myosin_XVIIIA_//_17q11.2_//_399687_///_ENST00000359450_//_TIAF1_//_TGFB1-induced_anti-apoptotic_factor_1_//_17q11.2_//_9220_///_ENST00000527372_//_MYO18A_//_myosin_XVIIIA_//_17q11.2_//_399687_///_ENST00000531253_//_MYO18A_//_myosin…	0.000	0.000000000	1.53
TC17001736.hg.1	NM_001038704_//_C17orf47_//_chromosome_17_open_reading_frame_47_//_17q22_//_284083_///_ENST00000321691_//_C17orf47_//_chromosome_17_open_reading_frame_47_//_17q22_//_284083_///_BC022189_//_C17orf47_//_chromosome_17_open_reading_frame_47_//_17q22_//_284083_///_uc002iwq.2_//_C17orf47_//_chromosome_17_open_reading_frame_47_//_17q22_//_284083	0.001	0.007246506	1.53
TC18000859.hg.1	#N/A	0.001	0.007246506	1.53
TC19002624.hg.1	NM_144566_//_ZNF700_//_zinc_finger_protein_700_//_19p13.2_//_90592_///_ENST00000254321_//_ZNF700_//_zinc_finger_protein_700_//_19p13.2_//_90592_///_BC136777_//_ZNF700_//_zinc_finger_protein_700_//_19p13.2_//_90592_///_BC144406_//_ZNF700_//_zinc_finger_protein_700_//_19p13.2_//_90592_///_OTTHUMT00000344126_//_ZNF700_//_zinc_finger_protein_700_//_19p13.2_//_90592_///_OTTHUMT00000344127_//_ZNF700_//…	0.000	0.000000000	1.53
TC20000132.hg.1	#N/A	0.000	0.000000000	1.53
TC20001267.hg.1	ENST00000326677_//_ZFAS1_//_ZNFX1_antisense_RNA_1_//_20q13.13_//_441951_///_ENST00000417721_//_ZFAS1_//_ZNFX1_antisense_RNA_1_//_20q13.13_//_441951_///_ENST00000428008_//_ZFAS1_//_ZNFX1_antisense_RNA_1_//_20q13.13_//_441951_///_ENST00000441722_//_ZFAS1_//_ZNFX1_antisense_RNA_1_//_20q13.13_//_441951_///_ENST00000450535_//_ZFAS1_//_ZNFX1_antisense_RNA_1_//_20q13.13_//_441951_///_ENST00000458653_//_…	0.000	0.000000000	1.53
TC21001003.hg.1	#N/A	0.000	0.000000000	1.53
TC22001410.hg.1	#N/A	0.000	0.000000000	1.53
JUC04005579.hg.1	#N/A	0.001	0.007246506	1.52
PSR05010481.hg.1	#N/A	0.000	0.000000000	1.52
PSR16011597.hg.1	#N/A	0.000	0.000000000	1.52
TC01001549.hg.1	#N/A	0.000	0.000000000	1.52
TC01006349.hg.1	NM_001195156_//_ZMYM6NB_//_ZMYM6_neighbor_//_1p34.3_//_100506144_///_NM_007167_//_ZMYM6_//_zinc_finger,_MYM-type_6_//_1p34.2_//_9204_///_ENST00000317538_//_ZMYM6_//_zinc_finger,_MYM-type_6_//_1p34.2_//_9204_///_ENST00000357182_//_ZMYM6_//_zinc_finger,_MYM-type_6_//_1p34.2_//_9204_///_ENST00000373333_//_ZMYM6_//_zinc_finger,_MYM-type_6_//_1p34.2_//_9204_///_ENST00000373337_//_ZMYM6NB_//_ZMYM6_neig…	0.000	0.000000000	1.52
TC03000390.hg.1	#N/A	0.001	0.007246506	1.52
TC03000481.hg.1	ENST00000389622_//_CRYBG3_//_crystallin_beta-gamma_domain_containing_3_//_3q11.2_//_131544_///_ENST00000485253_//_CRYBG3_//_crystallin_beta-gamma_domain_containing_3_//_3q11.2_//_131544_///_CR749313_//_CRYBG3_//_crystallin_beta-gamma_domain_containing_3_//_3q11.2_//_131544_///_OTTHUMT00000353751_//_CRYBG3_//_crystallin_beta-gamma_domain_containing_3_//_3q11.2_//_131544_///_OTTHUMT00000353753_//_C…	0.000	0.000000000	1.52
TC03001706.hg.1	NM_024610_//_HSPBAP1_//_HSPB_(heat_shock_27kDa)_associated_protein_1_//_3q21.1_//_79663_///_ENST00000306103_//_HSPBAP1_//_HSPB_(heat_shock_27kDa)_associated_protein_1_//_3q21.1_//_79663_///_ENST00000465044_//_HSPBAP1_//_HSPB_(heat_shock_27kDa)_associated_protein_1_//_3q21.1_//_79663_///_AK026276_//_HSPBAP1_//_HSPB_(heat_shock_27kDa)_associated_protein_1_//_3q21.1_//_79663_///_BC011897_//_HSPBAP1_…	0.000	0.000000000	1.52
TC04001700.hg.1	NM_001166373_//_MARCH1_//_membrane_associated_ring_finger_1_//_4q32.2_//_55016_///_NM_017923_//_MARCH1_//_membrane_associated_ring_finger_1_//_4q32.2_//_55016_///_ENST00000274056_//_MARCH1_//_membrane_associated_ring_finger_1_//_4q32.2_//_55016_///_ENST00000339875_//_MARCH1_//_membrane_associated_ring_finger_1_//_4q32.2_//_55016_///_ENST00000503008_//_MARCH1_//_membrane_associated_ring_finger_1_/…	0.000	0.000000000	1.52
TC04002845.hg.1	#N/A	0.000	0.000000000	1.52
TC05000501.hg.1	#N/A	0.000	0.000000000	1.52
TC05002697.hg.1	#N/A	0.000	0.000000000	1.52
TC06003591.hg.1	U79029_//_LTB_//_lymphotoxin_beta_(TNF_superfamily,_member_3)_//_6p21.3_//_4050	0.000	0.000000000	1.52
TC07003332.hg.1	NM_198853_//_TRIM74_//_tripartite_motif_containing_74_//_7q11.23_//_378108_///_NM_198924_//_TRIM73_//_tripartite_motif_containing_73_//_7q11.23_//_375593_///_ENST00000323819_//_TRIM73_//_tripartite_motif_containing_73_//_7q11.23_//_375593_///_ENST00000437796_//_TRIM73_//_tripartite_motif_containing_73_//_7q11.23_//_375593_///_ENST00000447409_//_TRIM73_//_tripartite_motif_containing_73_//_7q11.23_…	0.000	0.000000000	1.52
TC08002108.hg.1	#N/A	0.000	0.000000000	1.52
TC09001818.hg.1	#N/A	0.000	0.000000000	1.52
TC0X002073.hg.1	#N/A	0.000	0.000000000	1.52
TC10000081.hg.1	NM_001025076_//_CELF2_//_CUGBP,_Elav-like_family_member_2_//_10p13_//_10659_///_NM_001025077_//_CELF2_//_CUGBP,_Elav-like_family_member_2_//_10p13_//_10659_///_NM_001083591_//_CELF2_//_CUGBP,_Elav-like_family_member_2_//_10p13_//_10659_///_NM_006561_//_CELF2_//_CUGBP,_Elav-like_family_member_2_//_10p13_//_10659_///_ENST00000354897_//_CELF2_//_CUGBP,_Elav-like_family_member_2_//_10p13_//_10659_///…	0.000	0.000000000	1.52
TC10002638.hg.1	#N/A	0.001	0.007246506	1.52
TC10002687.hg.1	#N/A	0.001	0.007246506	1.52
TC11002271.hg.1	#N/A	0.000	0.000000000	1.52
TC11002894.hg.1	M83106_//_TAGLN_//_transgelin_//_11q23.2_//_6876	0.000	0.000000000	1.52
TC11003045.hg.1	AK000908_//_TRIM66_//_tripartite_motif_containing_66_//_11p15.4_//_9866	0.000	0.000000000	1.52
TC12000194.hg.1	#N/A	0.001	0.007246506	1.52
TC12002207.hg.1	#N/A	0.001	0.007246506	1.52
TC13001485.hg.1	#N/A	0.000	0.000000000	1.52
TC14000886.hg.1	NM_017807_//_OSGEP_//_O-sialoglycoprotein_endopeptidase_//_14q11.2_//_55644_///_ENST00000206542_//_OSGEP_//_O-sialoglycoprotein_endopeptidase_//_14q11.2_//_55644_///_ENST00000554249_//_OSGEP_//_O-sialoglycoprotein_endopeptidase_//_14q11.2_//_55644_///_ENST00000555656_//_OSGEP_//_O-sialoglycoprotein_endopeptidase_//_14q11.2_//_55644_///_ENST00000556252_//_OSGEP_//_O-sialoglycoprotein_endopeptidase…	0.000	0.000000000	1.52
TC15000221.hg.1	BC037839_//_LOC100996255_//_uncharacterized_LOC100996255_//_NA_//_100996255	0.000	0.000000000	1.52
TC15000452.hg.1	#N/A	0.001	0.007246506	1.52
TC15000673.hg.1	#N/A	0.000	0.000000000	1.52
TC15000923.hg.1	#N/A	0.000	0.000000000	1.52
TC15001183.hg.1	NM_001103184_//_FMN1_//_formin_1_//_15q13.3_//_342184_///_ENST00000320930_//_FMN1_//_formin_1_//_15q13.3_//_342184_///_ENST00000334528_//_FMN1_//_formin_1_//_15q13.3_//_342184_///_ENST00000558197_//_FMN1_//_formin_1_//_15q13.3_//_342184_///_ENST00000559047_//_FMN1_//_formin_1_//_15q13.3_//_342184_///_ENST00000559150_//_FMN1_//_formin_1_//_15q13.3_//_342184_///_ENST00000561249_//_FMN1_//_formin_1_…	0.000	0.000000000	1.52
TC15002699.hg.1	NR_023361_//_AP3S2_//_adaptor-related_protein_complex_3,_sigma_2_subunit_//_15q26.1_//_10239	0.000	0.000000000	1.52
TC16000449.hg.1	NM_001080432_//_FTO_//_fat_mass_and_obesity_associated_//_16q12.2_//_79068_///_ENST00000268349_//_FTO_//_fat_mass_and_obesity_associated_//_16q12.2_//_79068_///_ENST00000431610_//_FTO_//_fat_mass_and_obesity_associated_//_16q12.2_//_79068_///_ENST00000460382_//_FTO_//_fat_mass_and_obesity_associated_//_16q12.2_//_79068_///_ENST00000463855_//_FTO_//_fat_mass_and_obesity_associated_//_16q12.2_//_79…	0.000	0.000000000	1.52
TC16001564.hg.1	BC027491_//_CHD9_//_chromodomain_helicase_DNA_binding_protein_9_//_16q12.2_//_80205	0.000	0.000000000	1.52
TC17000891.hg.1	#N/A	0.000	0.000000000	1.52
TC17001734.hg.1	NM_004687_//_MTMR4_//_myotubularin_related_protein_4_//_17q22_//_9110_///_ENST00000323456_//_MTMR4_//_myotubularin_related_protein_4_//_17q22_//_9110_///_AK308877_//_MTMR4_//_myotubularin_related_protein_4_//_17q22_//_9110_///_BC035609_//_MTMR4_//_myotubularin_related_protein_4_//_17q22_//_9110_///_uc002iwj.2_//_MTMR4_//_myotubularin_related_protein_4_//_17q22_//_9110_///_uc010dcx.1_//_MTMR4_//_m…	0.000	0.000000000	1.52
TC17002080.hg.1	NR_026810_//_FAM106CP_//_family_with_sequence_similarity_106,_member_C,_pseudogene_//_17p11.2_//_100129396	0.000	0.000000000	1.52
TC19001688.hg.1	NM_001352_//_DBP_//_D_site_of_albumin_promoter_(albumin_D-box)_binding_protein_//_19q13.3_//_1628_///_ENST00000222122_//_DBP_//_D_site_of_albumin_promoter_(albumin_D-box)_binding_protein_//_19q13.3_//_1628_///_AB208807_//_DBP_//_D_site_of_albumin_promoter_(albumin_D-box)_binding_protein_//_19q13.3_//_1628_///_AK310025_//_DBP_//_D_site_of_albumin_promoter_(albumin_D-box)_binding_protein_//_19q13.3…	0.000	0.000000000	1.52
TC21000510.hg.1	NR_026961_//_AATBC_//_apoptosis_associated_transcript_in_bladder_cancer_//_21q22.3_//_284837_///_ENST00000400385_//_AATBC_//_apoptosis_associated_transcript_in_bladder_cancer_//_21q22.3_//_284837_///_ENST00000437258_//_AATBC_//_apoptosis_associated_transcript_in_bladder_cancer_//_21q22.3_//_284837_///_ENST00000448247_//_AATBC_//_apoptosis_associated_transcript_in_bladder_cancer_//_21q22.3_//_2848…	0.000	0.000000000	1.52
TC6_apd_hap1000081.hg.1	NM_002341_//_LTB_//_lymphotoxin_beta_(TNF_superfamily,_member_3)_//_6p21.3_//_4050_///_NM_009588_//_LTB_//_lymphotoxin_beta_(TNF_superfamily,_member_3)_//_6p21.3_//_4050_///_BC069330_//_LTB_//_lymphotoxin_beta_(TNF_superfamily,_member_3)_//_6p21.3_//_4050_///_OTTHUMT00000309355_//_LTB_//_lymphotoxin_beta_(TNF_superfamily,_member_3)_//_6p21.3_//_4050_///_OTTHUMT00000309356_//_LTB_//_lymphotoxin_be…	0.001	0.007246506	1.52
TC6_cox_hap2000159.hg.1	NM_002341_//_LTB_//_lymphotoxin_beta_(TNF_superfamily,_member_3)_//_6p21.3_//_4050_///_NM_009588_//_LTB_//_lymphotoxin_beta_(TNF_superfamily,_member_3)_//_6p21.3_//_4050_///_BC069330_//_LTB_//_lymphotoxin_beta_(TNF_superfamily,_member_3)_//_6p21.3_//_4050_///_OTTHUMT00000076881_//_LTB_//_lymphotoxin_beta_(TNF_superfamily,_member_3)_//_6p21.3_//_4050_///_OTTHUMT00000076882_//_LTB_//_lymphotoxin_be…	0.001	0.007246506	1.52
TC6_dbb_hap3000148.hg.1	NM_002341_//_LTB_//_lymphotoxin_beta_(TNF_superfamily,_member_3)_//_6p21.3_//_4050_///_NM_009588_//_LTB_//_lymphotoxin_beta_(TNF_superfamily,_member_3)_//_6p21.3_//_4050_///_BC069330_//_LTB_//_lymphotoxin_beta_(TNF_superfamily,_member_3)_//_6p21.3_//_4050_///_OTTHUMT00000310108_//_LTB_//_lymphotoxin_beta_(TNF_superfamily,_member_3)_//_6p21.3_//_4050_///_OTTHUMT00000310109_//_LTB_//_lymphotoxin_be…	0.001	0.007246506	1.52
TC6_mann_hap4000136.hg.1	NM_002341_//_LTB_//_lymphotoxin_beta_(TNF_superfamily,_member_3)_//_6p21.3_//_4050_///_NM_009588_//_LTB_//_lymphotoxin_beta_(TNF_superfamily,_member_3)_//_6p21.3_//_4050_///_BC069330_//_LTB_//_lymphotoxin_beta_(TNF_superfamily,_member_3)_//_6p21.3_//_4050_///_OTTHUMT00000311258_//_LTB_//_lymphotoxin_beta_(TNF_superfamily,_member_3)_//_6p21.3_//_4050_///_OTTHUMT00000311259_//_LTB_//_lymphotoxin_be…	0.001	0.007246506	1.52
TC6_mcf_hap5000136.hg.1	NM_002341_//_LTB_//_lymphotoxin_beta_(TNF_superfamily,_member_3)_//_6p21.3_//_4050_///_NM_009588_//_LTB_//_lymphotoxin_beta_(TNF_superfamily,_member_3)_//_6p21.3_//_4050_///_BC069330_//_LTB_//_lymphotoxin_beta_(TNF_superfamily,_member_3)_//_6p21.3_//_4050_///_OTTHUMT00000312151_//_LTB_//_lymphotoxin_beta_(TNF_superfamily,_member_3)_//_6p21.3_//_4050_///_OTTHUMT00000312152_//_LTB_//_lymphotoxin_be…	0.001	0.007246506	1.52
TC6_qbl_hap6000151.hg.1	NM_002341_//_LTB_//_lymphotoxin_beta_(TNF_superfamily,_member_3)_//_6p21.3_//_4050_///_NM_009588_//_LTB_//_lymphotoxin_beta_(TNF_superfamily,_member_3)_//_6p21.3_//_4050_///_BC069330_//_LTB_//_lymphotoxin_beta_(TNF_superfamily,_member_3)_//_6p21.3_//_4050_///_OTTHUMT00000314278_//_LTB_//_lymphotoxin_beta_(TNF_superfamily,_member_3)_//_6p21.3_//_4050_///_OTTHUMT00000314279_//_LTB_//_lymphotoxin_be…	0.001	0.007246506	1.52
TC6_ssto_hap7000131.hg.1	NM_002341_//_LTB_//_lymphotoxin_beta_(TNF_superfamily,_member_3)_//_6p21.3_//_4050_///_NM_009588_//_LTB_//_lymphotoxin_beta_(TNF_superfamily,_member_3)_//_6p21.3_//_4050_///_BC069330_//_LTB_//_lymphotoxin_beta_(TNF_superfamily,_member_3)_//_6p21.3_//_4050_///_OTTHUMT00000097192_//_LTB_//_lymphotoxin_beta_(TNF_superfamily,_member_3)_//_6p21.3_//_4050_///_OTTHUMT00000097193_//_LTB_//_lymphotoxin_be…	0.001	0.007246506	1.52
3517151_st	#N/A	0.001	0.007246506	1.51
TC01000702.hg.1	NM_001134673_//_NFIA_//_nuclear_factor_I/A_//_1p31.3-p31.2_//_4774_///_NM_001145511_//_NFIA_//_nuclear_factor_I/A_//_1p31.3-p31.2_//_4774_///_NM_001145512_//_NFIA_//_nuclear_factor_I/A_//_1p31.3-p31.2_//_4774_///_NM_005595_//_NFIA_//_nuclear_factor_I/A_//_1p31.3-p31.2_//_4774_///_ENST00000357977_//_NFIA_//_nuclear_factor_I/A_//_1p31.3-p31.2_//_4774_///_ENST00000371184_//_NFIA_//_nuclear_factor_I/…	0.000	0.000000000	1.51
TC01001337.hg.1	NM_001766_//_CD1D_//_CD1d_molecule_//_1q23.1_//_912_///_ENST00000368171_//_CD1D_//_CD1d_molecule_//_1q23.1_//_912_///_AK225996_//_CD1D_//_CD1d_molecule_//_1q23.1_//_912_///_AK310541_//_CD1D_//_CD1d_molecule_//_1q23.1_//_912_///_AK310749_//_CD1D_//_CD1d_molecule_//_1q23.1_//_912_///_BC027926_//_CD1D_//_CD1d_molecule_//_1q23.1_//_912_///_OTTHUMT00000058340_//_CD1D_//_CD1d_molecule_//_1q23.1_//_912_…	0.000	0.000000000	1.51
TC01001517.hg.1	NR_037605_//_GAS5-AS1_//_GAS5_antisense_RNA_1_//_NA_//_100506046_///_uc021pfa.1_//_GAS5-AS1_//_GAS5_antisense_RNA_1_//_NA_//_100506046	0.000	0.000000000	1.51
TC01002497.hg.1	NM_024874_//_KIAA0319L_//_KIAA0319-like_//_1p34.2_//_79932_///_ENST00000325722_//_KIAA0319L_//_KIAA0319-like_//_1p34.2_//_79932_///_ENST00000373266_//_KIAA0319L_//_KIAA0319-like_//_1p34.2_//_79932_///_ENST00000485551_//_KIAA0319L_//_KIAA0319-like_//_1p34.2_//_79932_///_AB058740_//_KIAA0319L_//_KIAA0319-like_//_1p34.2_//_79932_///_AK090878_//_KIAA0319L_//_KIAA0319-like_//_1p34.2_//_79932_///_AK302…	0.000	0.000000000	1.51
TC01004103.hg.1	#N/A	0.000	0.000000000	1.51
TC01004304.hg.1	#N/A	0.001	0.007246506	1.51
TC01005195.hg.1	#N/A	0.000	0.000000000	1.51
TC02000407.hg.1	NM_001153_//_ANXA4_//_annexin_A4_//_2p13_//_307_///_ENST00000394295_//_ANXA4_//_annexin_A4_//_2p13_//_307_///_ENST00000409920_//_ANXA4_//_annexin_A4_//_2p13_//_307_///_ENST00000418066_//_ANXA4_//_annexin_A4_//_2p13_//_307_///_ENST00000460942_//_ANXA4_//_annexin_A4_//_2p13_//_307_///_AK293177_//_ANXA4_//_annexin_A4_//_2p13_//_307_///_AK293396_//_ANXA4_//_annexin_A4_//_2p13_//_307_///_AK303960_//_A…	0.000	0.000000000	1.51
TC02000946.hg.1	#N/A	0.000	0.000000000	1.51
TC02001241.hg.1	AK093026_//_LOC101928020_//_uncharacterized_LOC101928020_//_2q34_//_101928020_///_AK093026_//_LOC101928020_//_uncharacterized_LOC101928020_//_2q34_//_101928020	0.000	0.000000000	1.51
TC02001414.hg.1	NM_001017915_//_INPP5D_//_inositol_polyphosphate-5-phosphatase_D_//_2q37.1_//_3635_///_NM_005541_//_INPP5D_//_inositol_polyphosphate-5-phosphatase_D_//_2q37.1_//_3635_///_ENST00000359570_//_INPP5D_//_inositol_polyphosphate-5-phosphatase_D_//_2q37.1_//_3635_///_ENST00000474278_//_INPP5D_//_inositol_polyphosphate-5-phosphatase_D_//_2q37.1_//_3635_///_BC099920_//_INPP5D_//_inositol_polyphosphate-5-p…	0.000	0.000000000	1.51
TC02001681.hg.1	NM_002437_//_MPV17_//_MpV17_mitochondrial_inner_membrane_protein_//_2p23.3_//_4358_///_ENST00000233545_//_MPV17_//_MpV17_mitochondrial_inner_membrane_protein_//_2p23.3_//_4358_///_ENST00000357186_//_MPV17_//_MpV17_mitochondrial_inner_membrane_protein_//_2p23.3_//_4358_///_ENST00000380044_//_MPV17_//_MpV17_mitochondrial_inner_membrane_protein_//_2p23.3_//_4358_///_ENST00000399052_//_MPV17_//_MpV17…	0.000	0.000000000	1.51
TC02001859.hg.1	NM_001005369_//_MTIF2_//_mitochondrial_translational_initiation_factor_2_//_2p16.1_//_4528_///_NM_002453_//_MTIF2_//_mitochondrial_translational_initiation_factor_2_//_2p16.1_//_4528_///_ENST00000263629_//_MTIF2_//_mitochondrial_translational_initiation_factor_2_//_2p16.1_//_4528_///_ENST00000394600_//_MTIF2_//_mitochondrial_translational_initiation_factor_2_//_2p16.1_//_4528_///_ENST00000403721_…	0.000	0.000000000	1.51
TC03001177.hg.1	#N/A	0.000	0.000000000	1.51
TC03001614.hg.1	NM_001077203_//_SENP7_//_SUMO1/sentrin_specific_peptidase_7_//_3q12_//_57337_///_NM_020654_//_SENP7_//_SUMO1/sentrin_specific_peptidase_7_//_3q12_//_57337_///_ENST00000314261_//_SENP7_//_SUMO1/sentrin_specific_peptidase_7_//_3q12_//_57337_///_ENST00000348610_//_SENP7_//_SUMO1/sentrin_specific_peptidase_7_//_3q12_//_57337_///_ENST00000394085_//_SENP7_//_SUMO1/sentrin_specific_peptidase_7_//_3q12_/…	0.001	0.007246506	1.51
TC04000991.hg.1	ENST00000515487_//_STX18-IT1_//_STX18_intronic_transcript_1_//_4p16.3_//_104472519	0.001	0.007246506	1.51
TC05000823.hg.1	NM_001172698_//_PPARGC1B_//_peroxisome_proliferator-activated_receptor_gamma,_coactivator_1_beta_//_5q32_//_133522_///_NM_001172699_//_PPARGC1B_//_peroxisome_proliferator-activated_receptor_gamma,_coactivator_1_beta_//_5q32_//_133522_///_NM_133263_//_PPARGC1B_//_peroxisome_proliferator-activated_receptor_gamma,_coactivator_1_beta_//_5q32_//_133522_///_ENST00000309241_//_PPARGC1B_//_peroxisome_pro…	0.000	0.000000000	1.51
TC05001020.hg.1	#N/A	0.000	0.000000000	1.51
TC05001600.hg.1	#N/A	0.000	0.000000000	1.51
TC06000513.hg.1	NM_022047_//_DEF6_//_DEF6_guanine_nucleotide_exchange_factor_//_6p21.33-p21.1_//_50619_///_ENST00000316637_//_DEF6_//_DEF6_guanine_nucleotide_exchange_factor_//_6p21.33-p21.1_//_50619_///_ENST00000468102_//_DEF6_//_DEF6_guanine_nucleotide_exchange_factor_//_6p21.33-p21.1_//_50619_///_AK093613_//_DEF6_//_DEF6_guanine_nucleotide_exchange_factor_//_6p21.33-p21.1_//_50619_///_BC007702_//_DEF6_//_DEF6…	0.000	0.000000000	1.51
TC06000589.hg.1	#N/A	0.000	0.000000000	1.51
TC06000829.hg.1	#N/A	0.001	0.007246506	1.51
TC06001334.hg.1	#N/A	0.000	0.000000000	1.51
TC06001348.hg.1	NM_003539_//_HIST1H4D_//_histone_cluster_1,_H4d_//_6p22.2_//_8360_///_BC128104_//_HIST1H4D_//_histone_cluster_1,_H4d_//_6p22.2_//_8360_///_OTTHUMT00000040085_//_HIST1H4D_//_histone_cluster_1,_H4d_//_6p22.2_//_8360_///_uc003ngu.3_//_HIST1H4D_//_histone_cluster_1,_H4d_//_6p22.2_//_8360	0.001	0.007246506	1.51
TC06002225.hg.1	#N/A	0.001	0.007246506	1.51
TC06004129.hg.1	NM_006703_//_NUDT3_//_nudix_hydrolase_3_//_6p21.2_//_11165_///_BC007727_//_NUDT3_//_nudix_hydrolase_3_//_6p21.2_//_11165_///_OTTHUMT00000040224_//_NUDT3_//_nudix_hydrolase_3_//_6p21.2_//_11165_///_uc003ojl.3_//_NUDT3_//_nudix_hydrolase_3_//_6p21.2_//_11165	0.000	0.000000000	1.51
TC07000874.hg.1	ENST00000397584_//_PP12708_//_NA_//_NA_//_NA	0.001	0.007246506	1.51
TC07002458.hg.1	BC042829_//_CYP51A1-AS1_//_CYP51A1_antisense_RNA_1_//_7q21.2_//_613126	0.001	0.007246506	1.51
TC07002893.hg.1	NR_038120_//_ELMO1_//_engulfment_and_cell_motility_1_//_7p14.1_//_9844	0.000	0.000000000	1.51
[truncated: 7,733 more rows]

## Sheet: p_up
Probe_ID	Gene_Symbol	raw.p.values	BH.adjusted.p.values	FC
TC15000726.hg.1	#N/A	0e+00	0.000000000	17.64
47422272_st	#N/A	0e+00	0.000000000	15.83
TC01004984.hg.1	#N/A	0e+00	0.000000000	13.88
TC01004985.hg.1	#N/A	0e+00	0.000000000	12.64
47422253_st	#N/A	0e+00	0.000000000	12.5
TC04000119.hg.1	#N/A	0e+00	0.000000000	10.68
TC09002593.hg.1	#N/A	0e+00	0.000000000	10.14
TC17002134.hg.1	#N/A	0e+00	0.000000000	9.63
TC11003209.hg.1	#N/A	0e+00	0.000000000	9.54
[truncated: 5,820 more rows]

## Sheet: p_down
Probe_ID	Gene_Symbol	raw.p.values	BH.adjusted.p.values	FC
[truncated: 3,903 more rows]
