# Supplementary material for: Global gene expression profiles from PBMCs treated with reference tobacco product preparations
Source: Data Brief. 2019 May 3;25:103970. doi: 10.1016/j.dib.2019.103970 (PMC6598865; doi:10.1016/j.dib.2019.103970)
Supplement: Multimedia component 2 [file mmc2.xlsx]

## Sheet: Media v. 0.3ug WS-CM
ProbeID	Gene	p_val_unAdjust	BH adj FDR	Ratio WS-CM/Media

## Sheet: Media v. 1.0ug WS-CM
ProbeID	Gene	p_val_unAdjust	BH adj FDR	Ratio WS-CM/Media
TC22001089.hg.1	HMOX1	5.62794e-06	0.00385339	13.46
TC08000653.hg.1	DCSTAMP	1.30114e-05	0.00546193	11.4
TC22000259.hg.1	HMOX1	5.54912e-06	0.00383667	11.09
TC11003288.hg.1	CHORDC1	2.01529e-06	0.0035531	9.66
TC15000726.hg.1		5.15996e-05	0.00898509	9.46
TC07002845.hg.1	NFE2L3	1.21867e-06	0.0028245	8.03
TC07001081.hg.1	ZFAND2A	3.14399e-05	0.00739078	7.92
TC02004438.hg.1		2.22202e-07	0.00128239	7.6
TC09002052.hg.1		3.22033e-05	0.00743849	7.16
TC01001400.hg.1		2.10399e-05	0.00642336	6.39
TC07001080.hg.1	ZFAND2A	4.99015e-06	0.00365395	6.07
TC03002610.hg.1		1.4009e-05	0.00577753	5.89
TC02003748.hg.1		6.78515e-05	0.00999757	5.82
TC15002364.hg.1		4.61466e-05	0.00850207	5.46
TC09002593.hg.1		4.95552e-05	0.00885573	5.36
TC09002074.hg.1	CKS2	2.45879e-05	0.00670405	5.14
TC01001401.hg.1	HSPA6	3.51348e-05	0.00762098	4.96
TC13001253.hg.1	FKSG29	9.36475e-11	6.6043e-06	4.91
TC09000159.hg.1	SNORD121B	1.08489e-05	0.00510065	4.76
TC09000415.hg.1	CKS2	9.93266e-06	0.00500344	4.7
TC13000354.hg.1	FKSG29	1.02013e-07	0.00119905	4.62
TC02004956.hg.1	SPDYA	1.23325e-05	0.00536813	4.61
TC10001330.hg.1		1.75658e-05	0.00606105	4.52
TC14000492.hg.1		5.52378e-05	0.00921745	4.43
TC05000660.hg.1		9.64252e-06	0.00496021	4.42
TC10002674.hg.1		2.42825e-05	0.00669897	4.42
TC6_apd_hap1000040.hg.1	HSPA1B	5.14319e-05	0.00897805	4.3
TC12001625.hg.1	DDIT3	2.63465e-05	0.00688161	4.29
TC6_cox_hap2000079.hg.1	HSPA1B	6.59741e-05	0.0098158	4.29
TC6_dbb_hap3000070.hg.1	HSPA1B	5.52937e-05	0.00921745	4.26
TC0X001560.hg.1		4.42286e-05	0.00840736	4.24
TC08001692.hg.1		8.42227e-07	0.00247485	4.18
TC02000788.hg.1	SFT2D3	2.56938e-06	0.00358969	4.15
TC03002680.hg.1	FXR1	6.80328e-07	0.0022847	4.08
TC19001239.hg.1	D	2.81304e-05	0.00711055	3.99
TC03000679.hg.1		3.10839e-06	0.00358969	3.91
TC0X001798.hg.1		9.36323e-07	0.00248422	3.84
TC05000389.hg.1	JMY	1.55327e-05	0.0059003	3.84
TC6_cox_hap2000173.hg.1	HSPA1L	2.30708e-05	0.00658057	3.84
TC6_qbl_hap6000163.hg.1	HSPA1L	2.30708e-05	0.00658057	3.84
TC06001546.hg.1	HSPA1L	2.39052e-05	0.00666351	3.83
TC6_apd_hap1000087.hg.1	HSPA1L	1.73679e-05	0.00606105	3.74
TC11002185.hg.1	CHORDC1	5.10287e-06	0.00365395	3.73
TC03000681.hg.1		5.11021e-05	0.008968	3.73
TC13000355.hg.1	MIR623	1.08926e-08	0.000253509	3.71
TC03000407.hg.1	KBTBD8	2.88667e-05	0.00718623	3.69
TC13000539.hg.1	HSPH1	8.84376e-06	0.00476098	3.68
TC05002631.hg.1	CDKN2AIPNL	1.60085e-05	0.0059003	3.68
TC6_dbb_hap3000162.hg.1	HSPA1L	1.59585e-05	0.0059003	3.67
TC03003175.hg.1	PA2G4P4	8.00845e-07	0.00245557	3.66
TC05002630.hg.1		4.13841e-07	0.00176708	3.62
TC20001489.hg.1		6.29487e-05	0.00971407	3.62
TC0X000480.hg.1	ARMCX1	1.4644e-06	0.00312952	3.61
TC01001526.hg.1	CACYBP	2.5158e-06	0.00358969	3.52
TC08002541.hg.1		1.59675e-05	0.0059003	3.52
TC05003355.hg.1		2.8367e-05	0.00714473	3.51
3064820_st		7.73375e-06	0.0044845	3.5
TC06002718.hg.1		3.41219e-06	0.00358969	3.49
TC01006271.hg.1	D	4.11981e-06	0.00358969	3.48
TC02005004.hg.1	HSPE1	3.56449e-05	0.00763018	3.47
TC05001528.hg.1		1.1627e-05	0.00536813	3.45
TC12000028.hg.1	FKBP4	3.64857e-06	0.00358969	3.4
TC01001406.hg.1		3.26843e-05	0.00743849	3.39
TC01001840.hg.1		1.1655e-05	0.00536813	3.36
PSR06007487.hg.1		3.49039e-05	0.00762083	3.32
TC06000385.hg.1	HSPA1B	5.54173e-05	0.00921745	3.29
TC13001466.hg.1		3.91094e-05	0.00788033	3.26
TC20000154.hg.1	GZF1	5.80294e-05	0.00927984	3.2
TC11000856.hg.1	PCF11	3.39011e-07	0.00170772	3.15
PSR06007488.hg.1		5.02135e-06	0.00365395	3.14
TC12000779.hg.1	GAS2L3	3.7945e-05	0.0078621	3.1
TC08001665.hg.1		9.49212e-06	0.00495861	3.08
TC06003475.hg.1	LOC100130357	9.86559e-06	0.00500344	3.07
TC05000399.hg.1	FAM151B	2.98008e-05	0.007275	3.06
PSR06007484.hg.1		5.12256e-06	0.00365395	3.04
TC19001102.hg.1	TNFSF14	2.7485e-06	0.00358969	3.02
TC03001937.hg.1	PA2G4P4	1.0051e-06	0.00248422	2.99
TC19002306.hg.1	TNFSF14	9.36022e-06	0.0049262	2.93
TC16001493.hg.1		2.09771e-05	0.00642336	2.92
PSR06007468.hg.1		2.16916e-05	0.00645552	2.88
TC11000776.hg.1		4.25793e-06	0.00358969	2.85
TC13000871.hg.1	IRS2	6.65648e-06	0.00423852	2.85
TC01000016.hg.1	LOC100287934	1.52867e-06	0.00317077	2.82
TC21000112.hg.1		5.99976e-05	0.00942363	2.82
TC14000491.hg.1	AHSA1	2.34655e-06	0.00358969	2.81
TC0X000219.hg.1	ZNF674-AS1	3.5993e-05	0.00764056	2.8
TC14002088.hg.1		3.65283e-06	0.00358969	2.76
PSR06007482.hg.1		4.5995e-06	0.00361563	2.71
TC11000585.hg.1	STIP1	6.08857e-06	0.00401294	2.64
TC17001702.hg.1		7.36713e-06	0.00446628	2.64
TC04000477.hg.1	HSP90AB3P	1.49975e-05	0.00578441	2.62
TC21000506.hg.1	SIK1	4.55677e-06	0.00361563	2.6
TC06000259.hg.1		1.54742e-05	0.0059003	2.59
TC06001394.hg.1		1.80153e-05	0.00606105	2.59
TC01001473.hg.1	ATP1B1	6.54562e-05	0.00980077	2.59
TC06000197.hg.1		1.501e-05	0.00578441	2.58
TC06001389.hg.1		1.501e-05	0.00578441	2.58
TC06001393.hg.1		1.501e-05	0.00578441	2.58
TC14000779.hg.1		1.501e-05	0.00578441	2.58
TC17000134.hg.1		1.501e-05	0.00578441	2.58
TC06000384.hg.1	HSPA1A	5.57804e-05	0.00923407	2.57
TC08001667.hg.1	MIR30D	5.8215e-06	0.00391794	2.56
TC10001312.hg.1	IPMK	8.09462e-06	0.00453061	2.55
TC06001089.hg.1	ULBP1	5.1294e-06	0.00365395	2.53
TC0X001677.hg.1		3.57041e-05	0.00763018	2.53
TC06002277.hg.1	TCP1	5.13264e-07	0.00199942	2.52
TC01001839.hg.1	LOC101926980	2.85129e-06	0.00358969	2.49
TC03000814.hg.1	TSC22D2	5.77193e-05	0.00927984	2.48
TC05001586.hg.1	LYSMD3	3.48539e-05	0.00762083	2.47
TC15002201.hg.1		3.74377e-05	0.00781129	2.47
TC19000416.hg.1	CCNE1	4.31216e-05	0.00827294	2.41
TC21001064.hg.1	PKNOX1	2.85984e-06	0.00358969	2.4
TC14002082.hg.1	LOC100506498	2.29498e-05	0.00658057	2.36
TC05000778.hg.1		8.46294e-06	0.00464934	2.35
TC05002971.hg.1		7.50233e-07	0.00240494	2.34
TC03003177.hg.1		7.66111e-06	0.0044845	2.34
47420345_st		4.54317e-05	0.00848669	2.33
TC19002462.hg.1		4.05025e-06	0.00358969	2.31
TC06000615.hg.1	HSP90AB1	9.62924e-06	0.00496021	2.3
TC04002660.hg.1		1.73577e-05	0.00606105	2.3
TC15002313.hg.1		1.30972e-06	0.00288641	2.28
TC17000983.hg.1	MIR22HG	1.43788e-08	0.000253509	2.26
PSR06007475.hg.1		1.73645e-06	0.00340165	2.26
TC07003361.hg.1	CYP51A1	1.69496e-06	0.00340165	2.25
TC03002540.hg.1		2.03897e-05	0.00640882	2.24
TC19000711.hg.1	PPP1R15A	3.64428e-05	0.00769477	2.24
TC03000189.hg.1	SLC22A13	1.60614e-05	0.0059003	2.23
TC07002717.hg.1		3.40418e-05	0.00750227	2.23
TC03000853.hg.1	TIPARP	3.8796e-05	0.0078621	2.23
TC02003579.hg.1		1.06547e-05	0.00510065	2.22
TC07003059.hg.1	CYP51A1	1.81248e-05	0.00606105	2.22
PSR06007471.hg.1		2.29695e-05	0.00658057	2.2
TC04002098.hg.1	HSP90AB3P	2.22866e-05	0.00652166	2.19
TC02002730.hg.1	KANSL1L	6.50759e-05	0.00980077	2.19
TC19002521.hg.1		3.96975e-05	0.00791718	2.17
TC09002594.hg.1	ZFAND5	4.21762e-05	0.00824313	2.17
TC20001488.hg.1		6.53903e-05	0.00980077	2.16
TC06002590.hg.1		5.38305e-06	0.00379629	2.14
TC10001329.hg.1	JMJD1C	2.29006e-05	0.00658057	2.14
TC12000297.hg.1	FGD4	4.64146e-05	0.00850207	2.14
TC08002553.hg.1		4.18461e-06	0.00358969	2.13
TC06000204.hg.1		5.6031e-05	0.00923407	2.13
TC02004695.hg.1		1.24157e-06	0.0028245	2.12
TC06001502.hg.1	PPP1R10	5.67916e-05	0.00923407	2.12
TC05001831.hg.1	ETF1	2.22724e-06	0.00358969	2.11
TC02002666.hg.1	CLK1	3.38157e-05	0.00750227	2.11
TC13000678.hg.1	INTS6	4.73397e-05	0.00862672	2.11
TC6_mann_hap4000115.hg.1	PPP1R10	6.29006e-05	0.00971407	2.11
TC6_mcf_hap5000116.hg.1	PPP1R10	6.29006e-05	0.00971407	2.11
TC05002911.hg.1		2.36391e-07	0.00128239	2.1
TC05002667.hg.1		3.54023e-05	0.00762098	2.1
TC17001316.hg.1	NUFIP2	4.60818e-05	0.00850207	2.1
TC12001612.hg.1	PTGES3	8.04618e-06	0.00453061	2.09
TC07001055.hg.1	D	1.23675e-05	0.00536813	2.07
TC04002123.hg.1	LOC105377348	3.01115e-05	0.007275	2.07
TC01002155.hg.1	KLHL21	3.84774e-05	0.0078621	2.07
TC13000471.hg.1		5.7359e-05	0.00927782	2.07
TC02001846.hg.1		6.29204e-05	0.00971407	2.07
TC17002437.hg.1	MIR22HG	1.00518e-06	0.00248422	2.05
TC05000967.hg.1	CPEB4	2.09452e-05	0.00642336	2.04
TC10001520.hg.1	NUDT9P1	5.07324e-05	0.00896626	2.04
TC02004777.hg.1	CLK1	6.24753e-06	0.00407958	2.03
TC09001209.hg.1	ZFAND5	8.74949e-06	0.00474646	2.03
TC08000008.hg.1	CLN8	1.23548e-05	0.00536813	2.03
TC0X001242.hg.1	MORF4L2	2.05012e-05	0.00640882	2.03
TC03002158.hg.1		5.78876e-05	0.00927984	2.03
TC09001793.hg.1		6.36836e-05	0.00977398	2.03
TC22000816.hg.1	ST13	1.04657e-05	0.00508567	2.02
TC03001323.hg.1	SEC22C	1.17902e-05	0.00536813	2.02
PSR06007476.hg.1		1.26109e-05	0.00539006	2.02
TC15002795.hg.1	HYPK	1.08051e-05	0.00510065	2
TC11000998.hg.1	SIK2	2.17946e-05	0.00645552	2
TC02002949.hg.1	HDLBP	2.61502e-05	0.00688161	1.97
TC02004902.hg.1		1.2883e-05	0.00546193	1.96
TC14001956.hg.1	LOC100506071	2.16485e-05	0.00645552	1.96
TC18000402.hg.1	ABHD3	3.41742e-05	0.007508	1.96
TC18000804.hg.1	LOC727896	4.85173e-05	0.00879585	1.95
TC07000586.hg.1	FLJ30064	1.24475e-05	0.00536813	1.94
TC03002747.hg.1		2.61444e-05	0.00688161	1.94
TC18000286.hg.1	LOC727896	3.01743e-05	0.007275	1.93
TC19001568.hg.1	DEDD2	3.53939e-05	0.00762098	1.93
TC05000650.hg.1		6.20502e-05	0.00965998	1.92
TC15000659.hg.1	ARIH1	2.59011e-05	0.00688161	1.91
TC22001297.hg.1		1.29356e-05	0.00546193	1.9
TC11002729.hg.1		2.79722e-05	0.00711055	1.9
TC01004732.hg.1		3.32259e-05	0.00743881	1.9
TC14001236.hg.1	ATP6V1D	4.6142e-06	0.00361563	1.89
TC05000649.hg.1	HSPA4	5.3248e-05	0.00913676	1.88
TC17002806.hg.1		7.11727e-06	0.0044029	1.86
TC03000190.hg.1	SLC22A14	1.22993e-05	0.00536813	1.86
TC03002621.hg.1		4.37027e-06	0.00358969	1.85
TC14000332.hg.1	PELI2	7.40461e-06	0.00446628	1.85
TC0X002170.hg.1	MORF4L2	9.22147e-06	0.0049262	1.85
TC05001180.hg.1	LOC101929505	2.56774e-06	0.00358969	1.84
TC11000775.hg.1	RELT	3.51355e-06	0.00358969	1.84
TC06003704.hg.1	LOC727916	2.05076e-05	0.00640882	1.84
TC05001776.hg.1	AFF4	4.25634e-07	0.00176708	1.83
TC14000797.hg.1	EIF5	1.49598e-07	0.00128239	1.82
TC22000796.hg.1	JOSD1	1.19289e-05	0.00536813	1.82
TC06001929.hg.1	AKIRIN2	2.73377e-05	0.00701795	1.82
TC17000141.hg.1	NDEL1	1.79313e-05	0.00606105	1.81
TC02003207.hg.1		4.63821e-05	0.00850207	1.8
TC08001682.hg.1		5.1362e-05	0.00897805	1.8
TC16000367.hg.1	STX4	5.68267e-05	0.00923407	1.8
TC03001862.hg.1	SLC9A9	4.84897e-06	0.00365395	1.79
PSR06007474.hg.1		5.83332e-06	0.00391794	1.79
PSR06007472.hg.1		5.22318e-05	0.00902425	1.79
TC11001360.hg.1		4.25574e-05	0.00824313	1.76
TC03003384.hg.1	C3orf62	7.75789e-06	0.0044845	1.75
TC12000098.hg.1	DSTNP2	1.35567e-05	0.00562389	1.74
TC06000868.hg.1	FOXO3	1.82374e-05	0.00606679	1.74
TC14001306.hg.1		1.91188e-05	0.00618188	1.74
TC15002195.hg.1	GABPB1-AS1	4.27802e-05	0.00824313	1.74
TC01005058.hg.1		1.11371e-05	0.00520148	1.72
TC15002613.hg.1		4.17694e-06	0.00358969	1.71
TC06002907.hg.1		6.78616e-05	0.00999757	1.71
TC05001832.hg.1	HSPA9	1.07292e-05	0.00510065	1.7
TC16001046.hg.1	FBXL19-AS1	2.18272e-05	0.00645552	1.7
TC13000206.hg.1	ST13P4	2.73661e-05	0.00701795	1.7
TC12002710.hg.1	LOC728147	4.1551e-05	0.00816239	1.7
TC07002044.hg.1		2.13947e-06	0.00358969	1.69
TC11002482.hg.1		9.33645e-06	0.0049262	1.69
TC05003433.hg.1	APBB3	3.00214e-05	0.007275	1.68
TC14002184.hg.1		6.3125e-06	0.00408419	1.67
TC02000722.hg.1		4.96538e-05	0.00885573	1.67
TC06003757.hg.1		5.78385e-05	0.00927984	1.67
TC11002390.hg.1	HSPA8	1.8473e-07	0.00128239	1.66
PSR06007464.hg.1		3.22174e-05	0.00743849	1.66
TC01001730.hg.1	IL24	5.38154e-05	0.00913996	1.66
PSR06007469.hg.1		3.97414e-05	0.00791718	1.65
TC16000150.hg.1	C16orf72	2.42013e-06	0.00358969	1.64
TC05001157.hg.1	FAM173B	3.27281e-05	0.00743849	1.64
TC11001840.hg.1	MS4A4E	3.54449e-05	0.00762098	1.64
TC17001298.hg.1	SPAG5	1.80451e-05	0.00606105	1.63
TC09002618.hg.1		1.91521e-05	0.00618188	1.63
TC09000135.hg.1		3.21817e-05	0.00743849	1.63
TC22000953.hg.1		1.05286e-05	0.00508567	1.62
TC12001427.hg.1	SLC38A2	2.04562e-05	0.00640882	1.61
TC17000907.hg.1	ENGASE	4.34899e-05	0.00831175	1.61
TC4_ctg9_hap1000003.hg.1	YTHDC1	5.78981e-05	0.00927984	1.61
TC15002177.hg.1	SERF2	4.46635e-05	0.00842195	1.6
TC04001516.hg.1	CC	3.0796e-06	0.00358969	1.59
TC01005782.hg.1	GPR89A	2.8796e-05	0.00718623	1.59
TC13001250.hg.1	UBAC2	5.44557e-06	0.00380236	1.58
TC06003153.hg.1		2.90041e-05	0.00718623	1.58
TC01001118.hg.1	GPR89A	1.61109e-05	0.0059003	1.57
TC01003114.hg.1	GPR89A	2.45627e-05	0.00670405	1.56
TC12002910.hg.1	PTGES3	3.27758e-05	0.00743849	1.54
TC08000201.hg.1		5.92823e-05	0.00935197	1.54
TC11002536.hg.1		2.90676e-06	0.00358969	1.52
TC02003512.hg.1		1.61473e-05	0.0059003	1.52
TC07002608.hg.1		3.60777e-05	0.00764056	1.52
TC01001101.hg.1	GPR89B	6.41282e-05	0.00978336	1.52
TC09001306.hg.1	CDK20	4.81048e-05	0.00874355	1.51
TC11000162.hg.1		4.26767e-05	0.00824313	1.49
TC15000449.hg.1	CCNB2	5.0078e-05	0.00889584	1.49
TC01000015.hg.1		2.3354e-05	0.00658798	1.48
TC02000353.hg.1	AHSA2	3.09325e-05	0.00735519	1.48
TC04001380.hg.1	FAM13A	1.22494e-05	0.00536813	1.47
TC16000999.hg.1	SMG1P2	4.32318e-06	0.00358969	1.46
TC01002541.hg.1	PABPC4	1.57436e-05	0.0059003	1.46
TC17002744.hg.1		3.7158e-05	0.00777594	1.46
TC16001943.hg.1		2.66978e-05	0.00691839	1.45
TC01000156.hg.1	VPS13D	4.11811e-05	0.0081309	1.45
TC01005062.hg.1	LOC101928291	5.64375e-05	0.00923407	1.45
TC04001583.hg.1	SETD7	2.60517e-05	0.00688161	1.44
TC11002832.hg.1		2.90547e-05	0.00718623	1.42
TC16002101.hg.1	SMG1P1	1.02471e-05	0.00506988	1.41
TC16001025.hg.1	SMG1P5	3.29085e-05	0.00743849	1.41
TC17002867.hg.1	EIF4A1	3.32264e-05	0.00743881	1.41
TC20000483.hg.1	SS18L1	6.37535e-05	0.00977398	1.41
TC16001832.hg.1		3.77993e-06	0.00358969	1.4
TC16002103.hg.1	SMG1P2	1.6671e-05	0.0059984	1.4
TC16001834.hg.1	SMG1P2	2.18052e-05	0.00645552	1.4
TC21000953.hg.1	CBR3-AS1	3.14987e-06	0.00358969	1.39
TC07000585.hg.1	BRI3	1.45359e-05	0.00578441	1.39
TC13000985.hg.1		2.13291e-05	0.00645552	1.39
TC16001839.hg.1		5.46855e-05	0.00920426	1.39
TC16001802.hg.1		6.02191e-05	0.0094374	1.39
TC16002099.hg.1	SLC7A5P2	4.86447e-05	0.00879634	1.38
TC09000169.hg.1	UBAP1	3.88281e-06	0.00358969	1.37
TC09002893.hg.1	SHB	4.42839e-06	0.00358969	1.37
TC13000351.hg.1	UBAC2	1.68616e-05	0.00600572	1.36
TC09001882.hg.1	UBAP1	2.81159e-05	0.00711055	1.36
TC17002921.hg.1	LOC146880	6.5452e-05	0.00980077	1.36
TC07002045.hg.1	KMT2C	5.84484e-05	0.0093257	1.35
TC12000590.hg.1	LLPH-AS1	1.33767e-05	0.00558203	1.34
TC17000246.hg.1	ALDH3A2	1.44937e-05	0.00578441	1.34
TC15002011.hg.1	TM2D3	2.91432e-05	0.00718623	1.34
TC05000786.hg.1	RP11-278J6.2	3.24796e-05	0.00743849	1.34
TC10002686.hg.1	D	1.60142e-05	0.0059003	1.33
TC22000341.hg.1	C22orf46	8.18258e-06	0.00454378	1.32
TC01004269.hg.1		8.50453e-06	0.00464934	1.32
TC06002550.hg.1		3.09241e-05	0.00735519	1.32
TC02004291.hg.1		4.26923e-05	0.00824313	1.32
TC06000741.hg.1	LOC100506804	5.22404e-05	0.00902425	1.31
TC03001763.hg.1		2.99714e-05	0.007275	1.3
TC12000030.hg.1	ITFG2	5.21036e-05	0.00902425	1.3
TC06001705.hg.1		4.06895e-05	0.00806052	1.28
TC02002772.hg.1	CATIP-AS1	3.92827e-05	0.00789268	1.27
TC14001722.hg.1	SLC38A6	1.4693e-05	0.00578441	1.26
TC16001865.hg.1		5.42359e-05	0.00915043	1.26
TC03000334.hg.1	PHF7	4.38034e-06	0.00358969	1.24
TC10001102.hg.1		2.07196e-05	0.00640882	1.24
TC14000937.hg.1		2.88138e-05	0.00718623	1.24
TC12000359.hg.1		1.9197e-05	0.00618188	1.22
TC17000583.hg.1	MAP3K14-AS1	1.90388e-05	0.00618188	1.22
TC01002658.hg.1	ORC1	2.61862e-05	0.00688161	1.22
TC02001959.hg.1	MIR1285-2	2.79307e-06	0.00358969	1.21
TC03001388.hg.1	IP6K2	5.112e-05	0.008968	1.21
TC08000252.hg.1	NRG1	3.58805e-05	0.00764056	1.18
TC11001825.hg.1		6.891e-06	0.00430065	1.17
TC03000319.hg.1	MANF	5.63132e-05	0.00923407	1.17
TC06003074.hg.1		2.25276e-05	0.00656492	1.15
TC04000134.hg.1		5.91127e-05	0.00934709	1.15
TC06002132.hg.1	ALDH8A1	6.35493e-05	0.00977398	1.15
TC10001355.hg.1		3.84955e-05	0.0078621	1.13
TC19001197.hg.1	ZNF442	5.08558e-05	0.00896626	1.13
TC06002076.hg.1	RNF217-AS1	4.91968e-05	0.00885079	1.12
TC0X001382.hg.1	MIR92A2	1.81342e-05	0.00606105	0.92
TC15002675.hg.1		6.38913e-05	0.00977398	0.89
TC01002455.hg.1	PEF1	1.87227e-05	0.00618188	0.88
TC19001087.hg.1	RANBP3	2.42638e-05	0.00669897	0.86
TC20001036.hg.1	GMEB2	1.40604e-09	4.95792e-05	0.85
TC05000855.hg.1	LARP1	1.24835e-05	0.00536813	0.84
TC19001532.hg.1	AKT2	6.51458e-05	0.00980077	0.83
TC16001196.hg.1	RANBP10	2.21884e-05	0.00651998	0.82
TC6_qbl_hap6000222.hg.1	CSNK2B	5.38614e-05	0.00913996	0.81
TC22000293.hg.1	MICALL1	6.59527e-05	0.0098158	0.81
TC06004074.hg.1	CSNK2B	1.04176e-05	0.00508567	0.8
TC11002071.hg.1	COA4	1.6856e-05	0.00600572	0.8
TC6_mann_hap4000089.hg.1	RING1	2.49793e-05	0.00672371	0.8
TC6_qbl_hap6000096.hg.1	RING1	2.49793e-05	0.00672371	0.8
TC6_cox_hap2000105.hg.1	RING1	2.62894e-05	0.00688161	0.8
TC06000415.hg.1	RING1	3.11528e-05	0.00735519	0.8
TC6_dbb_hap3000097.hg.1	RING1	3.11528e-05	0.00735519	0.8
TC6_mcf_hap5000090.hg.1	RING1	3.11528e-05	0.00735519	0.8
TC6_mcf_hap5000210.hg.1	CSNK2B	3.20188e-05	0.00743849	0.8
TC6_dbb_hap3000219.hg.1	CSNK2B	3.82716e-05	0.0078621	0.8
TC6_mann_hap4000193.hg.1	CSNK2B	3.82716e-05	0.0078621	0.8
TC16000524.hg.1	CES2	2.03295e-05	0.00640882	0.79
TC06001593.hg.1	LEMD2	2.3671e-05	0.00665078	0.79
TC20000272.hg.1	MANBAL	4.23973e-05	0.00824313	0.79
TC10000116.hg.1	RPP38	5.23364e-05	0.00902425	0.79
TC11001940.hg.1	R	5.88848e-05	0.00934709	0.79
TC19000248.hg.1	DCAF15	6.58154e-05	0.0098158	0.79
TC16001604.hg.1	CES2	1.43288e-05	0.00578441	0.78
TC02000582.hg.1	NCAPH	2.46586e-05	0.00670405	0.78
TC01006386.hg.1	PYCR2	1.65286e-07	0.00128239	0.77
TC02005032.hg.1	TEX261	3.33019e-06	0.00358969	0.77
TC12003213.hg.1	CS	2.63385e-05	0.00688161	0.77
TC09000693.hg.1	GLE1	4.6228e-05	0.00850207	0.77
TC03001401.hg.1	USP19	4.25966e-07	0.00176708	0.76
TC09001378.hg.1	ZNF510	5.67335e-05	0.00923407	0.76
TC20000135.hg.1		6.09856e-05	0.00953634	0.75
TC06002472.hg.1		1.84872e-06	0.00352354	0.74
TC03000993.hg.1	DVL3	3.78138e-06	0.00358969	0.74
TC12003214.hg.1	CNPY2	5.97078e-06	0.00397243	0.74
TC02001017.hg.1	GORASP2	5.41273e-05	0.00915043	0.74
TC01000205.hg.1	SZRD1	5.6791e-05	0.00923407	0.74
TC19000365.hg.1	UPF1	2.47161e-05	0.00670405	0.73
TC22000545.hg.1	YDJC	5.9052e-05	0.00934709	0.73
TC11001929.hg.1	SYVN1	7.566e-06	0.0044845	0.72
TC17000320.hg.1	TNFAIP1	3.39928e-05	0.00750227	0.72
TC17001595.hg.1	LOC339192	3.86295e-05	0.0078621	0.72
PSR17013110.hg.1		3.18907e-05	0.00743849	0.71
TC15000881.hg.1	SLCO3A1	5.39147e-05	0.00913996	0.71
TC19000637.hg.1	CLPTM1	5.73325e-05	0.00927782	0.71
TC01001205.hg.1	PSMD4	4.72384e-05	0.00862672	0.7
TC05002077.hg.1	BOD1	5.66268e-05	0.00923407	0.69
TC01001640.hg.1	PTPRC	6.79046e-05	0.00999757	0.69
TC01005099.hg.1		3.38548e-05	0.00750227	0.68
TC02001735.hg.1	FEZ2	3.86881e-05	0.0078621	0.68
TC16001226.hg.1	NOB1	4.58403e-05	0.00850207	0.68
TC19000557.hg.1	PSMC4	6.68134e-05	0.00989891	0.68
TC19001215.hg.1	FARSA	1.02155e-06	0.00248422	0.67
TC17000769.hg.1	TACO1	4.40932e-06	0.00358969	0.67
TC17000332.hg.1	ERAL1	1.21951e-05	0.00536813	0.67
TC12000936.hg.1	PRKAB1	2.12529e-05	0.00645552	0.67
TC01000643.hg.1	GPX7	4.40279e-05	0.00839184	0.67
TC10000126.hg.1	VIM	4.49181e-05	0.00842488	0.67
TC19000790.hg.1	ZNF613	6.15446e-05	0.00960246	0.67
TC13000031.hg.1	MRPL57	4.84667e-06	0.00365395	0.66
TC03002916.hg.1	BAP1	1.65992e-05	0.0059984	0.66
TC17000582.hg.1	FMNL1	2.0689e-05	0.00640882	0.66
TC17001586.hg.1	EFTUD2	5.26358e-05	0.00905375	0.66
3670236_st		5.09819e-06	0.00365395	0.65
TC06001586.hg.1	DAXX	6.67883e-06	0.00423852	0.65
TC19000080.hg.1	PIAS4	7.40971e-06	0.00446628	0.65
TC6_qbl_hap6000198.hg.1	DAXX	7.65741e-06	0.0044845	0.65
TC6_cox_hap2000210.hg.1	DAXX	8.05904e-06	0.00453061	0.65
TC6_dbb_hap3000196.hg.1	DAXX	8.05904e-06	0.00453061	0.65
TC19002169.hg.1	CLPTM1	2.0703e-05	0.00640882	0.65
TC19000578.hg.1	CCDC97	4.4419e-05	0.00842086	0.65
TC04000718.hg.1		3.08609e-06	0.00358969	0.64
TC6_mcf_hap5000185.hg.1	DAXX	6.73135e-06	0.00423852	0.64
TC17000935.hg.1	HGS	6.48692e-05	0.00980077	0.64
TC16001353.hg.1	CHMP1A	5.67025e-07	0.00199942	0.63
TC20000568.hg.1	UBOX5	4.00288e-06	0.00358969	0.63
TC04002109.hg.1		5.5239e-05	0.00921745	0.63
TC17002896.hg.1	RFFL	6.4639e-05	0.00980077	0.63
TC11002431.hg.1	SRPR	1.69971e-05	0.00601598	0.62
TC19001569.hg.1	GSK3A	2.18775e-05	0.00645552	0.62
TC07002034.hg.1	ABCF2	3.5044e-05	0.00762098	0.62
TC10000216.hg.1	SVILP1	3.67372e-05	0.00771447	0.62
TC09001459.hg.1	TMEM245	4.49173e-05	0.00842488	0.62
TC16001178.hg.1	FAM96B	2.36295e-06	0.00358969	0.61
TC10001676.hg.1	ABLIM1	1.24553e-05	0.00536813	0.61
TC11001289.hg.1	CARS	1.76938e-05	0.00606105	0.61
TC6_apd_hap1000074.hg.1	DHX16	1.78162e-05	0.00606105	0.61
TC06001504.hg.1	DHX16	3.48733e-06	0.00358969	0.6
TC6_cox_hap2000138.hg.1	DHX16	2.99563e-06	0.00358969	0.6
TC6_dbb_hap3000127.hg.1	DHX16	2.99563e-06	0.00358969	0.6
TC6_mann_hap4000116.hg.1	DHX16	3.41227e-06	0.00358969	0.6
TC6_mcf_hap5000117.hg.1	DHX16	3.41227e-06	0.00358969	0.6
TC6_qbl_hap6000128.hg.1	DHX16	2.73806e-06	0.00358969	0.6
TC6_ssto_hap7000119.hg.1	DHX16	3.34259e-06	0.00358969	0.6
TC12003268.hg.1	ZNF268	1.79937e-05	0.00606105	0.6
TC16000339.hg.1	PPP4C	1.87769e-07	0.00128239	0.59
TC01003311.hg.1	CLK2	1.94856e-06	0.00352354	0.59
TC01002604.hg.1	HECTD3	3.30476e-05	0.00743881	0.59
TC12001481.hg.1	FMNL3	3.84838e-05	0.0078621	0.59
TC01001783.hg.1	RPS6KC1	3.91033e-05	0.00788033	0.59
TC12000176.hg.1	CREBL2	4.54883e-05	0.00848669	0.59
TC16001234.hg.1	AARS	3.29649e-06	0.00358969	0.58
TC17001449.hg.1	MED1	1.47736e-05	0.00578441	0.58
TC07000476.hg.1	RHBDD2	1.7061e-05	0.00601598	0.58
TC01002867.hg.1	GFI1	3.2739e-05	0.00743849	0.58
TC16001158.hg.1	GOT2	4.12754e-05	0.0081309	0.58
TC06000612.hg.1	TMEM63B	4.72282e-06	0.00365395	0.57
TC01000302.hg.1	LYPLA2	1.6277e-05	0.00591701	0.57
TC06003607.hg.1		3.2839e-05	0.00743849	0.57
TC19001553.hg.1	TGFB1	3.78853e-05	0.0078621	0.57
TC06001750.hg.1	YIPF3	4.56401e-08	0.000643735	0.56
TC15002776.hg.1	PKM	4.25057e-05	0.00824313	0.56
TC03000689.hg.1	COPG1	3.30855e-06	0.00358969	0.55
TC01002475.hg.1	YARS	5.5021e-05	0.00921745	0.55
TC19000532.hg.1	ACTN4	5.42845e-07	0.00199942	0.54
TC10000338.hg.1	NCOA4	1.92134e-06	0.00352354	0.54
TC06000166.hg.1	HIST1H4C	2.33018e-05	0.00658798	0.54
TC11003010.hg.1	CARS	2.98202e-05	0.007275	0.54
TC10001073.hg.1		5.90068e-05	0.00934709	0.54
TC11000133.hg.1	ILK	3.67549e-05	0.00771447	0.53
TC07000065.hg.1	RAC1	4.35822e-06	0.00358969	0.52
TC02001022.hg.1	DYNC1I2	1.01881e-05	0.00506988	0.52
TC01003354.hg.1	SH2D2A	5.94088e-05	0.00935197	0.52
TC01002315.hg.1	MUL1	9.70618e-06	0.00496021	0.51
TC17000535.hg.1	VPS25	1.02802e-05	0.00506988	0.51
TC17000768.hg.1	DCAF7	2.43174e-05	0.00669897	0.51
TC16001236.hg.1	ST3GAL2	2.64793e-05	0.00689079	0.51
TC16000533.hg.1	E2F4	2.80383e-05	0.00711055	0.51
TC01003017.hg.1	TSPAN2	6.61857e-05	0.00982656	0.5
TC0X002104.hg.1		3.02252e-05	0.007275	0.49
TC16001930.hg.1	FAM96B	4.59105e-05	0.00850207	0.49
TC11001939.hg.1	RELA	4.91473e-05	0.00885079	0.49
TC10000696.hg.1	ZDHHC16	3.98638e-06	0.00358969	0.48
TC15002610.hg.1	PKM	4.97266e-05	0.00885573	0.48
TC10000434.hg.1	SGPL1	1.93983e-05	0.0062183	0.47
TC15000391.hg.1	SLC27A2	2.67816e-05	0.00691839	0.46
TC07002021.hg.1	GIMAP6	3.35853e-05	0.00749538	0.46
TC03000083.hg.1	TMEM43	5.36691e-05	0.00913996	0.46
TC11000412.hg.1	PTPRJ	3.96466e-05	0.00791718	0.44
TC11002664.hg.1	PTPRJ	5.38647e-05	0.00913996	0.44
TC19000781.hg.1	ZNF175	2.38365e-05	0.00666351	0.42
TC12000747.hg.1	ELK3	4.46016e-05	0.00842195	0.41
TC09001691.hg.1	SLC2A6	3.9902e-05	0.00792678	0.39
TC20000868.hg.1	ADA	2.02826e-07	0.00128239	0.36
TC20000878.hg.1	SDC4	3.11842e-05	0.00735519	0.36
TC07002674.hg.1	GIMAP7	1.44134e-05	0.00578441	0.32
TC06001217.hg.1	SERPINB1	9.85337e-07	0.00248422	0.31
TC07001003.hg.1	GIMAP7	6.52158e-05	0.00980077	0.31
TC21000129.hg.1	IFNGR2	1.88488e-05	0.00618188	0.3
TC04002026.hg.1		5.02925e-05	0.00891151	0.29
TC07001004.hg.1	GIMAP4	5.65726e-05	0.00923407	0.28
TC05001946.hg.1	TNIP1	2.31411e-05	0.00658057	0.26
TC03000607.hg.1	ARHGAP31	1.91406e-05	0.00618188	0.23
TC04002924.hg.1	SLC39A8	4.31695e-05	0.00827294	0.13
TC01002163.hg.1	TNFRSF9	4.94225e-05	0.00885573	0.13
TC04002651.hg.1	SLC39A8	6.423e-05	0.00978336	0.12

## Sheet: Media v. 3ug WS-CM
ProbeID	Gene	p_val_unAdjust	BH adj FDR	Ratio WS-CM/Media
TC15000726.hg.1	NA	0.000379659	0.00994972	17.64
47422272_st	NA	5.90565e-05	0.00410734	15.83
TC01004984.hg.1	NA	4.79422e-05	0.00378614	13.88
47422253_st	NA	0.000271828	0.00831674	12.5
TC04000119.hg.1	NA	0.000168518	0.0064871	10.68
TC09002593.hg.1	NA	2.38817e-05	0.00296282	10.14
TC06003754.hg.1	NA	0.00014702	0.00607958	9.04
TC04001740.hg.1	NA	0.000139546	0.00592844	8.72
TC04002830.hg.1	NA	0.000148523	0.00611586	8.25
TC15002240.hg.1	NA	9.9671e-06	0.00212151	8.16
TC07002222.hg.1	NA	1.0406e-05	0.00215791	8.05
TC04000117.hg.1	NA	8.04814e-05	0.00466694	7.56
TC03001906.hg.1	P2RY13	5.06839e-07	0.000835022	7.23
TC03002921.hg.1	NA	0.000101456	0.0051623	7.07
TC10000968.hg.1	NA	3.48978e-05	0.00335938	6.95
TC05002982.hg.1	NA	0.000193396	0.00695506	6.85
TC09000416.hg.1	MIR3153	0.000111179	0.00543809	6.52
TC04000118.hg.1	NA	0.000100537	0.00514155	6.47
TC02000117.hg.1	NA	9.40997e-05	0.00498962	6.16
TC08002252.hg.1	NA	0.000241756	0.00782412	6.02
TC17001799.hg.1	POLG2	8.33015e-05	0.00473924	5.65
TC07001081.hg.1	NA	0.000367457	0.00976051	5.61
47422282_st	NA	0.000300227	0.0087532	5.51
TC08002448.hg.1	NA	1.41567e-05	0.00244138	5.26
TC11002391.hg.1	NA	0.000280116	0.00846748	5.26
TC05001768.hg.1	NA	5.47628e-06	0.00167915	5.25
TC15000711.hg.1	NA	5.20306e-05	0.00390963	5.12
TC03002688.hg.1	NA	4.35971e-05	0.00363427	5.06
TC02002950.hg.1	NA	3.85184e-05	0.00348261	5.05
TC06002142.hg.1	MTFR2	0.000310765	0.00889942	4.93
TC01004871.hg.1	NA	0.000254949	0.00805547	4.76
TC06001874.hg.1	NA	0.000324272	0.0091265	4.63
TC05001449.hg.1	NA	0.000295228	0.00870242	4.58
47424289_st	NA	0.000119297	0.00556794	4.32
TC17002723.hg.1	NA	3.96354e-07	0.000835022	4.16
TC12000309.hg.1	LRRK2	1.55038e-05	0.00248749	4.12
TC05001455.hg.1	NA	5.23166e-05	0.00391608	4.05
TC02004658.hg.1	NA	0.000146965	0.00607958	3.99
TC02000905.hg.1	NA	2.14054e-05	0.00284825	3.98
TC17001053.hg.1	SCIMP	3.6007e-05	0.003396	3.95
TC11001839.hg.1	MS4A6A	0.000207035	0.00716775	3.92
TC11001879.hg.1	TMEM223	0.000109882	0.00540079	3.77
TC04001418.hg.1	NA	1.27646e-05	0.0023201	3.71
TC12001626.hg.1	NA	0.000259182	0.00811286	3.68
TC06000226.hg.1	MIR3143	0.000137968	0.00588622	3.63
TC08000404.hg.1	NA	0.000144358	0.00602242	3.62
TC12002907.hg.1	NA	0.000285093	0.00855587	3.6
TC10001444.hg.1	NA	5.18799e-07	0.000835022	3.55
TC13001253.hg.1	FKSG29	0.000120171	0.0055792	3.54
TC11001840.hg.1	NA	0.000109895	0.00540079	3.51
TC01005805.hg.1	NA	8.68954e-05	0.00484764	3.5
47420345_st	NA	0.000262595	0.00817221	3.5
TC06003643.hg.1	NA	0.000367997	0.00976384	3.47
TC09001572.hg.1	MIR601	0.000133069	0.00583835	3.45
TC17001723.hg.1	NA	5.24169e-06	0.00166316	3.42
TC02000895.hg.1	NA	0.000205177	0.00712442	3.42
TC14000070.hg.1	R	0.00016766	0.00647406	3.4
TC02004762.hg.1	NA	1.38047e-05	0.00240382	3.33
TC13000354.hg.1	FKSG29	4.58722e-05	0.00370567	3.31
TC02003617.hg.1	NA	2.75581e-06	0.00125802	3.26
TC07001730.hg.1	NA	8.759e-06	0.0021122	3.26
TC06002615.hg.1	NA	7.68864e-05	0.00456419	3.26
TC19000647.hg.1	FOSB	3.08768e-05	0.00323555	3.23
TC05002423.hg.1	NA	0.000131013	0.00583298	3.2
TC14001815.hg.1	NA	0.00010347	0.00521962	3.17
TC10002847.hg.1	NA	0.000363121	0.00971119	3.15
TC09001950.hg.1	NA	5.38246e-05	0.00394557	3.13
TC07001516.hg.1	NCF1C	1.9479e-05	0.00270951	3.09
TC12001483.hg.1	NA	0.000305376	0.0088371	3.09
TC11002344.hg.1	AMICA1	6.27838e-05	0.00423055	3.08
TC01003534.hg.1	SNORD75	0.000207276	0.00716838	3.06
TC19002172.hg.1	NA	6.79517e-05	0.00432505	3.03
TC07003026.hg.1	NCF1C	1.74056e-05	0.00260237	3.01
TC07000438.hg.1	NCF1B	4.03573e-05	0.00354436	3
TC06001379.hg.1	NA	9.93647e-05	0.00512244	2.98
TC06001839.hg.1	NA	9.93647e-05	0.00512244	2.98
TC11000566.hg.1	NA	0.000337006	0.00931297	2.96
TC01004218.hg.1	NA	3.45442e-05	0.00335938	2.92
TC14001124.hg.1	PYGL	5.25833e-06	0.00166316	2.9
TC09000265.hg.1	NA	8.05364e-05	0.00466694	2.89
TC01003187.hg.1	HIST2H2BF	1.42889e-05	0.00244726	2.87
TC07003100.hg.1	NA	1.57289e-05	0.00249844	2.84
TC07002399.hg.1	NCF1B	2.60791e-05	0.00303486	2.84
TC17000026.hg.1	RAP1GAP2	0.000172426	0.00653958	2.84
TC06000551.hg.1	NA	2.59298e-06	0.00123972	2.79
TC14000471.hg.1	FOS	2.56808e-05	0.00301432	2.75
TC20001185.hg.1	NA	0.000212661	0.00729448	2.73
TC21000588.hg.1	NA	7.27568e-05	0.00449946	2.72
TC13000355.hg.1	MIR623	9.10635e-05	0.00492024	2.71
TC01001624.hg.1	RGS2	3.64531e-05	0.003396	2.7
TC13000109.hg.1	FRY	0.000172324	0.00653958	2.7
TC05003053.hg.1	NA	1.09882e-06	0.000993484	2.69
TC01001046.hg.1	HIST2H2BA	0.000108815	0.00538485	2.69
TC01003533.hg.1	SNORD78	4.00187e-05	0.00353265	2.68
TC19001181.hg.1	RAB3D	5.87478e-05	0.00409796	2.68
TC07001584.hg.1	NA	0.000149302	0.0061252	2.67
TC15001233.hg.1	PLCB2	5.48108e-05	0.0039686	2.65
TC09001447.hg.1	KLF4	7.4423e-06	0.00196574	2.64
TC01000464.hg.1	NA	4.19439e-05	0.00359885	2.63
TC14001992.hg.1	NA	0.000173331	0.00655202	2.63
TC17001125.hg.1	STX8	3.90351e-06	0.00143002	2.62
TC01004315.hg.1	NA	3.57441e-05	0.003396	2.62
TC06001921.hg.1	SNORD50A	5.52178e-05	0.0039858	2.62
TC02002923.hg.1	MIR4440	0.000254828	0.00805547	2.62
TC01002903.hg.1	DPYD	1.45034e-05	0.00246635	2.6
TC03002961.hg.1	NA	4.43629e-05	0.00364639	2.59
TC11003365.hg.1	NA	0.000351599	0.00951339	2.59
TC01005106.hg.1	NA	5.78056e-06	0.00174215	2.58
TC05003453.hg.1	SMA4	3.34688e-05	0.00335705	2.58
TC01001920.hg.1	NA	5.13092e-05	0.00390639	2.57
TC14001085.hg.1	MIS18BP1	0.000105455	0.00528572	2.57
TC05003447.hg.1	SMA4	6.27269e-05	0.00423055	2.56
TC17001861.hg.1	CD300LF	1.74148e-06	0.00113883	2.54
TC16001712.hg.1	NA	0.000194202	0.00697693	2.54
TC10001373.hg.1	C10orf54	2.9319e-06	0.00126864	2.53
TC04001682.hg.1	FAM198B	2.14415e-06	0.00114554	2.52
TC17002482.hg.1	STX8	4.38053e-06	0.00152935	2.52
TC0X001611.hg.1	NA	2.65474e-05	0.00306417	2.52
TC05001459.hg.1	GUSBP9	5.49553e-05	0.00397499	2.52
TC11002092.hg.1	ARRB1	4.67881e-05	0.00373607	2.51
TC13001312.hg.1	NA	5.28737e-06	0.00166465	2.49
TC06003755.hg.1	NA	0.000164686	0.006399	2.49
TC12003003.hg.1	NA	1.25229e-05	0.00230588	2.48
TC09000945.hg.1	HACD4	4.51314e-05	0.00367529	2.48
TC01001090.hg.1	TXNIP	1.6746e-05	0.00256958	2.47
TC09001571.hg.1	DENND1A	1.72141e-05	0.00259954	2.47
TC06001732.hg.1	TRERF1	2.10544e-05	0.002826	2.47
TC11002073.hg.1	NA	0.000168511	0.0064871	2.47
TC05003058.hg.1	NA	2.7415e-05	0.00310419	2.45
TC12001277.hg.1	ERP27	0.000174	0.00656438	2.45
TC07002044.hg.1	NA	4.33733e-05	0.0036199	2.44
TC17002865.hg.1	TNFSF13	5.42082e-05	0.00395748	2.43
TC05001450.hg.1	NA	0.000137011	0.00587026	2.43
TC0X002155.hg.1	NA	0.000157101	0.00626696	2.43
TC05000373.hg.1	S100Z	0.00026609	0.00823048	2.43
TC07001285.hg.1	AOAH	1.63411e-05	0.00252171	2.42
TC12001507.hg.1	BIN2	5.35141e-05	0.00394557	2.42
TC17001857.hg.1	CD300LB	0.000155703	0.00625086	2.42
TC04002680.hg.1	NA	1.16157e-05	0.00223819	2.41
TC05002422.hg.1	NA	2.84944e-05	0.00312472	2.41
TC20001302.hg.1	NA	3.52057e-05	0.00337593	2.4
TC05003056.hg.1	GUSBP9	0.000134197	0.00583835	2.4
TC05003446.hg.1	GUSBP9	0.000231155	0.0076678	2.4
TC03002755.hg.1	NA	1.26335e-05	0.00231415	2.39
TC05003452.hg.1	NA	8.42089e-05	0.00477385	2.39
TC02000116.hg.1	RHOB	0.00012228	0.0056437	2.39
TC05003061.hg.1	NA	0.000233207	0.00769606	2.39
TC17002426.hg.1	NA	0.000290495	0.00862592	2.39
TC0X000086.hg.1	NA	2.58999e-06	0.00123972	2.38
TC11002857.hg.1	NA	7.30187e-05	0.00450525	2.35
TC13001472.hg.1	NA	0.000102078	0.00518176	2.35
TC17001930.hg.1	CBX4	0.000157318	0.00626696	2.34
TC12001138.hg.1	VAMP1	0.000203454	0.00709252	2.34
TC13000413.hg.1	NA	8.6942e-06	0.0021122	2.33
TC15002793.hg.1	CAPN3	1.59207e-08	0.000356047	2.32
TC05001249.hg.1	NA	2.25204e-05	0.00288368	2.32
TC05000311.hg.1	NA	6.22303e-05	0.00421988	2.32
TC11000560.hg.1	UQCC3	8.76143e-05	0.00484901	2.32
TC14001603.hg.1	NA	9.19972e-05	0.00494883	2.31
TC19001133.hg.1	PRAM1	2.10395e-05	0.002826	2.3
TC22000937.hg.1	NA	6.58386e-05	0.00428246	2.29
TC0X000785.hg.1	NA	0.000101098	0.00515759	2.29
TC10000967.hg.1	IDI1	0.000351659	0.00951339	2.29
TC01003188.hg.1	HIST2H3D	0.000145337	0.00603203	2.28
TC01005866.hg.1	NA	0.000150588	0.00615291	2.27
TC04000487.hg.1	FAM13A-AS1	8.98135e-08	0.000555506	2.26
TC05000929.hg.1	DOCK2	7.91232e-07	0.000918183	2.26
TC03001862.hg.1	SLC9A9	2.07309e-06	0.00114554	2.26
TC06001059.hg.1	UTRN	3.43587e-06	0.00136128	2.26
TC04002929.hg.1	BST1	0.000193262	0.00695506	2.26
TC05003445.hg.1	GUSBP3	0.000132029	0.00583835	2.25
TC01001048.hg.1	NA	0.000174871	0.00658079	2.25
TC06000117.hg.1	KDM1B	5.0163e-05	0.0038487	2.24
TC01000244.hg.1	NA	0.000122982	0.00566467	2.24
TC05003099.hg.1	NA	0.000256948	0.00807879	2.24
TC0X001416.hg.1	ARHGEF6	4.45655e-06	0.00154044	2.22
TC20000195.hg.1	MIR3193	0.000135429	0.00585011	2.22
TC05002085.hg.1	NA	0.000192978	0.00695506	2.22
TC17000649.hg.1	FLJ45513	0.000197055	0.00699745	2.22
TC20000553.hg.1	SIRPD	0.000243798	0.00786733	2.22
TC14001791.hg.1	NA	0.000308827	0.00888591	2.22
TC09001670.hg.1	NA	2.50551e-05	0.00299911	2.21
TC14001774.hg.1	NA	0.00017657	0.00661838	2.21
TC10002294.hg.1	NA	2.14201e-06	0.00114554	2.2
TC08001138.hg.1	RAB11FIP1	5.14278e-05	0.00390639	2.2
TC08002504.hg.1	NA	0.000207863	0.00717882	2.2
TC14000974.hg.1	CIDEB	2.60168e-06	0.00123972	2.19
TC14001775.hg.1	NA	0.000115109	0.00551897	2.19
TC01002954.hg.1	SORT1	0.000208557	0.00719219	2.19
TC01001254.hg.1	S100A9	0.000382775	0.00999053	2.19
TC06001378.hg.1	GUSBP2	2.06374e-06	0.00114554	2.18
TC17000807.hg.1	MAP2K6	4.83488e-05	0.00379655	2.18
TC04000027.hg.1	CRIPAK	0.000293575	0.00869775	2.18
TC10000660.hg.1	HHEX	0.000302784	0.00879097	2.18
TC07002620.hg.1	NA	0.000348986	0.00949521	2.18
TC11003051.hg.1	NA	6.38184e-05	0.00426625	2.17
TC03002549.hg.1	NA	0.000195949	0.00698965	2.17
TC02002707.hg.1	NA	0.00033323	0.00925382	2.17
TC16000260.hg.1	PRKCB	1.73069e-06	0.00113883	2.16
TC11000061.hg.1	NA	8.55303e-05	0.00482008	2.16
TC11000162.hg.1	NA	0.000153632	0.00621556	2.16
TC01006054.hg.1	NA	0.000316766	0.00899689	2.16
TC11001557.hg.1	COMMD9	0.000353646	0.00953735	2.16
TC07001704.hg.1	NA	0.000137134	0.00587195	2.15
TC05002775.hg.1	NA	0.000247815	0.00793673	2.15
TC11000327.hg.1	CAT	0.000251507	0.00800338	2.15
TC17001638.hg.1	MIR1203	2.15456e-05	0.00285078	2.14
TC13000533.hg.1	NA	0.000240221	0.00779977	2.14
TC12000890.hg.1	TPCN1	3.15666e-08	0.000371029	2.13
TC04002103.hg.1	FAM13A-AS1	2.4733e-06	0.00122834	2.13
TC03000180.hg.1	C3orf35	1.95941e-05	0.00272015	2.13
TC03001533.hg.1	SUCLG2	1.02263e-06	0.000987736	2.12
TC20001464.hg.1	NA	5.39883e-05	0.00394557	2.12
TC04001985.hg.1	NA	1.92349e-05	0.00270937	2.11
TC17000246.hg.1	ALDH3A2	2.31107e-05	0.00291924	2.1
TC17000357.hg.1	ADAP2	2.51238e-05	0.00299911	2.09
TC04001248.hg.1	NA	8.23394e-05	0.00470823	2.09
TC17001059.hg.1	NLRP1	4.46423e-06	0.00154044	2.08
TC05000930.hg.1	MIR378E	6.60003e-05	0.00428595	2.08
TC06002168.hg.1	CITED2	0.000196749	0.00699713	2.08
TC02002705.hg.1	KLF7	8.6715e-06	0.0021122	2.07
TC17001311.hg.1	FLOT2	9.82137e-06	0.00212151	2.07
TC11000980.hg.1	ATM	4.27621e-05	0.003603	2.07
TC07003322.hg.1	NME8	0.000265981	0.00823048	2.07
TC01004671.hg.1	NA	9.45432e-05	0.00499651	2.06
TC19002521.hg.1	NA	0.00020394	0.00710376	2.06
TC12000443.hg.1	NA	7.41356e-05	0.00452836	2.05
TC15002792.hg.1	GANC	8.14984e-06	0.00206745	2.04
TC06003543.hg.1	NA	1.89066e-05	0.00270937	2.04
TC03003334.hg.1	DGKG	3.83133e-05	0.00348192	2.04
TC17001842.hg.1	SLC39A11	2.18265e-07	0.000776484	2.03
TC10001900.hg.1	NA	1.49924e-05	0.00247289	2.03
TC10002295.hg.1	NA	1.90283e-05	0.00270937	2.03
TC07000459.hg.1	NCF1	2.29715e-05	0.00291895	2.03
TC17001844.hg.1	NA	4.23562e-05	0.00359885	2.03
TC0X001881.hg.1	NA	0.000144688	0.00602353	2.03
TC11001414.hg.1	RNF141	1.19617e-05	0.00225556	2.02
TC6_mann_hap4000068.hg.1	2441	4.09335e-05	0.0035595	2.02
TC22000034.hg.1	NA	9.87734e-05	0.00511814	2.02
TC01003350.hg.1	NA	0.000137714	0.00588252	2.02
TC0X002028.hg.1	NA	3.44726e-05	0.00335938	2.01
TC07001304.hg.1	FAM183BP	8.02649e-05	0.00466134	2.01
TC02002645.hg.1	ANKRD44	0.000109167	0.0053913	2.01
TC10000692.hg.1	FRAT1	0.000268415	0.00827173	2.01
TC03002211.hg.1	TTLL3	0.000295864	0.00870242	2.01
TC08002027.hg.1	NA	0.000333469	0.00925382	2.01
TC17001251.hg.1	ULK2	0.000367448	0.00976051	2.01
TC19001517.hg.1	GMFG	3.67447e-05	0.00339841	2
TC06002773.hg.1	NA	0.000256632	0.00807245	1.99
TC01000346.hg.1	HMGN2	0.000360156	0.00964652	1.99
TC01002904.hg.1	NA	0.000170659	0.00650574	1.98
TC19001621.hg.1	NA	6.44932e-05	0.00426973	1.97
TC14001604.hg.1	NA	7.72378e-05	0.0045735	1.97
TC13000607.hg.1	VWA8	6.67587e-07	0.000870802	1.96
TC04001486.hg.1	CAMK2D	2.16731e-05	0.00285692	1.96
TC11003362.hg.1	NA	0.000119626	0.00557224	1.96
TC17001662.hg.1	ZNF652	5.65243e-06	0.00171425	1.95
TC02004695.hg.1	NA	1.45994e-05	0.00246635	1.95
TC15000144.hg.1	HERC2P9	0.00011835	0.00555318	1.95
TC11001418.hg.1	SNORD97	0.000222936	0.00750459	1.95
TC13001513.hg.1	NEK3	9.55365e-06	0.00212151	1.94
TC11001716.hg.1	PHF21A	2.43888e-05	0.00298088	1.94
TC17000089.hg.1	ACAP1	0.000126537	0.00571412	1.94
TC11001884.hg.1	SNORD22	0.00024136	0.00782412	1.94
TC05003449.hg.1	NA	2.55458e-05	0.00301136	1.93
TC06001654.hg.1	NA	4.03423e-05	0.00354436	1.93
TC13000411.hg.1	ATP11A	9.38877e-05	0.00498212	1.93
TC15000998.hg.1	NA	9.45502e-05	0.00499651	1.93
TC14000500.hg.1	NA	9.73551e-05	0.005082	1.93
TC09001710.hg.1	FCN1	0.000114381	0.0055045	1.93
TC02001193.hg.1	FAM117B	0.000184516	0.00676665	1.93
TC01005104.hg.1	NA	1.76054e-06	0.00113883	1.92
TC06003227.hg.1	NA	2.11905e-05	0.00283034	1.92
TC05003149.hg.1	FAM172A	2.60094e-05	0.00303184	1.92
TC17000470.hg.1	LINC00672	6.13324e-05	0.00418717	1.92
TC12000468.hg.1	PDE1B	6.40629e-05	0.00426973	1.92
TC15002423.hg.1	HERC2P3	7.52453e-05	0.00455105	1.92
TC06000372.hg.1	LST1	0.000220191	0.00745845	1.92
TC06002688.hg.1	NA	0.000350543	0.00951339	1.92
TC14002196.hg.1	LTB4R	6.88502e-06	0.00187374	1.91
TC13000887.hg.1	TUBGCP3	1.04342e-05	0.00215791	1.91
TC07000230.hg.1	NA	0.000105435	0.00528572	1.91
TC01003321.hg.1	NA	7.35056e-05	0.00451948	1.9
TC09001537.hg.1	MEGF9	0.000102132	0.00518176	1.9
TC17000186.hg.1	NA	0.000122685	0.00565496	1.9
TC02003766.hg.1	NA	0.000135865	0.00585402	1.9
TC12000030.hg.1	NA	2.03349e-07	0.000776484	1.89
TC09000004.hg.1	DOCK8	9.32602e-06	0.0021122	1.89
TC06001896.hg.1	HMGN3	7.2102e-05	0.00448506	1.89
TC03002832.hg.1	NA	0.000107324	0.00534897	1.89
TC04002171.hg.1	LOC645513	0.000110783	0.00542927	1.89
TC19001542.hg.1	BLVRB	0.000169515	0.00650242	1.89
TC04002938.hg.1	NA	0.000270441	0.00829318	1.89
TC19002421.hg.1	NA	3.37109e-05	0.00335705	1.88
TC15002437.hg.1	HERC2P2	0.000127874	0.00574399	1.88
TC06002717.hg.1	NA	0.000140726	0.00595345	1.88
TC10000293.hg.1	ALOX5	0.000190644	0.00690895	1.88
TC0X000366.hg.1	NA	1.84568e-06	0.00113883	1.87
TC0X001556.hg.1	TMLHE	2.82524e-06	0.00126864	1.87
TC15001594.hg.1	ANP32A	9.65969e-06	0.00212151	1.87
TC10000083.hg.1	NA	3.3526e-05	0.00335705	1.87
TC15001510.hg.1	VPS13C	3.62075e-05	0.003396	1.87
TC06001384.hg.1	NA	5.7924e-05	0.00406465	1.87
TC16001201.hg.1	DPEP2	6.41984e-05	0.00426973	1.87
TC14000472.hg.1	LINC01220	0.00026506	0.00821842	1.87
TC03002347.hg.1	NA	4.94617e-05	0.00382171	1.86
TC18000841.hg.1	NA	6.83699e-05	0.00433602	1.86
TC15001011.hg.1	HERC2P3	9.45839e-05	0.00499651	1.86
TC10001901.hg.1	NA	0.000135137	0.00585011	1.86
TC14000798.hg.1	SNORA28	0.00016772	0.00647406	1.86
TC22000372.hg.1	PARVG	9.66943e-06	0.00212151	1.85
TC20000083.hg.1	SLX4IP	3.43868e-05	0.00335938	1.85
TC15001058.hg.1	HERC2P2	4.41665e-05	0.00363873	1.85
TC22000019.hg.1	IL17RA	0.000232556	0.0076933	1.85
TC18000368.hg.1	MPPE1	1.47269e-05	0.00246982	1.84
TC20000908.hg.1	ZMYND8	2.47868e-05	0.00299911	1.84
TC16000427.hg.1	PHKB	8.93341e-05	0.0048876	1.84
TC07000830.hg.1	NA	0.000136838	0.00587026	1.84
TC05000567.hg.1	HSD17B4	0.000221564	0.00748476	1.84
TC0X001945.hg.1	NA	0.000225993	0.00757586	1.84
TC01003983.hg.1	TARBP1	0.000236899	0.00774182	1.84
TC10002856.hg.1	NA	0.000256532	0.00807245	1.84
TC15002105.hg.1	HERC2P9	0.000279356	0.0084559	1.84
TC01003211.hg.1	CTSK	1.89525e-05	0.00270937	1.83
TC01002645.hg.1	NA	2.98666e-05	0.00318577	1.83
TC02000904.hg.1	ARHGAP15	3.84614e-05	0.00348261	1.83
TC07000930.hg.1	GSTK1	7.67274e-05	0.00456419	1.83
TC02001757.hg.1	SRSF7	0.000140499	0.00594741	1.83
TC06003612.hg.1	NA	0.000158412	0.00629655	1.83
2828012_st	NA	0.000162244	0.00633552	1.83
TC05001443.hg.1	LOC100272216	0.00016705	0.00646237	1.83
TC06002760.hg.1	NA	0.000264289	0.00820715	1.83
TC17000702.hg.1	SCPEP1	0.000339035	0.00934512	1.83
TC01003342.hg.1	NA	0.000359213	0.00962491	1.83
TC17000894.hg.1	TMC8	0.000381621	0.00997018	1.83
TC08000608.hg.1	VPS13B	2.79012e-07	0.000776484	1.82
TC01003532.hg.1	GAS5	9.67243e-06	0.00212151	1.82
TC04000614.hg.1	LOC645513	0.000201538	0.00706668	1.82
TC15001174.hg.1	NA	0.000215873	0.0073404	1.82
TC04002454.hg.1	NA	0.00022602	0.00757586	1.82
TC17000740.hg.1	BCAS3	3.3526e-06	0.001358	1.81
TC02000925.hg.1	MBD5	3.53482e-05	0.00337675	1.81
TC06000550.hg.1	NA	5.15476e-05	0.00390892	1.81
TC05002261.hg.1	NA	7.34444e-05	0.00451948	1.81
TC17001639.hg.1	NA	7.8619e-05	0.00461172	1.81
TC12003281.hg.1	R3HDM2	0.000115758	0.00552341	1.81
TC02005063.hg.1	BAZ2B	0.000168861	0.00648984	1.81
TC16001509.hg.1	NA	0.000205923	0.00713979	1.81
TC6_qbl_hap6000068.hg.1	2441	0.00026277	0.00817221	1.81
TC01003735.hg.1	NA	0.000297156	0.00872658	1.81
TC12002178.hg.1	LOC100507424	1.58525e-05	0.00249844	1.8
TC17002186.hg.1	LINC00672	8.63492e-05	0.0048407	1.8
TC17002810.hg.1	NA	0.000185771	0.00677866	1.8
TC08001408.hg.1	TMEM55A	0.000202338	0.00707812	1.8
TC09002594.hg.1	NA	0.00021334	0.00730085	1.8
TC06003181.hg.1	NA	0.000309807	0.00889942	1.8
TC05001598.hg.1	FAM172A	2.40267e-05	0.00297269	1.79
TC10002322.hg.1	FAM45B	5.72613e-05	0.00405539	1.79
TC01005882.hg.1	NA	6.64347e-05	0.00429499	1.79
TC10002292.hg.1	NA	0.000106781	0.00532952	1.79
TC09001209.hg.1	ZFAND5	0.000112717	0.00546702	1.79
TC12000679.hg.1	TMTC2	0.000120815	0.00559513	1.79
TC11001491.hg.1	NA	0.000133648	0.00583835	1.79
TC15002460.hg.1	NA	0.000171177	0.00651128	1.79
TC13001351.hg.1	NA	0.000286296	0.00855751	1.79
TC01000648.hg.1	SCP2	0.000320899	0.00905231	1.79
TC02001758.hg.1	DHX57	0.000380094	0.00995003	1.79
TC03000333.hg.1	D	1.03643e-06	0.000987736	1.78
TC03003337.hg.1	TBC1D5	2.58151e-06	0.00123972	1.78
TC11000303.hg.1	ELP4	3.63792e-06	0.00138878	1.78
TC07001305.hg.1	VPS41	1.53423e-05	0.00248162	1.78
TC12000029.hg.1	ITFG2	1.73008e-05	0.00260151	1.78
TC01000124.hg.1	RBP7	4.04462e-05	0.00354774	1.78
TC05000710.hg.1	NA	6.33117e-05	0.00424423	1.78
TC6_apd_hap1000041.hg.1	1040437	8.70952e-05	0.00484764	1.78
TC6_cox_hap2000080.hg.1	1040437	8.70952e-05	0.00484764	1.78
TC6_qbl_hap6000071.hg.1	1040437	8.70952e-05	0.00484764	1.78
TC06000386.hg.1	C6orf48	9.44698e-05	0.00499651	1.78
TC0X000308.hg.1	FAM156B	0.000161544	0.00633552	1.78
TC18000106.hg.1	CABYR	0.000203348	0.00709233	1.78
TC15001140.hg.1	NA	0.000302739	0.00879097	1.78
TC6_dbb_hap3000071.hg.1	1040437	8.22867e-05	0.00470823	1.77
TC11002723.hg.1	NA	0.000121174	0.00559995	1.77
TC01003013.hg.1	AMPD1	0.000156441	0.00625789	1.76
TC16000431.hg.1	NA	0.000201369	0.00706525	1.76
TC02001722.hg.1	NA	0.000213739	0.00730085	1.76
TC03001734.hg.1	NA	0.000351215	0.00951339	1.76
TC20001318.hg.1	NA	9.19118e-07	0.000967447	1.75
TC09000428.hg.1	SYK	2.5489e-05	0.00301099	1.75
TC19000737.hg.1	FCGRT	0.000197273	0.00699811	1.75
TC13000470.hg.1	NA	0.00021328	0.00730085	1.75
TC15000222.hg.1	NA	0.000247227	0.00792559	1.75
TC0X001092.hg.1	ARHGEF9	0.000348064	0.00949129	1.75
TC04001419.hg.1	H2AFZ	0.000381343	0.00997018	1.75
TC11002054.hg.1	A	1.07499e-06	0.000992563	1.74
TC08000343.hg.1	SPIDR	2.52822e-06	0.00123972	1.74
TC16000158.hg.1	CIITA	2.70872e-06	0.00125373	1.74
TC04001197.hg.1	SCFD2	5.36367e-06	0.00166635	1.74
TC17000718.hg.1	PRR11	5.3856e-05	0.00394557	1.74
TC0X002238.hg.1	NA	6.3183e-05	0.00424126	1.74
TC05001686.hg.1	NA	0.000116988	0.00554727	1.74
TC15001727.hg.1	NA	0.000285224	0.00855587	1.74
TC08000256.hg.1	NA	0.000309482	0.00889751	1.74
TC01005942.hg.1	NA	4.60921e-06	0.00155307	1.73
TC01000232.hg.1	PADI4	1.94352e-05	0.00270937	1.73
TC16000445.hg.1	CHD9	2.19994e-05	0.00286175	1.73
TC15001296.hg.1	SPG11	4.31066e-05	0.00361046	1.73
TC06001958.hg.1	MIR548H3	0.000276987	0.00841919	1.73
TC03000710.hg.1	NUDT16	1.57273e-06	0.00113883	1.72
TC07001712.hg.1	NA	3.72456e-05	0.00342907	1.72
TC16002055.hg.1	DUS2	4.81718e-05	0.00379154	1.72
TC22000270.hg.1	NCF4	0.00013159	0.00583835	1.72
TC05001247.hg.1	NA	0.000270827	0.00829331	1.72
TC06002462.hg.1	NA	0.000306157	0.0088452	1.72
TC20000685.hg.1	RALGAPA2	1.08774e-05	0.00216997	1.71
TC04001583.hg.1	SETD7	3.22602e-05	0.00331163	1.71
TC01004836.hg.1	NA	0.000201965	0.00707208	1.71
TC15000625.hg.1	MAP2K5	0.000361829	0.00968029	1.71
TC20000777.hg.1	NA	0.000145531	0.00603203	1.7
TC04001997.hg.1	NA	0.000246706	0.00792171	1.7
TC05002301.hg.1	GUSBP1	8.35807e-07	0.000920994	1.69
TC17000802.hg.1	ARSG	9.34458e-06	0.0021122	1.69
PSR07002498.hg.1	NA	1.4543e-05	0.00246635	1.69
TC04002853.hg.1	NA	8.00016e-05	0.00465124	1.69
TC05001949.hg.1	CCDC69	8.92547e-05	0.0048876	1.69
TC22000953.hg.1	NA	9.05013e-05	0.00492024	1.69
TC21000538.hg.1	ITGB2	9.98678e-05	0.0051261	1.69
TC05000243.hg.1	MAP3K1	0.000155713	0.00625086	1.69
TC03000293.hg.1	TCTA	0.000159548	0.00632028	1.69
TC08002291.hg.1	NA	0.000305338	0.0088371	1.69
TC05001635.hg.1	LOC100133050	0.000357688	0.00960189	1.69
TC10000863.hg.1	FAM45A	7.50993e-06	0.00197458	1.68
TC05001601.hg.1	KIAA0825	1.2262e-05	0.00229378	1.68
TC16001090.hg.1	ITFG1	1.55793e-05	0.00249139	1.68
TC12002344.hg.1	NA	8.3208e-05	0.00473924	1.68
TC15002137.hg.1	NA	0.000110634	0.00542574	1.68
TC07001432.hg.1	NA	0.000196246	0.00699336	1.68
TC18000518.hg.1	NA	0.000197232	0.00699811	1.68
TC08001500.hg.1	KLF10	0.000318337	0.00901611	1.68
TC12003280.hg.1	STAC3	0.000339207	0.00934512	1.68
TC20001738.hg.1	PCMTD2	0.000351188	0.00951339	1.68
TC15002071.hg.1	GOLGA8IP	0.000375363	0.00989206	1.68
TC03001670.hg.1	ZBTB20	1.72326e-06	0.00113883	1.67
TC07003029.hg.1	NA	2.06749e-06	0.00114554	1.67
TC01001919.hg.1	NA	9.50717e-06	0.00212151	1.67
TC16000884.hg.1	PARN	9.97024e-06	0.00212151	1.67
TC02004954.hg.1	BRE	2.28609e-05	0.00291014	1.67
TC15001092.hg.1	HERC2	3.80443e-05	0.00346584	1.67
TC20001733.hg.1	STX16	7.20758e-05	0.00448506	1.67
TC6_apd_hap1000125.hg.1	1470	0.000115552	0.00552279	1.67
TC6_cox_hap2000248.hg.1	1470	0.00012401	0.00567786	1.67
TC6_dbb_hap3000227.hg.1	1470	0.00012401	0.00567786	1.67
TC6_mcf_hap5000214.hg.1	1470	0.00012401	0.00567786	1.67
TC6_qbl_hap6000226.hg.1	1470	0.000126495	0.00571412	1.67
TC6_mann_hap4000197.hg.1	1470	0.000170729	0.00650574	1.67
TC01004964.hg.1	MDM4	0.000210435	0.0072428	1.67
TC06000746.hg.1	NA	0.000301839	0.00877797	1.67
TC10001420.hg.1	CAMK2G	2.17678e-05	0.002861	1.66
TC04000581.hg.1	ALPK1	3.40579e-05	0.00335938	1.66
TC18000109.hg.1	IMPACT	5.89698e-05	0.00410536	1.66
TC15001688.hg.1	SCAPER	7.36447e-05	0.00452408	1.66
TC06003483.hg.1	NA	9.50429e-05	0.00501325	1.66
TC17002157.hg.1	NA	0.000114585	0.00550468	1.66
TC01006285.hg.1	GSTM4	0.000124586	0.00569051	1.66
TC15001478.hg.1	ZNF280D	0.000135506	0.00585011	1.66
TC03000104.hg.1	PLCL2	0.000137955	0.00588622	1.66
TC06001727.hg.1	CCND3	0.000141634	0.00596465	1.66
TC08000277.hg.1	ERLIN2	0.000162859	0.00635602	1.66
TC07000498.hg.1	PHTF2	0.00017532	0.00659065	1.66
TC17001163.hg.1	NA	0.000192059	0.00694594	1.66
TC13001007.hg.1	NA	0.00020447	0.00711387	1.66
TC07001982.hg.1	TPK1	0.000259476	0.00811467	1.66
TC02000069.hg.1	PQLC3	0.000272923	0.0083322	1.66
TC12001842.hg.1	HAL	0.000286235	0.00855751	1.66
TC13000686.hg.1	NEK3	7.66476e-05	0.00456419	1.65
TC0X000414.hg.1	NA	9.92221e-05	0.00512244	1.65
TC0X000120.hg.1	POLA1	0.00011316	0.00546702	1.65
TC06000997.hg.1	SNORD101	0.000130205	0.00580435	1.65
TC06003131.hg.1	NA	0.000144955	0.00603107	1.65
TC16001060.hg.1	HERC2P4	0.000147069	0.00607958	1.65
TC19001098.hg.1	DENND1C	0.000259412	0.00811467	1.65
TC12000114.hg.1	NA	0.000318152	0.00901611	1.65
TC14000476.hg.1	NA	0.000348738	0.00949521	1.65
TC06003578.hg.1	NA	0.000363698	0.00971925	1.65
TC02001789.hg.1	THADA	9.71448e-07	0.000978706	1.64
TC09000135.hg.1	NA	3.92612e-06	0.00143002	1.64
TC14000570.hg.1	SLC24A4	3.80872e-05	0.00346584	1.64
TC19000125.hg.1	ARHGEF18	6.41935e-05	0.00426973	1.64
TC11002453.hg.1	NA	0.000172894	0.0065448	1.64
TC15002116.hg.1	GOLGA8T	0.000244194	0.00787079	1.64
TC02000055.hg.1	KLF11	0.000282546	0.00850581	1.64
TC13000074.hg.1	RASL11A	0.000342415	0.00938885	1.64
TC06002412.hg.1	NA	0.00038002	0.00995003	1.64
TC06000048.hg.1	FARS2	5.61382e-05	0.00401932	1.63
TC22001139.hg.1	NA	7.82059e-05	0.00459227	1.63
TC18000070.hg.1	CEP192	7.99769e-05	0.00465124	1.63
TC07000116.hg.1	HDAC9	8.23839e-05	0.00470823	1.63
TC03001038.hg.1	LPP	0.000142947	0.00599349	1.63
TC05001801.hg.1	H2AFY	0.000183281	0.00673905	1.63
TC01001917.hg.1	DISC1	2.30273e-06	0.00118709	1.62
TC16001855.hg.1	NA	1.65082e-05	0.00254193	1.62
TC04001450.hg.1	TBCK	1.79248e-05	0.00264458	1.62
TC08001680.hg.1	TRAPPC9	3.08044e-05	0.00323555	1.62
TC02002098.hg.1	NA	3.44411e-05	0.00335938	1.62
TC11000770.hg.1	ATG16L2	5.56967e-05	0.00400398	1.62
TC11003326.hg.1	NA	6.9988e-05	0.00439908	1.62
TC02000875.hg.1	MIR3679	8.86186e-05	0.00488476	1.62
TC02000809.hg.1	PTPN18	0.000119776	0.00557275	1.62
TC19001956.hg.1	NA	0.000172527	0.00653958	1.62
TC17001095.hg.1	NA	0.000201145	0.00706442	1.62
TC04000716.hg.1	NA	0.000211398	0.00726532	1.62
TC05000168.hg.1	WDR70	2.92641e-06	0.00126864	1.61
TC07001846.hg.1	IMPDH1	6.70006e-06	0.00186027	1.61
TC12001566.hg.1	CBX5	1.12717e-05	0.0021959	1.61
TC11001909.hg.1	RASGRP2	1.27529e-05	0.0023201	1.61
TC02001396.hg.1	DIS3L2	2.00008e-05	0.00273887	1.61
TC10001394.hg.1	MICU1	2.54123e-05	0.00301099	1.61
TC19002317.hg.1	NA	0.000132727	0.00583835	1.61
TC03001008.hg.1	VPS8	0.000149057	0.00612228	1.61
TC04001237.hg.1	NA	0.000154954	0.00623377	1.61
TC15000157.hg.1	NA	0.000217891	0.00739123	1.61
TC19000567.hg.1	SNRPA	1.5513e-07	0.000776484	1.6
TC05001660.hg.1	FBXL17	1.01509e-05	0.00213041	1.6
TC09001793.hg.1	NA	2.40886e-05	0.00297513	1.6
TC08001440.hg.1	TP53INP1	5.45211e-05	0.00396096	1.6
TC6_cox_hap2000077.hg.1	1039651	8.59792e-05	0.00482442	1.6
TC0X001059.hg.1	FAM156B	8.90403e-05	0.0048876	1.6
TC6_dbb_hap3000068.hg.1	1039651	9.28152e-05	0.00496632	1.6
TC6_mcf_hap5000063.hg.1	1039651	9.37778e-05	0.00498212	1.6
TC17000618.hg.1	CDK5RAP3	0.000100285	0.00513235	1.6
TC0X001952.hg.1	NA	0.000118905	0.00556183	1.6
TC15000162.hg.1	GOLGA8T	0.000124067	0.00567786	1.6
TC04000075.hg.1	TBC1D14	0.000130032	0.00580395	1.6
TC6_dbb_hap3000220.hg.1	21221	0.000135338	0.00585011	1.6
TC6_mann_hap4000194.hg.1	21221	0.000135338	0.00585011	1.6
TC6_mcf_hap5000211.hg.1	21221	0.000144553	0.00602242	1.6
TC6_cox_hap2000242.hg.1	21221	0.000149847	0.00613744	1.6
TC09001206.hg.1	NA	0.00016614	0.00644128	1.6
TC06004128.hg.1	HLA-DMA	0.000185839	0.00677866	1.6
TC15002804.hg.1	NA	0.000219758	0.00744737	1.6
3517153_st	NA	0.000242867	0.00784596	1.6
TC05000108.hg.1	GUSBP1	5.93916e-07	0.000835022	1.59
TC05000551.hg.1	COMMD10	1.87456e-05	0.00270901	1.59
TC02002119.hg.1	NA	3.76452e-05	0.00344729	1.59
TC09000053.hg.1	NA	5.75182e-05	0.00405539	1.59
TC6_qbl_hap6000223.hg.1	21221	0.00016006	0.00632732	1.59
TC6_ssto_hap7000197.hg.1	21221	0.00016006	0.00632732	1.59
TC12002727.hg.1	IFFO1	0.000184238	0.00676368	1.59
TC12001328.hg.1	ITPR2	0.000278294	0.00844135	1.59
TC01001669.hg.1	RNPEP	0.000294728	0.00869775	1.59
TC05001345.hg.1	ARL15	0.000297001	0.00872658	1.59
TC14002338.hg.1	PPP1R3E	4.26196e-06	0.00151038	1.58
TC03001957.hg.1	SCAR	2.94369e-05	0.00317974	1.58
TC13000876.hg.1	CARS2	3.39403e-05	0.00335705	1.58
TC0X001363.hg.1	ENOX2	0.000113538	0.00548053	1.58
TC12001141.hg.1	IFFO1	0.000117663	0.00554727	1.58
TC12002435.hg.1	NA	0.000138101	0.00588831	1.58
TC15002468.hg.1	NA	0.000154937	0.00623377	1.58
TC12001959.hg.1	GIT2	0.00018184	0.00672418	1.58
TC15001205.hg.1	DPH6	0.000294887	0.00869775	1.58
TC04002122.hg.1	NA	0.000357521	0.00960146	1.58
TC03003185.hg.1	NA	1.53822e-05	0.00248237	1.57
TC07003312.hg.1	CCDC146	1.91753e-05	0.00270937	1.57
TC02001807.hg.1	SRBD1	4.06399e-05	0.00355235	1.57
TC04002075.hg.1	NA	4.22759e-05	0.00359885	1.57
TC19000878.hg.1	LENG8	5.28567e-05	0.00392962	1.57
TC17002664.hg.1	NA	0.000139774	0.00593096	1.57
TC06001195.hg.1	ERMARD	0.000169764	0.00650313	1.57
TC07002569.hg.1	NA	0.000174539	0.00657534	1.57
TC06000383.hg.1	SAPCD1	0.000177775	0.00664047	1.57
TC16002024.hg.1	NA	0.000180831	0.00669788	1.57
TC01002644.hg.1	FAF1	1.58162e-05	0.00249844	1.56
TC06004075.hg.1	LY6G5B	2.82602e-05	0.00311039	1.56
TC09000099.hg.1	FOCAD	6.08965e-05	0.00417423	1.56
TC06004112.hg.1	GABBR1	0.000153057	0.00621556	1.56
TC02000589.hg.1	ANKRD36	0.00017593	0.00660161	1.56
TC18000541.hg.1	NA	0.000205056	0.00712372	1.56
TC15000973.hg.1	LRRK1	0.000205539	0.00712999	1.56
TC07003372.hg.1	LRCH4	1.09055e-05	0.00216997	1.55
TC06003701.hg.1	NA	2.15224e-05	0.00285078	1.55
TC17002222.hg.1	G6PC3	7.45978e-05	0.00453523	1.55
TC02004425.hg.1	NA	0.00012892	0.00576893	1.55
TC09002168.hg.1	NA	0.000139664	0.00592987	1.55
TC03001149.hg.1	CAMK1	0.000193224	0.00695506	1.55
TC10001531.hg.1	IDE	0.000235454	0.00773122	1.55
TC11001928.hg.1	FAU	0.000254709	0.00805547	1.55
TC07001990.hg.1	MIR548I4	0.0003186	0.00901994	1.55
TC11001107.hg.1	SORL1	0.000331147	0.0092339	1.55
TC01005796.hg.1	NA	2.81791e-05	0.00311039	1.54
TC14000562.hg.1	C14orf159	3.00732e-05	0.00319888	1.54
TC10001055.hg.1	NA	3.64706e-05	0.003396	1.54
TC09002804.hg.1	NA	3.84876e-05	0.00348261	1.54
TC16001169.hg.1	TK2	6.17686e-05	0.00420474	1.54
TC07001452.hg.1	ERV3-1	8.65236e-05	0.00484663	1.54
TC0X000969.hg.1	CASK	0.00016432	0.00639181	1.54
TC01004954.hg.1	NA	0.000197927	0.00700796	1.54
TC07000797.hg.1	NA	0.000277	0.00841919	1.54
TC17001315.hg.1	TIAF1	5.07269e-07	0.000835022	1.53
TC07000965.hg.1	MIR548T	1.85308e-05	0.00268898	1.53
TC03000123.hg.1	MIR548AC	4.15166e-05	0.00358579	1.53
PSR12005982.hg.1	NA	6.67064e-05	0.0042962	1.53
TC15000030.hg.1	GOLGA8IP	7.47557e-05	0.00454091	1.53
TC01005852.hg.1	NA	7.74479e-05	0.00457825	1.53
TC04001621.hg.1	SLC10A7	7.79993e-05	0.00458777	1.53
TC10000960.hg.1	NA	0.000125953	0.00570862	1.53
TC02003320.hg.1	NA	0.000163151	0.00636038	1.53
TC05001347.hg.1	MIR581	0.000203235	0.00709233	1.53
TC06004058.hg.1	R	0.000217198	0.00737479	1.53
TC08000881.hg.1	ERICH1	0.000308289	0.00887406	1.53
TC14000397.hg.1	FUT8	0.000368939	0.0097741	1.53
TC04001700.hg.1	2016-03-01	4.61912e-06	0.00155307	1.52
TC10000081.hg.1	CELF2	7.96942e-06	0.00204229	1.52
TC07003332.hg.1	TRIM74	1.32491e-05	0.00234766	1.52
TC16000449.hg.1	FTO	4.94168e-05	0.00382171	1.52
TC01001549.hg.1	NA	6.03019e-05	0.00415706	1.52
TC01006349.hg.1	ZMYM6NB	7.49508e-05	0.00454493	1.52
TC08002108.hg.1	NA	0.000125339	0.00570773	1.52
TC19001688.hg.1	DBP	0.000134034	0.00583835	1.52
TC04002845.hg.1	NA	0.00023713	0.00774578	1.52
TC03001706.hg.1	HSPBAP1	0.000307885	0.00887319	1.52
TC01000702.hg.1	NFIA	3.83704e-07	0.000835022	1.51
TC11003444.hg.1	DNHD1	8.63224e-06	0.0021122	1.51
TC06000589.hg.1	NA	2.10779e-05	0.002826	1.51
TC02001681.hg.1	MPV17	2.26087e-05	0.00288368	1.51
TC11001050.hg.1	RNF214	3.57314e-05	0.003396	1.51
TC05000823.hg.1	PPARGC1B	6.48191e-05	0.00426973	1.51
TC06004129.hg.1	NUDT3	0.000109719	0.00540079	1.51
TC06000513.hg.1	DEF6	0.000112807	0.00546702	1.51
TC12000663.hg.1	NA	0.000113181	0.00546702	1.51
TC01002497.hg.1	KIAA0319L	0.000146201	0.00605432	1.51
TC08002509.hg.1	TATDN1	0.000150371	0.0061476	1.51
TC15002279.hg.1	NA	0.000180621	0.00669788	1.51
TC15000307.hg.1	NA	0.000182616	0.00673311	1.51
TC17000803.hg.1	NA	0.000182761	0.00673311	1.51
TC19000325.hg.1	SIN3B	0.00022226	0.00749613	1.51
TC07003015.hg.1	GTF2IRD2P1	0.000225048	0.00755763	1.51
TC06000829.hg.1	NA	0.000230234	0.00765888	1.51
TC10002624.hg.1	CTGLF12P	0.000315913	0.00898713	1.51
TC03001614.hg.1	SENP7	0.000338662	0.00934474	1.51
TC12001378.hg.1	NA	0.000345963	0.00945543	1.51
TC08001565.hg.1	SNTB1	0.000368695	0.00977325	1.51
TC19001282.hg.1	RAB3A	1.00777e-05	0.00212151	1.5
TC07003298.hg.1	TRIM74	3.97279e-05	0.00351534	1.5
TC02004411.hg.1	NA	6.86695e-05	0.00434682	1.5
TC06001587.hg.1	CUTA	8.17986e-05	0.00470145	1.5
TC6_ssto_hap7000176.hg.1	1014433	8.17986e-05	0.00470145	1.5
TC07000178.hg.1	CREB5	0.000117159	0.00554727	1.5
TC10001415.hg.1	NA	0.000183956	0.00675682	1.5
TC01002320.hg.1	EIF4G3	0.000213985	0.00730085	1.5
TC10000152.hg.1	MLLT10	0.000262816	0.00817221	1.5
TC11002520.hg.1	NA	0.000306327	0.00884647	1.5
TC10001258.hg.1	CTGLF12P	0.000349841	0.00950745	1.5
TC05001011.hg.1	NSD1	1.13249e-06	0.000994333	1.49
TC10002619.hg.1	NA	7.9762e-06	0.00204229	1.49
TC11002739.hg.1	NA	1.72734e-05	0.00260151	1.49
TC07002397.hg.1	PMS2P2	2.61214e-05	0.00303486	1.49
TC09000318.hg.1	FXN	4.48922e-05	0.00366004	1.49
TC04001759.hg.1	NA	5.44218e-05	0.00396078	1.49
TC02004721.hg.1	LOC100130691	8.25272e-05	0.00471261	1.49
TC06001225.hg.1	NA	0.000123409	0.00566981	1.49
TC01001700.hg.1	MDM4	0.000131798	0.00583835	1.49
TC05000959.hg.1	BNIP1	0.000138772	0.00590979	1.49
TC19000345.hg.1	SNORA68	0.000145323	0.00603203	1.49
TC03003079.hg.1	NA	0.000194413	0.00698093	1.49
TC01000949.hg.1	MIR197	0.000214384	0.00731094	1.49
TC09002693.hg.1	XPA	0.00022633	0.00757905	1.49
TC11000088.hg.1	STIM1	0.000269118	0.00828415	1.49
TC04000862.hg.1	NA	0.000299621	0.0087532	1.49
TC20000074.hg.1	NA	0.000367357	0.00976051	1.49
TC02003383.hg.1	NA	1.08372e-06	0.000992563	1.48
TC06003996.hg.1	NA	1.30182e-05	0.00233583	1.48
TC17000250.hg.1	SPECC1	2.43711e-05	0.00298088	1.48
TC01001757.hg.1	RCOR3	3.39155e-05	0.00335705	1.48
TC08001191.hg.1	PRKDC	4.20888e-05	0.00359885	1.48
TC15001042.hg.1	NA	6.52938e-05	0.00426973	1.48
TC11001387.hg.1	TRIM66	7.13182e-05	0.00445493	1.48
TC11002832.hg.1	NA	7.61808e-05	0.00455785	1.48
TC07001493.hg.1	GTF2IRD2P1	0.000118987	0.00556183	1.48
TC22000873.hg.1	KIAA0930	0.000194959	0.00698892	1.48
TC17001913.hg.1	TMC6	0.000224931	0.00755731	1.48
TC02002120.hg.1	ANKRD36B	0.000301397	0.00876875	1.48
TC20000588.hg.1	SLC23A2	0.000354461	0.00954473	1.48
TC12001550.hg.1	MAP3K12	0.000381712	0.00997018	1.48
TC22000232.hg.1	DEPDC5	1.52034e-06	0.00113883	1.47
TC02000360.hg.1	EHBP1	3.95409e-06	0.00143002	1.47
TC04002612.hg.1	HNRNPDL	1.38809e-05	0.00241115	1.47
TC19001753.hg.1	NA	1.57237e-05	0.00249844	1.47
TC09001585.hg.1	SCAI	1.63164e-05	0.00252171	1.47
TC07002409.hg.1	PMS2P5	2.21716e-05	0.002869	1.47
TC06001988.hg.1	PDSS2	8.71101e-05	0.00484764	1.47
TC03001496.hg.1	DENND6A	0.000124243	0.00568222	1.47
TC10000769.hg.1	CNNM2	0.000156425	0.00625789	1.47
TC18000151.hg.1	KIAA1328	0.000179237	0.00666486	1.47
TC22000660.hg.1	MORC2	0.000209615	0.00721811	1.47
TC09001442.hg.1	MIR548Q	0.000272813	0.0083322	1.47
TC19001397.hg.1	PEPD	0.000315273	0.00897256	1.47
TC16001486.hg.1	NA	0.000366538	0.00975548	1.47
TC14002335.hg.1	DHRS4L2	6.23104e-06	0.00180836	1.46
TC09002929.hg.1	KDM4C	6.54658e-06	0.00184976	1.46
TC03000334.hg.1	PHF7	7.53174e-06	0.00197458	1.46
TC17002190.hg.1	NA	8.91659e-06	0.0021122	1.46
TC20001734.hg.1	NPEPL1	1.26179e-05	0.00231415	1.46
TC07002148.hg.1	PHF14	1.30941e-05	0.00233583	1.46
TC19000639.hg.1	CLASRP	6.63535e-05	0.00429499	1.46
TC15000631.hg.1	MIR548H4	7.68108e-05	0.00456419	1.46
TC14000884.hg.1	TEP1	9.24514e-05	0.00495437	1.46
TC18000492.hg.1	HDHD2	0.000105767	0.00529385	1.46
TC17000488.hg.1	THRA	0.000115943	0.00552851	1.46
TC16001136.hg.1	FAM192A	0.000120831	0.00559513	1.46
TC01005881.hg.1	NA	0.000131661	0.00583835	1.46
TC02001916.hg.1	SERTAD2	0.000132527	0.00583835	1.46
TC11000734.hg.1	NA	0.000255263	0.00805837	1.46
TC19001231.hg.1	PRKACA	0.000294803	0.00869775	1.46
TC11000066.hg.1	KCNQ1	0.000338686	0.00934474	1.46
TC06001213.hg.1	GMDS	2.07636e-05	0.00280246	1.45
TC16001848.hg.1	NA	3.522e-05	0.00337593	1.45
TC17001875.hg.1	MIF4GD	4.77649e-05	0.00378068	1.45
TC14002124.hg.1	NA	6.28677e-05	0.00423055	1.45
TC01003634.hg.1	MIR548F1	6.39031e-05	0.00426625	1.45
TC02001592.hg.1	NBAS	7.64634e-05	0.00456212	1.45
TC6_apd_hap1000038.hg.1	1039651	8.59903e-05	0.00482442	1.45
TC15002453.hg.1	NA	0.000114425	0.0055045	1.45
TC02005064.hg.1	NA	0.000115169	0.00551897	1.45
TC09002897.hg.1	IL11RA	0.000180389	0.00669788	1.45
TC07003388.hg.1	CHN2	0.000207975	0.00717917	1.45
TC07002027.hg.1	CDK5	0.00021261	0.00729448	1.45
TC06000132.hg.1	CDKAL1	0.000231044	0.00766774	1.45
TC01001264.hg.1	SLC27A3	0.000233816	0.00770892	1.45
TC13001483.hg.1	NA	1.92065e-05	0.00270937	1.44
TC01003537.hg.1	NA	5.39892e-05	0.00394557	1.44
TC07001518.hg.1	PMS2P2	5.91959e-05	0.00410955	1.44
TC18000191.hg.1	WDR7	6.15216e-05	0.00419602	1.44
TC06002059.hg.1	MCM9	8.67365e-05	0.00484764	1.44
TC03001288.hg.1	NA	0.000101613	0.00516658	1.44
TC06003946.hg.1	NA	0.000117457	0.00554727	1.44
TC06002010.hg.1	CDK19	0.000132493	0.00583835	1.44
TC03000221.hg.1	NKTR	0.000157446	0.00626696	1.44
TC0X001712.hg.1	NA	0.000212027	0.00727984	1.44
TC09001583.hg.1	GOLGA1	0.000239212	0.00778494	1.44
TC17002921.hg.1	LOC146880	0.000249554	0.0079743	1.44
TC16000709.hg.1	DEF8	0.000294388	0.00869775	1.44
TC10000343.hg.1	NA	0.000330375	0.0092339	1.44
TC10001255.hg.1	AGAP4	0.000335674	0.00929072	1.44
TC02005046.hg.1	LOC100130691	1.06357e-05	0.00216782	1.43
TC16000561.hg.1	TANGO6	2.17852e-05	0.002861	1.43
PSR04010430.hg.1	NA	2.5712e-05	0.00301432	1.43
TC16000430.hg.1	LONP2	5.391e-05	0.00394557	1.43
TC10001102.hg.1	NA	6.53313e-05	0.00426973	1.43
TC07000460.hg.1	PMS2P5	6.92751e-05	0.00436984	1.43
TC14001453.hg.1	ITPK1	8.9143e-05	0.0048876	1.43
AFFX-BkGr-GC25_at	NA	9.21312e-05	0.00494981	1.43
TC07000432.hg.1	PMS2P2	9.35258e-05	0.00498212	1.43
TC10000104.hg.1	NA	0.000141752	0.00596465	1.43
TC17000562.hg.1	G6PC3	0.000159918	0.00632732	1.43
TC16000718.hg.1	NA	0.0001955	0.00698892	1.43
TC6_ssto_hap7000064.hg.1	1039651	0.000200061	0.00704398	1.43
TC16001343.hg.1	PIEZO1	0.000226922	0.00759165	1.43
TC10000814.hg.1	VTI1A	0.000286672	0.00855751	1.43
TC11002053.hg.1	LAMTOR1	0.000316571	0.00899498	1.43
TC14000470.hg.1	NA	2.37519e-05	0.00296282	1.42
TC16000171.hg.1	MKL2	2.51333e-05	0.00299911	1.42
TC0X001864.hg.1	NA	3.39353e-05	0.00335705	1.42
TC07000829.hg.1	EXOC4	3.68321e-05	0.00339988	1.42
TC05000571.hg.1	NA	3.86818e-05	0.0034929	1.42
TC0X002308.hg.1	ARHGAP4	4.66307e-05	0.00373607	1.42
TC06000597.hg.1	CUL9	5.71522e-05	0.00405539	1.42
TC09000559.hg.1	NA	8.92629e-05	0.0048876	1.42
TC06001838.hg.1	NA	9.15017e-05	0.00493661	1.42
TC03003414.hg.1	TMEM110-MUSTN1	0.000105448	0.00528572	1.42
TC09000510.hg.1	INVS	0.000116733	0.00554727	1.42
TC01000719.hg.1	ALG6	0.000143653	0.00600651	1.42
TC01001522.hg.1	RABGAP1L	0.0001741	0.00656438	1.42
TC10000312.hg.1	AGAP9	0.000195377	0.00698892	1.42
TC16001510.hg.1	NA	0.000206926	0.00716752	1.42
TC07000634.hg.1	SLC12A9	0.000225609	0.00757287	1.42
TC10001121.hg.1	NA	0.000226156	0.00757683	1.42
TC02002409.hg.1	NA	0.000271224	0.00830187	1.42
TC07000765.hg.1	NA	0.000281662	0.00848511	1.42
TC08001031.hg.1	DOK2	0.00031231	0.00892234	1.42
TC01000084.hg.1	KC	0.000348471	0.00949217	1.42
TC02003728.hg.1	NA	0.000353429	0.00953735	1.42
TC06002101.hg.1	NA	0.000378457	0.00993669	1.42
TC09001324.hg.1	AUH	1.68832e-06	0.00113883	1.41
TC07001469.hg.1	PMS2P4	3.2244e-06	0.00134553	1.41
TC03003413.hg.1	ITIH4	3.12636e-05	0.00323917	1.41
TC07001288.hg.1	ELMO1	4.05636e-05	0.00355235	1.41
TC07003062.hg.1	NA	4.26618e-05	0.00359885	1.41
TC11002446.hg.1	ARHGAP32	4.44199e-05	0.00364683	1.41
TC15001631.hg.1	NA	7.60637e-05	0.00455785	1.41
TC07000076.hg.1	NA	0.000222396	0.00749715	1.41
TC07000644.hg.1	AP1S1	0.00024857	0.00795008	1.41
TC06001004.hg.1	NA	0.000350932	0.00951339	1.41
TC04000401.hg.1	NA	2.95736e-06	0.00127172	1.4
TC11000638.hg.1	MIR4489	7.93724e-06	0.00204229	1.4
TC07002998.hg.1	NA	1.11895e-05	0.00218592	1.4
TC19000426.hg.1	DPY19L3	1.27341e-05	0.0023201	1.4
TC15000039.hg.1	GOLGA8S	2.48533e-05	0.00299911	1.4
TC07002926.hg.1	NA	2.57806e-05	0.00301513	1.4
TC14000162.hg.1	NA	3.53458e-05	0.00337675	1.4
TC04001702.hg.1	ANP32C	7.21697e-05	0.00448506	1.4
TC07001562.hg.1	HGF	7.75316e-05	0.00457936	1.4
TC19000761.hg.1	NA	8.11562e-05	0.00468187	1.4
TC02002882.hg.1	USP40	9.1916e-05	0.00494824	1.4
TC03003156.hg.1	NA	0.000102625	0.00519558	1.4
TC08000798.hg.1	PTP4A3	0.000109706	0.00540079	1.4
TC11000910.hg.1	SCAR	0.000115701	0.00552341	1.4
TC13000830.hg.1	NA	0.000133793	0.00583835	1.4
TC02005067.hg.1	NA	0.000148539	0.00611586	1.4
TC15002451.hg.1	NA	0.000156182	0.00625789	1.4
TC02002144.hg.1	NA	0.000164268	0.00639181	1.4
TC0X001352.hg.1	NA	0.00023315	0.00769606	1.4
TC04000044.hg.1	HTT	0.000261301	0.00815386	1.4
TC21000769.hg.1	TRPM2	0.00029805	0.00873581	1.4
TC15000829.hg.1	NA	0.000307825	0.00887319	1.4
TC15000685.hg.1	CSK	0.000310601	0.00889942	1.4
TC11000599.hg.1	RPS6KA4	0.000352635	0.0095283	1.4
TC11000362.hg.1	TTC17	5.81901e-06	0.00174302	1.39
TC02000995.hg.1	NA	1.74542e-05	0.00260237	1.39
TC07000090.hg.1	PHF14	3.42496e-05	0.00335938	1.39
TC17002272.hg.1	NA	7.40369e-05	0.00452836	1.39
TC02001082.hg.1	NA	8.17713e-05	0.00470145	1.39
TC22000258.hg.1	MIR3909	9.36311e-05	0.00498212	1.39
TC01005047.hg.1	NA	0.000137569	0.00587987	1.39
TC17001524.hg.1	KAT2A	0.000203203	0.00709233	1.39
TC01005068.hg.1	NA	0.000213616	0.00730085	1.39
TC01001820.hg.1	2016-03-01	0.000320394	0.00904529	1.39
TC11000395.hg.1	DGKZ	0.000330707	0.0092339	1.39
TC17000682.hg.1	NA	0.000332833	0.00925204	1.39
TC17001398.hg.1	NA	0.000366489	0.00975548	1.39
TC02002246.hg.1	NA	3.95032e-06	0.00143002	1.38
TC08002418.hg.1	NA	9.07028e-06	0.0021122	1.38
TC05002592.hg.1	NA	2.74224e-05	0.00310419	1.38
TC20000101.hg.1	NA	3.55844e-05	0.00339124	1.38
TC19001078.hg.1	NA	4.23695e-05	0.00359885	1.38
TC0X000900.hg.1	PHKA2	4.41649e-05	0.00363873	1.38
TC01001170.hg.1	NA	9.64403e-05	0.00505787	1.38
TC04002723.hg.1	NA	0.000125745	0.00570773	1.38
TC15001299.hg.1	NA	0.000167928	0.00647499	1.38
TC14001244.hg.1	NA	0.000195908	0.00698965	1.38
TC20001042.hg.1	MIR647	0.000241502	0.00782412	1.38
TC0X002006.hg.1	NA	0.000267699	0.00826934	1.38
TC17000853.hg.1	TMEM94	0.000277633	0.00842492	1.38
TC06000329.hg.1	HCG9	0.000291789	0.0086607	1.38
TC17000101.hg.1	SNORA48	0.000293485	0.00869775	1.38
TC14000277.hg.1	KLHDC1	0.000353182	0.00953735	1.38
TC12003211.hg.1	ACAD10	9.50475e-07	0.000978706	1.37
TC01000547.hg.1	SZT2	1.06098e-05	0.00216782	1.37
TC04001334.hg.1	HNRNPDL	2.03909e-05	0.00277612	1.37
TC01005500.hg.1	NA	2.82314e-05	0.00311039	1.37
TC15000872.hg.1	MAN2A2	3.48936e-05	0.00335938	1.37
TC01003279.hg.1	DENND4B	4.40784e-05	0.00363873	1.37
TC11002485.hg.1	NA	4.83827e-05	0.00379655	1.37
TC03000304.hg.1	NA	0.000111979	0.00545755	1.37
TC10002830.hg.1	XPNPEP1	0.000136229	0.0058581	1.37
TC02004784.hg.1	NA	0.000153216	0.00621556	1.37
TC03002053.hg.1	MCCC1	0.000153474	0.00621556	1.37
TC02002715.hg.1	PLEKHM3	0.000170464	0.00650574	1.37
TC17001698.hg.1	TOB1	0.00017662	0.00661838	1.37
TC15000954.hg.1	LRRC28	0.000198246	0.00700796	1.37
TC08000180.hg.1	TNFRSF10C	0.000227237	0.00759861	1.37
TC15000593.hg.1	ZNF609	0.000229771	0.00765069	1.37
TC0X000075.hg.1	NA	0.000235785	0.00773409	1.37
TC15001556.hg.1	SPG21	0.000236746	0.00774182	1.37
TC14001317.hg.1	NEK9	0.000262949	0.00817274	1.37
TC13001113.hg.1	NA	0.000282635	0.00850581	1.37
TC03002339.hg.1	TEX264	0.000329567	0.0092279	1.37
TC16000829.hg.1	NMRAL1	2.23965e-07	0.000776484	1.36
TC06002186.hg.1	ADAT2	2.6598e-06	0.00124556	1.36
TC0X000255.hg.1	RBM3	7.95668e-06	0.00204229	1.36
TC06001705.hg.1	NA	3.2193e-05	0.00330954	1.36
TC17001433.hg.1	PIP4K2B	9.83723e-05	0.00511239	1.36
TC04001324.hg.1	NA	0.000109887	0.00540079	1.36
TC01001159.hg.1	NA	0.000123217	0.00566467	1.36
TC19000724.hg.1	SNRNP70	0.000136083	0.00585539	1.36
TC07003311.hg.1	DTX2P1-UPK3BP1-PMS2P11	0.000169903	0.00650494	1.36
TC07002258.hg.1	NA	0.000178101	0.00664563	1.36
TC07000972.hg.1	NA	0.000184703	0.00676665	1.36
TC11002124.hg.1	CLNS1A	0.000221705	0.00748476	1.36
TC03002236.hg.1	NA	0.000222254	0.00749613	1.36
TC03001220.hg.1	NA	0.000265393	0.00821973	1.36
TC07000265.hg.1	NA	0.000270564	0.00829318	1.36
TC08000549.hg.1	NA	0.000331265	0.0092339	1.36
TC16001114.hg.1	NA	0.000353876	0.0095399	1.36
TC02001038.hg.1	SCRN3	1.80594e-05	0.00265888	1.35
TC19000210.hg.1	ZNF69	8.11923e-05	0.00468187	1.35
TC11000257.hg.1	PRMT3	0.000192392	0.00694698	1.35
TC6_mann_hap4000023.hg.1	28032	0.000232915	0.00769606	1.35
TC6_ssto_hap7000021.hg.1	28032	0.000232915	0.00769606	1.35
TC01002350.hg.1	GALE	0.00025359	0.00803786	1.35
TC03000093.hg.1	SH3BP5-AS1	0.000254862	0.00805547	1.35
TC09002320.hg.1	NA	0.000294747	0.00869775	1.35
TC0X001870.hg.1	NA	0.00036459	0.00973569	1.35
TC07001460.hg.1	LINC00174	0.000376316	0.00990259	1.35
TC02001904.hg.1	WDPCP	5.64333e-06	0.00171425	1.34
TC04000594.hg.1	NA	9.84786e-06	0.00212151	1.34
TC15000010.hg.1	GOLGA8CP	1.45342e-05	0.00246635	1.34
TC15001098.hg.1	GOLGA8F	2.82021e-05	0.00311039	1.34
TC05003436.hg.1	RAB24	4.58113e-05	0.00370567	1.34
TC12000974.hg.1	KNTC1	4.8666e-05	0.00380296	1.34
TC17002748.hg.1	PLEKHM1P	7.90218e-05	0.00462025	1.34
TC15000035.hg.1	GOLGA8EP	9.53856e-05	0.00502381	1.34
TC01002052.hg.1	NA	0.000103027	0.00520844	1.34
TC19002204.hg.1	NA	0.000102989	0.00520844	1.34
TC16001719.hg.1	NA	0.000104692	0.00525869	1.34
TC01001858.hg.1	NA	0.000115055	0.00551897	1.34
TC10002437.hg.1	ASB13	0.000173507	0.00655202	1.34
TC18000422.hg.1	NA	0.000235475	0.00773122	1.34
TC02003068.hg.1	NA	0.000252957	0.00802849	1.34
TC10001739.hg.1	UROS	0.000277096	0.00841919	1.34
TC03000507.hg.1	NIT2	0.000301005	0.00876094	1.34
TC02000276.hg.1	CAMKMT	7.87485e-06	0.00204229	1.33
TC01000550.hg.1	ST3GAL3	9.80451e-06	0.00212151	1.33
TC01003305.hg.1	THBS3	3.3676e-05	0.00335705	1.33
TC15000134.hg.1	GOLGA8F	3.45905e-05	0.00335938	1.33
TC12000492.hg.1	TMEM198B	5.18341e-05	0.00390963	1.33
TC10001190.hg.1	SEPT7P9	7.3101e-05	0.00450639	1.33
TC10001279.hg.1	AGAP4	9.11168e-05	0.00492024	1.33
TC08001021.hg.1	NA	0.000118694	0.00556181	1.33
TC10001652.hg.1	XPNPEP1	0.000135928	0.00585402	1.33
TC01006314.hg.1	MTFR1L	0.00016958	0.00650242	1.33
TC04001209.hg.1	NA	0.000214852	0.00731276	1.33
TC01002156.hg.1	D	0.000235078	0.00773122	1.33
TC07001514.hg.1	GTF2IRD2	0.00033923	0.00934512	1.33
TC09001213.hg.1	NA	0.000381685	0.00997018	1.33
TC01002592.hg.1	ERI3	3.00645e-07	0.000776484	1.32
TC06004134.hg.1	OARD1	2.50875e-05	0.00299911	1.32
TC19001164.hg.1	TYK2	2.49261e-05	0.00299911	1.32
TC14001024.hg.1	EAPP	3.42298e-05	0.00335938	1.32
TC02002128.hg.1	NA	4.2992e-05	0.00360944	1.32
TC16000827.hg.1	TFAP4	4.88561e-05	0.00380296	1.32
TC07001457.hg.1	GUSB	5.92631e-05	0.00410955	1.32
TC06000924.hg.1	RSPH4A	6.37119e-05	0.00426625	1.32
TC0X002255.hg.1	NA	6.69725e-05	0.00430547	1.32
TC17002260.hg.1	NA	6.96639e-05	0.00438261	1.32
TC16000571.hg.1	WWP2	7.7714e-05	0.00458592	1.32
TC10001257.hg.1	FAM25C	0.000112522	0.00546702	1.32
TC12000846.hg.1	ACACB	0.000128076	0.0057494	1.32
TC01006385.hg.1	ACBD6	0.000143683	0.00600651	1.32
TC02002534.hg.1	NA	0.000188729	0.00685364	1.32
TC18000552.hg.1	PIGN	0.000220583	0.00746106	1.32
TC03001770.hg.1	EFCAB12	0.000228263	0.00761961	1.32
TC02004376.hg.1	PARTICL	0.000233359	0.00769748	1.32
TC09001542.hg.1	C5	0.000241456	0.00782412	1.32
TC06000153.hg.1	LRRC16A	0.000246889	0.00792171	1.32
TC05000819.hg.1	PCYOX1L	0.000305979	0.00884366	1.32
TC22000399.hg.1	TBC1D22A	0.000337551	0.00932437	1.32
TC17_ctg5_hap1000011.hg.1	199282	0.000339182	0.00934512	1.32
TC11000009.hg.1	ATHL1	0.000379333	0.00994661	1.32
TC01000156.hg.1	VPS13D	1.78238e-05	0.00264073	1.31
TC11002149.hg.1	NA	6.69558e-05	0.00430547	1.31
TC05003433.hg.1	APBB3	9.58876e-05	0.00504648	1.31
TC19001847.hg.1	NA	0.000120582	0.00559234	1.31
TC08001474.hg.1	NA	0.000174779	0.00658079	1.31
TC20000566.hg.1	PCED1A	0.000207201	0.00716838	1.31
TC03000307.hg.1	G	0.000246468	0.00792171	1.31
TC10002376.hg.1	LRRC27	0.000260179	0.00812604	1.31
TC06003633.hg.1	NA	0.00026848	0.00827173	1.31
TC01001490.hg.1	FMO4	0.000342591	0.00939004	1.31
TC19001121.hg.1	NA	0.000363917	0.00972142	1.31
TC22001433.hg.1	PI4KA	5.32029e-06	0.00166635	1.3
TC04001444.hg.1	PPA2	1.08649e-05	0.00216997	1.3
TC11000551.hg.1	ASRGL1	1.78237e-05	0.00264073	1.3
TC14000944.hg.1	C14orf93	5.09003e-05	0.00388489	1.3
TC15001044.hg.1	GOLGA8DP	5.74971e-05	0.00405539	1.3
TC0X001912.hg.1	NA	8.79417e-05	0.00485663	1.3
TC12001543.hg.1	CSAD	0.000108516	0.00537421	1.3
TC11001079.hg.1	CCDC84	0.000115298	0.00551897	1.3
TC03000042.hg.1	OGG1	0.000162	0.00633552	1.3
TC02001978.hg.1	SFXN5	0.00023785	0.00775491	1.3
TC04001007.hg.1	GRPEL1	0.000295793	0.00870242	1.3
TC10001239.hg.1	FAM25C	0.000317149	0.00900052	1.3
TC06001003.hg.1	NA	0.000357809	0.00960189	1.3
TC15000296.hg.1	SPINT1	0.000373483	0.00986115	1.3
TC11000610.hg.1	NA	1.07452e-05	0.00216997	1.29
TC16001756.hg.1	NA	1.34124e-05	0.00235881	1.29
TC11000052.hg.1	LSP1	1.51543e-05	0.00247289	1.29
TC01002812.hg.1	NA	3.76879e-05	0.00344729	1.29
TC19000067.hg.1	NCLN	9.66457e-05	0.00505994	1.29
TC0X000719.hg.1	LINC00894	0.000153985	0.00621757	1.29
TC09001591.hg.1	MAPKAP1	0.000156076	0.00625749	1.29
TC19001349.hg.1	NA	0.000170774	0.00650574	1.29
TC19001559.hg.1	CEACAM4	0.000208333	0.00718801	1.29
TC0X000770.hg.1	TAZ	0.000208693	0.00719339	1.29
TC0X000556.hg.1	SNORA35	0.000222829	0.00750457	1.29
TC16000893.hg.1	NA	0.000263511	0.0081866	1.29
TC10001434.hg.1	NA	0.000265118	0.00821842	1.29
TC05001224.hg.1	NA	0.000298516	0.00873792	1.29
TC11001522.hg.1	NA	0.000308114	0.00887319	1.29
TC05002655.hg.1	NA	0.000323388	0.00910795	1.29
TC15001298.hg.1	NA	0.000347295	0.00947845	1.29
TC19001214.hg.1	SYCE2	0.000355628	0.00956884	1.29
TC06000870.hg.1	ARMC2	0.000366814	0.00975548	1.29
TC19000194.hg.1	CCDC159	9.08705e-06	0.0021122	1.28
TC22001409.hg.1	NA	2.38443e-05	0.00296282	1.28
TC14001543.hg.1	NA	3.64455e-05	0.003396	1.28
TC17001885.hg.1	UNC13D	9.156e-05	0.00493661	1.28
TC15000350.hg.1	SORD	0.000128337	0.00575744	1.28
TC15002434.hg.1	GOLGA8DP	0.000150211	0.00614463	1.28
TC14000411.hg.1	RAD51B	0.000184925	0.00677127	1.28
TC07001539.hg.1	NA	0.000198149	0.00700796	1.28
TC07001061.hg.1	LOC100506585	0.000200064	0.00704398	1.28
TC02004032.hg.1	NA	0.000225882	0.00757586	1.28
TC17000358.hg.1	RNF135	0.000242214	0.00782843	1.28
TC07000465.hg.1	GTF2IRD2B	0.000260091	0.00812604	1.28
TC01001693.hg.1	SNRPE	0.000277233	0.00841919	1.28
TC07001633.hg.1	TECPR1	0.000300491	0.0087532	1.28
TC13000360.hg.1	NA	0.000332319	0.00925204	1.28
TC01000440.hg.1	ZNF362	0.000334408	0.00927388	1.28
TC05001317.hg.1	CCL28	0.000340182	0.00935909	1.28
TC10000759.hg.1	SUFU	4.62467e-06	0.00155307	1.27
TC04001673.hg.1	PDGFC	2.45991e-05	0.00299621	1.27
TC06000685.hg.1	PRIM2	2.81928e-05	0.00311039	1.27
TC22000608.hg.1	HPS4	3.05833e-05	0.00322102	1.27
TC01002298.hg.1	AKR7A2	3.30122e-05	0.00335131	1.27
TC10001814.hg.1	NA	4.22162e-05	0.00359885	1.27
TC05002536.hg.1	NA	4.98817e-05	0.0038404	1.27
TC03001613.hg.1	IMPG2	6.01492e-05	0.00415392	1.27
TC04000028.hg.1	TACC3	6.28511e-05	0.00423055	1.27
TC02003781.hg.1	NA	0.000139506	0.00592844	1.27
TC18000310.hg.1	NA	0.000147286	0.00608498	1.27
TC08001621.hg.1	NA	0.000182351	0.00673235	1.27
TC06002333.hg.1	WDR27	0.000243709	0.00786733	1.27
TC12002097.hg.1	SCARB1	0.000252671	0.00802661	1.27
TC11002075.hg.1	UCP3	0.000284231	0.00854062	1.27
TC04000024.hg.1	UVSSA	0.00031812	0.00901611	1.27
TC14002300.hg.1	CHURC1-FNTB	0.000331809	0.00924541	1.27
TC15000694.hg.1	COMMD4	6.36103e-06	0.00183101	1.26
TC15002414.hg.1	NA	1.90233e-05	0.00270937	1.26
TC07003396.hg.1	TRRAP	2.63048e-05	0.00304232	1.26
TC06001959.hg.1	MMS22L	2.89495e-05	0.00315063	1.26
TC08001720.hg.1	NA	6.13043e-05	0.00418717	1.26
TC21000953.hg.1	NA	6.7109e-05	0.00430582	1.26
TC07002833.hg.1	NA	7.90755e-05	0.00462025	1.26
TC10001578.hg.1	HPS1	9.99445e-05	0.0051261	1.26
TC01002057.hg.1	NA	0.000133127	0.00583835	1.26
TC02004722.hg.1	NA	0.000132088	0.00583835	1.26
TC02003643.hg.1	NA	0.000141102	0.00595554	1.26
TC09001050.hg.1	PIGO	0.000160783	0.0063303	1.26
TC08000743.hg.1	NA	0.000253653	0.00803786	1.26
TC19000129.hg.1	PNPLA6	0.000289074	0.00859821	1.26
TC0X001272.hg.1	NA	0.000293206	0.00869775	1.26
TC03003093.hg.1	NA	0.000298603	0.00873792	1.26
TC11001747.hg.1	AGBL2	0.000304784	0.00883192	1.26
TC01002300.hg.1	CAPZB	0.000329656	0.0092279	1.26
TC01002911.hg.1	FRRS1	1.97749e-05	0.00273448	1.25
TC04002767.hg.1	NA	3.61229e-05	0.003396	1.25
TC11002720.hg.1	NA	9.2942e-05	0.00496933	1.25
TC05003285.hg.1	NA	0.000116786	0.00554727	1.25
TC11001713.hg.1	NA	0.000118126	0.00555116	1.25
TC02002717.hg.1	NA	0.00012549	0.00570773	1.25
TC12001967.hg.1	HVCN1	0.000149641	0.00613552	1.25
TC09001449.hg.1	NA	0.000155388	0.00624766	1.25
TC12001400.hg.1	NA	0.000158701	0.00630184	1.25
TC01004064.hg.1	ZNF669	0.000245989	0.00791056	1.25
TC01000153.hg.1	MIIP	0.000280908	0.00847687	1.25
TC11002510.hg.1	NA	0.000294264	0.00869775	1.25
TC05001852.hg.1	NA	0.000300436	0.0087532	1.25
TC12001836.hg.1	NA	0.00034817	0.00949129	1.25
TC16001150.hg.1	NA	6.4673e-06	0.00184653	1.24
TC03003393.hg.1	RAB43	0.000100658	0.00514398	1.24
TC09000662.hg.1	RALGPS1	0.000117851	0.00554727	1.24
TC09000851.hg.1	ARRDC1	0.000120142	0.0055792	1.24
TC08000847.hg.1	NA	0.000144576	0.00602242	1.24
TC03001731.hg.1	ALG1L	0.000172552	0.00653958	1.24
TC08002586.hg.1	STAU2	0.000184471	0.00676665	1.24
TC14000248.hg.1	PNN	0.000252861	0.00802849	1.24
TC07002573.hg.1	NA	0.000270775	0.00829331	1.24
TC12000764.hg.1	NA	0.000290146	0.0086192	1.24
TC12001664.hg.1	NA	0.000294032	0.00869775	1.24
TC01006203.hg.1	NA	0.000299064	0.00874778	1.24
TC09001059.hg.1	TLN1	0.000349517	0.00950598	1.24
TC19001153.hg.1	ZNF846	1.93787e-05	0.00270937	1.23
TC16001347.hg.1	CBFA2T3	3.2353e-05	0.00331632	1.23
TC22000324.hg.1	SGSM3	5.75996e-05	0.00405539	1.23
TC02002615.hg.1	OSGEPL1	7.50794e-05	0.00454882	1.23
TC15000377.hg.1	DUT	0.000160804	0.0063303	1.23
TC16000801.hg.1	NA	0.000203978	0.00710376	1.23
TC17002832.hg.1	NA	0.000245818	0.00791056	1.23
TC06004115.hg.1	ATP6V1G2	0.000249905	0.00798191	1.23
TC11001512.hg.1	NA	0.000256368	0.00807245	1.23
TC19001197.hg.1	ZNF442	1.48592e-05	0.0024715	1.22
TC02004862.hg.1	NA	6.43167e-05	0.00426973	1.22
TC20001422.hg.1	NA	7.16992e-05	0.00447077	1.22
TC17000667.hg.1	ACSF2	0.000125655	0.00570773	1.22
TC15000733.hg.1	NA	0.000148867	0.00612018	1.22
TC16000527.hg.1	NA	0.000172663	0.00653958	1.22
TC07001735.hg.1	EFCAB10	0.000192403	0.00694698	1.22
TC21000536.hg.1	SUMO3	0.000234165	0.00771682	1.22
TC19001223.hg.1	NA	0.000247355	0.00792559	1.22
TC02001745.hg.1	NA	0.000278591	0.00844242	1.22
TC12002077.hg.1	HCAR1	0.000286735	0.00855751	1.22
TC08001394.hg.1	NA	0.00035888	0.00962331	1.22
TC20000516.hg.1	NA	0.000361228	0.00966789	1.22
TC06002076.hg.1	RNF217-AS1	1.02985e-05	0.00214877	1.21
TC11000529.hg.1	TKFC	1.0954e-05	0.00216997	1.21
TC12000359.hg.1	NA	2.18841e-05	0.00286175	1.21
TC12001838.hg.1	NA	2.54097e-05	0.00301099	1.21
TC13001487.hg.1	NA	5.81127e-05	0.00407384	1.21
TC6_ssto_hap7000143.hg.1	6295	9.61439e-05	0.00505242	1.21
TC11002267.hg.1	NA	0.000126716	0.00571745	1.21
TC19000560.hg.1	NA	0.000162163	0.00633552	1.21
TC14001560.hg.1	AKT1	0.000177576	0.00664008	1.21
TC09001642.hg.1	SH3GLB2	0.000178025	0.00664563	1.21
TC02001782.hg.1	HAAO	0.000235633	0.0077327	1.21
TC01002582.hg.1	NA	0.000250556	0.00799228	1.21
TC14000836.hg.1	MTA1	0.000280086	0.00846748	1.21
TC11002129.hg.1	NA	0.000374881	0.00988696	1.21
TC17000136.hg.1	PFAS	1.14895e-05	0.00222602	1.2
TC22000099.hg.1	NA	1.58274e-05	0.00249844	1.2
TC06001543.hg.1	VARS	2.80804e-05	0.00311039	1.2
TC6_cox_hap2000171.hg.1	6295	2.8815e-05	0.0031457	1.2
TC16000336.hg.1	INO80E	5.45367e-05	0.00396096	1.2
TC0X001220.hg.1	NA	6.96471e-05	0.00438261	1.2
TC01000144.hg.1	FBXO44	0.00011658	0.00554727	1.2
TC05000406.hg.1	ATG10	0.000143632	0.00600651	1.2
TC07000278.hg.1	PPIA	0.000148641	0.00611586	1.2
TC03002212.hg.1	IL17RC	0.000258819	0.00810509	1.2
TC19000003.hg.1	NA	0.000287741	0.00857302	1.2
TC22000050.hg.1	COMT	0.000316334	0.00899498	1.2
TC04000439.hg.1	LINC01094	0.000351967	0.00951389	1.2
TC06002151.hg.1	IL22RA2	0.00037079	0.00981577	1.2
TC08000844.hg.1	MROH1	0.000377349	0.00991593	1.2
TC6_apd_hap1000085.hg.1	6295	4.37542e-05	0.00363449	1.19
TC6_mcf_hap5000148.hg.1	6295	4.37542e-05	0.00363449	1.19
TC6_dbb_hap3000160.hg.1	6295	4.41413e-05	0.00363873	1.19
TC01002917.hg.1	LRRC39	4.58512e-05	0.00370567	1.19
TC21000307.hg.1	NA	7.64363e-05	0.00456212	1.19
TC14001486.hg.1	NA	8.03075e-05	0.00466134	1.19
TC02004796.hg.1	NA	0.000108487	0.00537421	1.19
TC17002274.hg.1	NA	0.00011788	0.00554727	1.19
TC06000024.hg.1	BPHL	0.000182928	0.00673311	1.19
TC22000882.hg.1	PRR34	0.000285144	0.00855587	1.19
TC05003329.hg.1	NA	2.32291e-06	0.00118709	1.18
TC09000467.hg.1	C9orf3	6.86713e-05	0.00434682	1.18
TC22000051.hg.1	TANGO2	9.06433e-05	0.00492024	1.18
TC01005780.hg.1	NA	0.000118451	0.00555422	1.18
TC19002628.hg.1	PIK3R2	0.000204725	0.00711717	1.18
TC10000990.hg.1	NA	0.000205522	0.00712999	1.18
TC17001539.hg.1	CCR10	0.000231548	0.00767658	1.18
TC08000638.hg.1	NA	0.000236679	0.00774182	1.18
TC07001505.hg.1	ABHD11	0.000237636	0.00775152	1.18
TC03000353.hg.1	CAC	0.000248189	0.00794211	1.18
TC08001735.hg.1	NRBP2	0.000275997	0.00840372	1.18
TC01002603.hg.1	EIF2B3	0.000278689	0.00844242	1.18
TC05003257.hg.1	NA	0.000287319	0.00857131	1.18
TC04001563.hg.1	NA	0.000336577	0.00930841	1.18
TC19002643.hg.1	APOC4	0.00033949	0.00934705	1.18
TC01006014.hg.1	NA	0.000371364	0.00982727	1.18
TC09000808.hg.1	NA	1.86435e-06	0.00113883	1.17
TC19001611.hg.1	NA	9.07602e-06	0.0021122	1.17
TC06002670.hg.1	NA	8.67373e-05	0.00484764	1.17
TC11001253.hg.1	CHID1	9.05687e-05	0.00492024	1.17
TC19001883.hg.1	ZNF787	0.000157669	0.00627145	1.17
TC01005324.hg.1	NA	0.000231637	0.00767658	1.17
TC08002384.hg.1	NA	0.000261662	0.00815986	1.17
TC03001079.hg.1	LOC100507391	0.000305919	0.00884366	1.17
TC05003178.hg.1	NA	9.28811e-06	0.0021122	1.16
TC05000433.hg.1	TMEM161B-AS1	5.73378e-05	0.00405539	1.16
TC0X000261.hg.1	HDAC6	6.77466e-05	0.00432484	1.16
TC13000802.hg.1	NA	7.56552e-05	0.00455785	1.16
TC02004415.hg.1	NA	0.000162226	0.00633552	1.16
TC17001097.hg.1	KC	0.000166354	0.00644249	1.16
TC12001253.hg.1	MANSC1	0.000168865	0.00648984	1.16
TC07000769.hg.1	NA	0.000182776	0.00673311	1.16
TC08000237.hg.1	NA	0.000250949	0.00799716	1.16
TC01000730.hg.1	LEPR	0.000326184	0.00916838	1.16
TC06001746.hg.1	CRIP3	0.000379176	0.00994661	1.16
TC03000070.hg.1	TSEN2	6.662e-05	0.00429499	1.15
TC03002097.hg.1	NA	0.000135001	0.00585011	1.15
TC04000520.hg.1	LOC256880	0.000163453	0.0063686	1.15
TC02001982.hg.1	FBXO41	0.00018306	0.00673444	1.15
TC15000589.hg.1	SNX22	0.000252506	0.00802661	1.15
TC03000660.hg.1	CHCHD6	0.000281329	0.00848496	1.15
TC17001171.hg.1	NCOR1	0.000284593	0.00854784	1.15
TC05002494.hg.1	NA	1.30983e-05	0.00233583	1.14
TC08001437.hg.1	NA	8.7504e-05	0.00484764	1.14
TC14000352.hg.1	NA	0.000119795	0.00557275	1.14
TC02000240.hg.1	RMDN2	0.000198138	0.00700796	1.14
TC05001913.hg.1	NA	5.97682e-05	0.00413706	1.13
TC02004803.hg.1	NA	7.78229e-05	0.00458592	1.13
TC08000917.hg.1	LINC00965	0.00011278	0.00546702	1.13
TC20001271.hg.1	NA	0.000132691	0.00583835	1.13
TC18000157.hg.1	LINC00907	0.000170179	0.00650574	1.13
TC07002167.hg.1	NA	0.000188071	0.00683678	1.13
TC09000666.hg.1	LRSAM1	0.000298159	0.00873581	1.13
TC01003637.hg.1	PDC	0.00030948	0.00889751	1.13
TC0X000578.hg.1	NA	0.000356586	0.00958436	1.13
TC16000153.hg.1	NA	7.8668e-05	0.00461172	1.12
TC11003436.hg.1	TPH1	0.000317061	0.00900052	1.12
TC08001967.hg.1	NA	2.76103e-05	0.00311039	1.11
TC02000943.hg.1	NA	5.14589e-05	0.00390639	1.11
TC02004581.hg.1	NA	0.000245066	0.00789167	1.11
TC05000061.hg.1	NA	0.000257236	0.00808038	1.11
TC04001400.hg.1	NA	0.000268	0.00827142	1.11
TC20001702.hg.1	NA	0.000333498	0.00925382	1.11
TC03001442.hg.1	RRP9	0.000253925	0.00803786	1.1
TC05002816.hg.1	NA	1.19565e-05	0.00225556	1.08
TC22000327.hg.1	XPNPEP3	0.000220441	0.00746106	1.08
TC0Y000167.hg.1	NA	0.00031804	0.00901611	1.08
TC02000539.hg.1	SMYD1	3.36974e-06	0.001358	1.06
TC0X001260.hg.1	NUP62CL	0.000376677	0.0099084	0.9
TC01000816.hg.1	NA	1.74484e-05	0.00260237	0.88
TC03001000.hg.1	EIF4G1	2.88939e-05	0.00314944	0.88
TC15002484.hg.1	NA	0.00018243	0.00673235	0.88
TC12002690.hg.1	NA	0.00027472	0.00837197	0.88
TC02001684.hg.1	ZNF513	0.000324306	0.0091265	0.88
TC04002911.hg.1	FAM193A	7.13666e-05	0.00445493	0.87
TC05000730.hg.1	IK	0.000366849	0.00975548	0.87
TC02002786.hg.1	IHH	6.58351e-06	0.00184976	0.86
TC0X000620.hg.1	BCORL1	1.84611e-05	0.0026844	0.86
TC05000469.hg.1	CAST	5.27149e-05	0.00392962	0.85
TC08001489.hg.1	ZNF706	7.60283e-05	0.00455785	0.85
TC15002675.hg.1	NA	9.65006e-05	0.00505787	0.85
TC19002289.hg.1	NA	0.000153363	0.00621556	0.85
TC12000834.hg.1	FICD	0.000167576	0.00647406	0.85
TC11002449.hg.1	PRDM10	0.000202336	0.00707812	0.85
TC10000116.hg.1	RPP38	0.000354876	0.00955227	0.85
TC16000680.hg.1	ZC3H18	0.00037184	0.00983231	0.85
TC0X002079.hg.1	NA	4.97037e-05	0.00383088	0.84
TC01002089.hg.1	UBE2J2	5.728e-05	0.00405539	0.84
TC15002681.hg.1	NA	0.000184686	0.00676665	0.84
TC07002054.hg.1	PAXIP1	0.000193347	0.00695506	0.84
TC16002108.hg.1	ZNF747	0.000239672	0.00778553	0.84
TC02003626.hg.1	PABPC1P2	0.000316477	0.00899498	0.84
TC10002720.hg.1	NA	3.46958e-05	0.00335938	0.83
TC19001087.hg.1	RANBP3	7.55745e-05	0.00455785	0.83
TC11000656.hg.1	KLC2	8.55713e-05	0.00482008	0.83
TC01001990.hg.1	COX20	0.000140441	0.00594741	0.83
TC22001493.hg.1	CSNK1E	0.000153718	0.00621556	0.83
TC09000826.hg.1	TRAF2	0.000167695	0.00647406	0.83
TC10000738.hg.1	BTRC	0.000197406	0.00699933	0.83
TC11002748.hg.1	NA	0.00021071	0.00724875	0.83
TC09001281.hg.1	GKAP1	0.000214788	0.00731276	0.83
TC10001411.hg.1	USP54	0.000239488	0.00778553	0.83
TC19000327.hg.1	MYO9B	0.000303469	0.00880721	0.83
TC10000196.hg.1	WAC	4.4845e-06	0.00154044	0.82
TC07001054.hg.1	UBE3C	3.13205e-05	0.00323917	0.82
TC11000708.hg.1	PPP6R3	3.96569e-05	0.00351347	0.82
TC07001860.hg.1	ZC3HC1	5.2935e-05	0.00392962	0.82
TC14002340.hg.1	TM9SF1	5.63939e-05	0.00403354	0.82
TC19001227.hg.1	RFX1	6.53873e-05	0.00426973	0.82
TC19001030.hg.1	LMNB2	8.98005e-05	0.00489791	0.82
TC05002527.hg.1	CAST	9.07193e-05	0.00492024	0.82
TC17001877.hg.1	GRB2	0.000126196	0.00571412	0.82
TC01003959.hg.1	C1orf198	0.000180683	0.00669788	0.82
TC09000728.hg.1	GPR107	0.000207648	0.00717488	0.82
TC15002321.hg.1	NA	0.000286641	0.00855751	0.82
TC0X001067.hg.1	HUWE1	0.000299632	0.0087532	0.82
TC22000849.hg.1	POLDIP3	0.000299909	0.0087532	0.82
TC02000395.hg.1	PNO1	0.000333554	0.00925382	0.82
TC03000320.hg.1	RBM15B	0.000372487	0.00984224	0.82
TC07003354.hg.1	C7orf25	1.31161e-05	0.00233583	0.81
TC10001361.hg.1	SAR1A	2.13925e-05	0.00284825	0.81
TC11000407.hg.1	SLC39A13	7.6198e-05	0.00455785	0.81
TC10001550.hg.1	SORBS1	8.48871e-05	0.00480589	0.81
TC05003029.hg.1	NA	0.000123207	0.00566467	0.81
TC04001043.hg.1	RAB28	0.000149998	0.00613948	0.81
TC12000411.hg.1	ACVR1B	0.00016108	0.0063303	0.81
TC17002587.hg.1	RAD51D	0.00017057	0.00650574	0.81
TC19000548.hg.1	TIMM50	0.000172628	0.00653958	0.81
TC0X000385.hg.1	NONO	0.000178901	0.00665786	0.81
TC14000552.hg.1	PSMC1	0.000257119	0.00808038	0.81
TC20000319.hg.1	IFT52	0.000332518	0.00925204	0.81
TC6_cox_hap2000105.hg.1	2931	4.43222e-05	0.00364639	0.8
TC20000692.hg.1	NKX2-2	5.76281e-05	0.00405539	0.8
TC15000308.hg.1	RTF1	7.51713e-05	0.00455048	0.8
TC08002029.hg.1	NA	0.000136482	0.0058654	0.8
TC12001766.hg.1	PPP1R12A	0.000141975	0.00596694	0.8
TC03001644.hg.1	ZBED2	0.000142102	0.00596873	0.8
PSR0X005162.hg.1	NA	0.000151679	0.00617957	0.8
PSR12025203.hg.1	NA	0.000158478	0.00629655	0.8
TC17001264.hg.1	TMEM11	0.000199221	0.00702835	0.8
TC17001536.hg.1	PSMC3IP	0.000218185	0.00739761	0.8
TC03003098.hg.1	NA	0.00022907	0.00764176	0.8
TC01006319.hg.1	SH3D21	0.000354151	0.00954366	0.8
TC01003699.hg.1	ARL8A	3.93482e-05	0.00350718	0.79
TC0X000772.hg.1	GDI1	4.22979e-05	0.00359885	0.79
TC6_mann_hap4000089.hg.1	2931	4.55579e-05	0.00369296	0.79
TC6_qbl_hap6000096.hg.1	2931	4.55579e-05	0.00369296	0.79
TC06000415.hg.1	RING1	4.68687e-05	0.00373607	0.79
TC6_dbb_hap3000097.hg.1	2931	4.68687e-05	0.00373607	0.79
TC6_mcf_hap5000090.hg.1	2931	4.68687e-05	0.00373607	0.79
TC12000222.hg.1	AEBP2	6.66268e-05	0.00429499	0.79
TC06001281.hg.1	RANBP9	0.000128712	0.00576694	0.79
TC19001370.hg.1	ZNF681	0.000148567	0.00611586	0.79
TC14000297.hg.1	FRMD6	0.000159403	0.00631905	0.79
TC14001437.hg.1	PPP4R3A	0.000185032	0.00677132	0.79
TC05001259.hg.1	RAD1	0.00029679	0.0087247	0.79
TC19000618.hg.1	NA	0.000297465	0.00872658	0.79
TC04000562.hg.1	SEC24B	0.000363322	0.00971288	0.79
TC02001818.hg.1	MCFD2	0.000367946	0.00976384	0.79
TC11003449.hg.1	TMX2	1.33122e-05	0.00235293	0.78
TC09000411.hg.1	SPIN1	5.3376e-05	0.00394557	0.78
TC19002678.hg.1	ZNF653	5.66209e-05	0.00404277	0.78
TC08001485.hg.1	YWHAZ	6.80855e-05	0.00432761	0.78
TC11001860.hg.1	FTH1	8.99738e-05	0.00490357	0.78
PSR0X005151.hg.1	NA	9.36965e-05	0.00498212	0.78
TC15002801.hg.1	CLK3	9.36758e-05	0.00498212	0.78
TC01001141.hg.1	NA	9.47382e-05	0.00500092	0.78
TC16001246.hg.1	CMTR2	0.000114508	0.00550468	0.78
TC11002372.hg.1	PVRL1	0.000127008	0.00572421	0.78
TC19001772.hg.1	CTU1	0.000131386	0.00583835	0.78
TC08000126.hg.1	VPS37A	0.000153414	0.00621556	0.78
TC11000627.hg.1	FRMD8	0.0001981	0.00700796	0.78
TC07000274.hg.1	YKT6	0.000199714	0.0070387	0.78
TC16000813.hg.1	TIGD7	0.000206186	0.00714539	0.78
TC12000949.hg.1	MLEC	0.000239654	0.00778553	0.78
TC03000055.hg.1	VHL	0.000241858	0.00782412	0.78
TC07001462.hg.1	NA	0.000243893	0.00786733	0.78
TC03000009.hg.1	TRNT1	0.000282711	0.00850581	0.78
TC16000816.hg.1	ZSCAN32	0.000303641	0.00880857	0.78
TC17000369.hg.1	SUZ12	0.000313586	0.0089462	0.78
TC03000722.hg.1	CDV3	0.000345398	0.00944969	0.78
TC06001948.hg.1	MAP3K7	2.25907e-05	0.00288368	0.77
TC08001145.hg.1	WHSC1L1	2.73425e-05	0.00310419	0.77
TC04002703.hg.1	NA	0.000108884	0.00538485	0.77
TC01000513.hg.1	EXO5	0.000160949	0.0063303	0.77
TC06000886.hg.1	GTF3C6	0.000251273	0.00800025	0.77
TC01001640.hg.1	PTPRC	0.00026533	0.00821973	0.77
TC6_ssto_hap7000088.hg.1	22551	0.0002728	0.0083322	0.77
TC01004026.hg.1	OPN3	0.000312496	0.00892234	0.77
TC03002237.hg.1	NA	0.000333117	0.00925382	0.77
TC06002035.hg.1	HDAC2	0.000351813	0.00951339	0.77
TC15002165.hg.1	NA	0.000371968	0.00983231	0.77
TC12000496.hg.1	CDK2	0.000375495	0.00989206	0.77
TC20000940.hg.1	DPM1	1.48078e-06	0.00113883	0.76
TC03000816.hg.1	SELT	7.64704e-06	0.00199738	0.76
TC0X000754.hg.1	SLC6A8	9.01158e-06	0.0021122	0.76
TC0X000227.hg.1	RBM10	3.04838e-05	0.00322004	0.76
TC17000155.hg.1	MAP2K4	5.73309e-05	0.00405539	0.76
TC15002325.hg.1	NA	6.204e-05	0.00421507	0.76
TC03001364.hg.1	SETD2	0.000107712	0.0053532	0.76
TC05001822.hg.1	FAM13B	0.00011268	0.00546702	0.76
TC14000917.hg.1	CHD8	0.000126561	0.00571412	0.76
TC07003302.hg.1	THAP5	0.00016295	0.00635603	0.76
TC01002045.hg.1	ZNF672	0.000175986	0.00660161	0.76
TC17000609.hg.1	NPEPPS	0.00022171	0.00748476	0.76
TC04002194.hg.1	NA	0.00022676	0.00758985	0.76
TC14000129.hg.1	NA	0.000230085	0.00765753	0.76
TC09002424.hg.1	NA	0.0002305	0.00766376	0.76
TC01002771.hg.1	ANKRD13C	0.000258375	0.0080948	0.76
TC07000259.hg.1	MRPL32	0.000274601	0.00837197	0.76
TC21000351.hg.1	LTN1	0.000277325	0.00841919	0.76
TC01002000.hg.1	CNST	0.00028076	0.00847604	0.76
TC16001708.hg.1	NA	0.000286604	0.00855751	0.76
TC01002335.hg.1	NA	0.000287671	0.00857302	0.76
TC06000571.hg.1	FOXP4	0.000305043	0.00883472	0.76
TC02002132.hg.1	MITD1	0.000322497	0.00908648	0.76
TC19001878.hg.1	FIZ1	0.000374757	0.00988696	0.76
TC11002669.hg.1	NA	0.000378174	0.00993295	0.76
TC02000582.hg.1	NCAPH	2.57309e-05	0.00301432	0.75
TC07001737.hg.1	SYPL1	2.92861e-05	0.00317258	0.75
TC05000155.hg.1	D	6.32073e-05	0.00424126	0.75
TC07001659.hg.1	NA	6.46363e-05	0.00426973	0.75
TC06000603.hg.1	POLR1C	6.64167e-05	0.00429499	0.75
TC08002585.hg.1	COPS5	8.09745e-05	0.00467696	0.75
TC6_ssto_hap7000119.hg.1	1164239	8.49415e-05	0.00480589	0.75
TC06001504.hg.1	DHX16	9.09781e-05	0.00492024	0.75
TC11002413.hg.1	MSANTD2	9.10306e-05	0.00492024	0.75
TC03000091.hg.1	NR2C2	0.000107507	0.0053506	0.75
TC06001184.hg.1	MLLT4	0.000107584	0.0053506	0.75
TC02000878.hg.1	CCNT2	0.000149298	0.0061252	0.75
TC10001499.hg.1	FAS-AS1	0.00015734	0.00626696	0.75
PSR0X005142.hg.1	NA	0.0001593	0.00631849	0.75
TC06001768.hg.1	CLIC5	0.000161744	0.00633552	0.75
TC13000220.hg.1	ALG11	0.000198564	0.0070157	0.75
TC06002564.hg.1	NA	0.000201056	0.00706442	0.75
TC11003474.hg.1	PSMA1	0.000215116	0.00731819	0.75
TC14001456.hg.1	BTBD7	0.000224758	0.00755512	0.75
TC6_apd_hap1000074.hg.1	1164239	0.00022949	0.00764853	0.75
TC02000174.hg.1	NRBP1	0.000233112	0.00769606	0.75
TC11001853.hg.1	CPSF7	0.000256624	0.00807245	0.75
TC07000477.hg.1	POR	0.000267979	0.00827142	0.75
TC17000375.hg.1	ZNF207	9.69117e-06	0.00212151	0.74
TC02001864.hg.1	PPP4R3B	1.70551e-05	0.0025978	0.74
TC07000403.hg.1	VKORC1L1	2.00005e-05	0.00273887	0.74
TC6_cox_hap2000138.hg.1	1164239	5.02078e-05	0.0038487	0.74
TC6_dbb_hap3000127.hg.1	1164239	5.02078e-05	0.0038487	0.74
TC6_qbl_hap6000128.hg.1	1164239	5.26771e-05	0.00392962	0.74
TC06002699.hg.1	NA	6.27229e-05	0.00423055	0.74
TC6_mann_hap4000116.hg.1	1164239	6.88697e-05	0.00434816	0.74
TC6_mcf_hap5000117.hg.1	1164239	6.88697e-05	0.00434816	0.74
TC10001962.hg.1	WAC	7.66346e-05	0.00456419	0.74
TC11001062.hg.1	UBE4A	7.93979e-05	0.00463525	0.74
TC19000748.hg.1	MED25	8.37259e-05	0.00475411	0.74
TC09000548.hg.1	FAM206A	8.85984e-05	0.00488476	0.74
TC14001310.hg.1	AREL1	0.000110965	0.00543443	0.74
TC11000324.hg.1	CAPRIN1	0.000132772	0.00583835	0.74
TC20000428.hg.1	CSTF1	0.000161838	0.00633552	0.74
TC10001201.hg.1	HNRNPF	0.000214762	0.00731276	0.74
TC07000176.hg.1	TAX1BP1	0.000236508	0.00774182	0.74
TC02000522.hg.1	MRPL35	0.000259585	0.00811467	0.74
TC20000929.hg.1	SPATA2	0.000265864	0.00823048	0.74
PSR09016040.hg.1	NA	0.000270478	0.00829318	0.74
TC6_dbb_hap3000057.hg.1	595	0.000270587	0.00829318	0.74
TC6_mcf_hap5000052.hg.1	595	0.000270587	0.00829318	0.74
TC6_qbl_hap6000057.hg.1	595	0.000270587	0.00829318	0.74
TC11000171.hg.1	NA	0.000289738	0.00861069	0.74
TC06000370.hg.1	LTA	0.000294559	0.00869775	0.74
TC6_mann_hap4000058.hg.1	595	0.000294559	0.00869775	0.74
TC6_ssto_hap7000053.hg.1	595	0.000294559	0.00869775	0.74
TC11000399.hg.1	ATG13	0.000300396	0.0087532	0.74
TC02003598.hg.1	CCNT2	0.000324787	0.00913641	0.74
TC06001971.hg.1	NA	0.000340666	0.00935909	0.74
TC06004084.hg.1	NFYA	0.00035329	0.00953735	0.74
TC02005006.hg.1	C2orf69	0.000356075	0.00957722	0.74
TC16000400.hg.1	NA	0.00036844	0.00977191	0.74
TC12001972.hg.1	ATXN2	0.000373473	0.00986115	0.74
TC04001279.hg.1	ANKRD17	0.000375095	0.00988891	0.74
TC10002931.hg.1	CHUK	0.000381158	0.00997018	0.74
PSR0X005161.hg.1	NA	5.39605e-07	0.000835022	0.73
TC07001504.hg.1	STX1A	1.0001e-05	0.00212151	0.73
TC22001071.hg.1	RNF185	1.40894e-05	0.00244135	0.73
TC19000096.hg.1	FEM1A	2.90959e-05	0.00316168	0.73
TC12000616.hg.1	CCT2	3.65011e-05	0.003396	0.73
TC15001076.hg.1	UBE3A	6.25872e-05	0.00423055	0.73
TC22000492.hg.1	DGCR14	6.47004e-05	0.00426973	0.73
TC09001562.hg.1	PDCL	6.77643e-05	0.00432484	0.73
TC02001621.hg.1	PUM2	7.1382e-05	0.00445493	0.73
TC19001036.hg.1	SGTA	7.41251e-05	0.00452836	0.73
TC01003417.hg.1	DEDD	8.1597e-05	0.00470136	0.73
TC12000733.hg.1	VEZT	8.49786e-05	0.00480589	0.73
TC10000192.hg.1	RAB18	0.000104292	0.00524981	0.73
TC14001350.hg.1	SNW1	0.000133827	0.00583835	0.73
TC06000275.hg.1	ZSCAN16	0.000141611	0.00596465	0.73
TC19000437.hg.1	CEBPG	0.000148084	0.00611311	0.73
TC09001339.hg.1	IPPK	0.000153008	0.00621556	0.73
TC0X000425.hg.1	PGK1	0.000163829	0.00637973	0.73
TC16001909.hg.1	NA	0.000164536	0.00639668	0.73
TC03002916.hg.1	NA	0.000175484	0.00659331	0.73
TC09001668.hg.1	RAPGEF1	0.000180606	0.00669788	0.73
TC6_cox_hap2000066.hg.1	595	0.000319274	0.00902453	0.73
TC09002909.hg.1	NUP188	0.000342287	0.00938885	0.73
TC19000923.hg.1	ZNF583	3.18713e-07	0.000776484	0.72
TC02002545.hg.1	ATF2	1.4573e-06	0.00113883	0.72
TC09001588.hg.1	PPP6C	1.23528e-05	0.00229857	0.72
TC03001457.hg.1	PBRM1	1.81744e-05	0.00266585	0.72
TC09001205.hg.1	ABHD17B	3.78001e-05	0.00345308	0.72
TC02000568.hg.1	ZNF2	5.19117e-05	0.00390963	0.72
TC15000448.hg.1	RNF111	0.000141113	0.00595554	0.72
TC19000637.hg.1	CLPTM1	0.000143486	0.00600651	0.72
TC07001858.hg.1	UBE2H	0.000153579	0.00621556	0.72
TC14000415.hg.1	SLC39A9	0.000157199	0.00626696	0.72
TC08001147.hg.1	FGFR1	0.000169555	0.00650242	0.72
TC11001304.hg.1	RHOG	0.000181905	0.00672418	0.72
TC01000465.hg.1	AGO3	0.000294205	0.00869775	0.72
TC05001379.hg.1	MIER3	0.000340509	0.00935909	0.72
TC05001061.hg.1	CNOT6	0.000358203	0.00960882	0.72
TC19002505.hg.1	NA	0.000377385	0.00991593	0.72
TC05001235.hg.1	ZFR	8.44725e-06	0.0021122	0.71
TC10001120.hg.1	ABI1	1.35213e-05	0.00237143	0.71
TC07003350.hg.1	KDELR2	1.46377e-05	0.00246635	0.71
TC20000541.hg.1	TBC1D20	3.06012e-05	0.00322102	0.71
TC01002445.hg.1	PUM1	3.38241e-05	0.00335705	0.71
TC16000339.hg.1	PPP4C	3.52323e-05	0.00337593	0.71
PSR0X005143.hg.1	NA	3.63877e-05	0.003396	0.71
TC20000542.hg.1	CSNK2A1	3.61047e-05	0.003396	0.71
TC01001727.hg.1	MAPKAPK2	5.17869e-05	0.00390963	0.71
TC01004130.hg.1	NA	9.26833e-05	0.00496302	0.71
TC02002452.hg.1	CYTIP	9.81959e-05	0.00510698	0.71
TC17000935.hg.1	HGS	9.88904e-05	0.00512045	0.71
TC02001118.hg.1	INPP1	9.90138e-05	0.00512244	0.71
TC10000412.hg.1	DDX50	0.000108345	0.00537421	0.71
TC01001452.hg.1	POGK	0.000117101	0.00554727	0.71
TC17002114.hg.1	NA	0.000118152	0.00555116	0.71
TC08000084.hg.1	MTMR9	0.000133031	0.00583835	0.71
PSR05010502.hg.1	NA	0.000136839	0.00587026	0.71
TC05003399.hg.1	SRP19	0.000152121	0.006194	0.71
PSR0X005157.hg.1	NA	0.000159164	0.00631667	0.71
TC17000954.hg.1	FOXK2	0.000161668	0.00633552	0.71
PSR01029233.hg.1	NA	0.000201935	0.00707208	0.71
TC14000342.hg.1	NA	0.000216914	0.00737225	0.71
TC12003268.hg.1	ZNF268	0.000230977	0.00766774	0.71
TC15001343.hg.1	NA	0.00029531	0.00870242	0.71
TC01000419.hg.1	KP	0.000332724	0.00925204	0.71
TC04000462.hg.1	CDS1	0.000347044	0.00947526	0.71
TC20000487.hg.1	ADRM1	1.61701e-05	0.0025145	0.7
TC12002327.hg.1	NA	2.06216e-05	0.00279672	0.7
TC08000170.hg.1	SLC39A14	2.97597e-05	0.00318577	0.7
PSR0X005147.hg.1	NA	3.05005e-05	0.00322004	0.7
TC10001480.hg.1	WAPL	3.13066e-05	0.00323917	0.7
TC12002728.hg.1	MLF2	3.93973e-05	0.00350718	0.7
TC01000641.hg.1	PRPF38A	4.37032e-05	0.00363449	0.7
TC16000435.hg.1	CNEP1R1	5.26854e-05	0.00392962	0.7
TC05002077.hg.1	BOD1	5.50777e-05	0.00397976	0.7
TC19001525.hg.1	DYRK1B	5.88054e-05	0.00409796	0.7
TC06004110.hg.1	BLOC1S5	9.11012e-05	0.00492024	0.7
TC11000367.hg.1	HSD17B12	9.05938e-05	0.00492024	0.7
TC20000339.hg.1	STK4	9.32693e-05	0.00497928	0.7
TC17000795.hg.1	NOL11	0.000100091	0.00512864	0.7
TC16000823.hg.1	CREBBP	0.000109492	0.00539979	0.7
TC05001784.hg.1	C5orf15	0.000113715	0.0054853	0.7
TC05000797.hg.1	POU4F3	0.000160231	0.0063274	0.7
TC05002270.hg.1	NA	0.000161123	0.0063303	0.7
TC17001012.hg.1	NCBP3	0.000182408	0.00673235	0.7
TC01000350.hg.1	PIGV	0.000217703	0.0073884	0.7
TC03000725.hg.1	SRPRB	0.000229207	0.00764273	0.7
TC19000449.hg.1	ZNF181	0.000255924	0.00807245	0.7
PSR01029200.hg.1	NA	0.000268944	0.00828241	0.7
PSR05010506.hg.1	NA	0.00027482	0.00837197	0.7
TC13000437.hg.1	CHAMP1	0.00028613	0.00855751	0.7
TC11002809.hg.1	NA	0.000297473	0.00872658	0.7
TC15001560.hg.1	PDCD7	0.000331264	0.0092339	0.7
TC10000964.hg.1	LARP4B	0.000366285	0.00975548	0.7
TC04001032.hg.1	WDR1	2.93221e-06	0.00126864	0.69
TC0X001397.hg.1	MOSPD1	3.90699e-06	0.00143002	0.69
TC16001353.hg.1	CHMP1A	3.86502e-06	0.00143002	0.69
TC09001280.hg.1	UBQLN1	4.35121e-06	0.00152935	0.69
TC09001653.hg.1	PTGES	9.31073e-06	0.0021122	0.69
TC01000676.hg.1	LOC100507634	1.23472e-05	0.00229857	0.69
TC20000923.hg.1	STAU1	1.24008e-05	0.00230143	0.69
TC01002618.hg.1	LRRC41	1.28684e-05	0.00232926	0.69
TC20001234.hg.1	NA	2.3181e-05	0.00291924	0.69
PSR11017838.hg.1	NA	2.95326e-05	0.00317974	0.69
TC19000151.hg.1	HNRNPM	3.02965e-05	0.00320943	0.69
TC05003414.hg.1	MFAP3	4.06498e-05	0.00355235	0.69
TC22000945.hg.1	NA	4.61724e-05	0.00372015	0.69
PSR11017836.hg.1	NA	6.16515e-05	0.00420082	0.69
TC05001684.hg.1	TRIM36	6.65691e-05	0.00429499	0.69
TC15001606.hg.1	TLE3	6.79141e-05	0.00432505	0.69
TC10000933.hg.1	GLRX3	7.05579e-05	0.00443095	0.69
3513284_st	NA	9.08594e-05	0.00492024	0.69
TC02001993.hg.1	MOB1A	9.45407e-05	0.00499651	0.69
TC01000391.hg.1	YTHDF2	9.75042e-05	0.00508225	0.69
TC01000707.hg.1	USP1	0.000103291	0.00521806	0.69
TC19000577.hg.1	HNRNPUL1	0.000111574	0.00544844	0.69
TC22000823.hg.1	RANGAP1	0.00012101	0.00559605	0.69
TC17001229.hg.1	FAM83G	0.000153458	0.00621556	0.69
TC01001692.hg.1	ZBED6	0.000192774	0.00695395	0.69
TC02001741.hg.1	CEBPZ	0.000258095	0.00808961	0.69
TC05000649.hg.1	HSPA4	0.000285589	0.00855751	0.69
TC11000820.hg.1	EMSY	0.000295559	0.00870242	0.69
TC14000340.hg.1	AP5M1	0.000329125	0.00922531	0.69
TC13000727.hg.1	DIS3	0.000334878	0.00928022	0.69
TC09001734.hg.1	NOTCH1	0.000366852	0.00975548	0.69
TC06001750.hg.1	YIPF3	0.000371972	0.00983231	0.69
TC01003505.hg.1	KIFAP3	0.000375935	0.00989996	0.69
TC05002949.hg.1	RAD1	0.000380348	0.00995299	0.69
TC18000512.hg.1	MBD1	2.66693e-06	0.00124556	0.68
TC10001655.hg.1	SMNDC1	3.36537e-06	0.001358	0.68
TC04000501.hg.1	PDLIM5	3.98333e-06	0.00143325	0.68
TC09001025.hg.1	UBAP2	5.25907e-06	0.00166316	0.68
TC20000285.hg.1	RALGAPB	1.52767e-05	0.00248162	0.68
TC20000384.hg.1	CSE1L	1.98683e-05	0.00273667	0.68
TC02002693.hg.1	INO80D	3.94367e-05	0.00350718	0.68
TC06000932.hg.1	NUS1	4.46798e-05	0.00365956	0.68
3597938_st	NA	5.2364e-05	0.00391608	0.68
TC20001729.hg.1	TGIF2	5.52787e-05	0.00398611	0.68
TC11001741.hg.1	CELF1	6.10456e-05	0.00417972	0.68
TC18000998.hg.1	SMAD4	7.24264e-05	0.00448834	0.68
TC14000940.hg.1	PRMT5	8.70131e-05	0.00484764	0.68
TC09001048.hg.1	VCP	9.90758e-05	0.00512244	0.68
TC03001757.hg.1	RPN1	0.000110293	0.0054128	0.68
TC03000661.hg.1	PLX	0.000117432	0.00554727	0.68
TC20000125.hg.1	SEC23B	0.00011791	0.00554727	0.68
TC01002336.hg.1	LUZP1	0.00012099	0.00559605	0.68
PSR19002367.hg.1	NA	0.000129211	0.00577826	0.68
TC20000458.hg.1	VAPB	0.000129932	0.00580315	0.68
TC0X001908.hg.1	NA	0.000135424	0.00585011	0.68
TC01003293.hg.1	UBE2Q1	0.000176962	0.00662416	0.68
TC07000065.hg.1	RAC1	0.0001808	0.00669788	0.68
TC01002875.hg.1	TMED5	0.000189091	0.00686324	0.68
TC11002645.hg.1	NA	0.000195432	0.00698892	0.68
TC13000502.hg.1	RNF6	0.00020161	0.00706668	0.68
TC14001706.hg.1	AP5M1	0.000241625	0.00782412	0.68
TC15000802.hg.1	EFTUD1P1	0.00025066	0.00799228	0.68
TC12000397.hg.1	ATF1	0.000262137	0.0081655	0.68
TC15000794.hg.1	FAM103A1	0.000270583	0.00829318	0.68
TC20000209.hg.1	KIF3B	0.000284204	0.00854062	0.68
TC06002210.hg.1	PPIL4	0.000295909	0.00870242	0.68
TC0X000792.hg.1	VAMP7	0.000308133	0.00887319	0.68
TC10000216.hg.1	NA	0.000319206	0.00902453	0.68
TC01003536.hg.1	RC3H1	0.000345438	0.00944969	0.68
TC01003328.hg.1	ARHGEF2	8.07217e-07	0.000918183	0.67
TC03003392.hg.1	ZNF148	1.00436e-06	0.00098376	0.67
TC07000871.hg.1	UBN2	5.34252e-06	0.00166635	0.67
TC22001213.hg.1	NA	6.92414e-06	0.00187374	0.67
TC12003119.hg.1	NA	9.23523e-06	0.0021122	0.67
TC01006298.hg.1	GNB1	1.05975e-05	0.00216782	0.67
PSR01029234.hg.1	NA	1.20513e-05	0.00226639	0.67
TC11002806.hg.1	NA	1.24726e-05	0.00230588	0.67
TC12000601.hg.1	RAP1B	1.29636e-05	0.00233223	0.67
TC16000541.hg.1	FAM65A	1.82519e-05	0.00267049	0.67
TC06000612.hg.1	TMEM63B	2.15917e-05	0.00285151	0.67
TC09000187.hg.1	TESK1	2.47669e-05	0.00299911	0.67
TC15000340.hg.1	EIF3J	3.0309e-05	0.00320943	0.67
TC10000415.hg.1	SRGN	3.21575e-05	0.00330954	0.67
TC05001232.hg.1	GOLPH3	3.41443e-05	0.00335938	0.67
TC12002523.hg.1	VEZT	4.13926e-05	0.00358579	0.67
TC02000646.hg.1	C2orf49	4.44897e-05	0.00364831	0.67
TC12000947.hg.1	RNF10	4.53806e-05	0.00369132	0.67
TC12000804.hg.1	TDG	5.18186e-05	0.00390963	0.67
TC01001841.hg.1	FBXO28	6.39427e-05	0.00426625	0.67
TC08001368.hg.1	IMPA1	6.51891e-05	0.00426973	0.67
TC11001417.hg.1	EIF4G2	6.87251e-05	0.00434682	0.67
TC01000370.hg.1	PPP1R8	7.13779e-05	0.00445493	0.67
TC06001731.hg.1	MRPS10	7.43218e-05	0.00452836	0.67
TC0X000730.hg.1	VMA21	8.0706e-05	0.00467261	0.67
TC01005632.hg.1	TMED5	8.33637e-05	0.00473924	0.67
TC14001772.hg.1	DLST	0.000103395	0.00521957	0.67
TC07000697.hg.1	DLD	0.000116337	0.00554354	0.67
TC01003273.hg.1	ILF2	0.000127293	0.00572883	0.67
TC14000465.hg.1	DLST	0.000132115	0.00583835	0.67
TC08001105.hg.1	SARAF	0.000166013	0.0064399	0.67
TC19002656.hg.1	KIR2DL4	0.000169653	0.00650242	0.67
TC18000557.hg.1	VPS4B	0.000187869	0.00683295	0.67
TC18000532.hg.1	TXNL1	0.000196043	0.00698965	0.67
PSR01002145.hg.1	NA	0.000196848	0.00699713	0.67
TC03001575.hg.1	GBE1	0.000202648	0.00708545	0.67
TC0X000326.hg.1	APEX2	0.000211668	0.00727106	0.67
TC12002357.hg.1	LARP4	0.000245902	0.00791056	0.67
TC09000335.hg.1	ANXA1	0.00025527	0.00805837	0.67
TC0X001266.hg.1	PSMD10	0.000279373	0.0084559	0.67
TC10000724.hg.1	HIF1AN	0.000287583	0.00857302	0.67
PSR01050383.hg.1	NA	0.000321506	0.00906433	0.67
TC17000024.hg.1	PAFAH1B1	0.000356806	0.00958591	0.67
TC04001201.hg.1	CHIC2	1.17831e-06	0.00100702	0.66
TC14000309.hg.1	PSMC6	2.23956e-06	0.00117866	0.66
3597911_st	NA	4.76011e-06	0.00157604	0.66
TC05001785.hg.1	VDAC1	6.64966e-06	0.00185357	0.66
TC10000809.hg.1	SHOC2	6.9249e-06	0.00187374	0.66
TC15001190.hg.1	EMC7	1.01803e-05	0.00213041	0.66
TC10002273.hg.1	NA	1.41589e-05	0.00244138	0.66
TC12000205.hg.1	STRAP	1.55197e-05	0.00248749	0.66
TC16001793.hg.1	NA	2.31283e-05	0.00291924	0.66
PSR11017839.hg.1	NA	2.8261e-05	0.00311039	0.66
TC01001558.hg.1	CEP350	3.10588e-05	0.00323917	0.66
TC04000977.hg.1	TNIP2	3.47924e-05	0.00335938	0.66
TC01001724.hg.1	RASSF5	3.59119e-05	0.003396	0.66
TC07001134.hg.1	ZNF12	3.80841e-05	0.00346584	0.66
TC22000223.hg.1	RNF185	3.93862e-05	0.00350718	0.66
PSR11017840.hg.1	NA	3.95442e-05	0.0035115	0.66
TC17001687.hg.1	LRRC59	4.08637e-05	0.00355781	0.66
TC03001976.hg.1	PDCD10	4.75059e-05	0.00376857	0.66
TC06000525.hg.1	BRPF3	4.89925e-05	0.00380937	0.66
PSR01029235.hg.1	NA	5.38022e-05	0.00394557	0.66
TC01000990.hg.1	CAPZA1	5.85598e-05	0.0040907	0.66
TC10001097.hg.1	D	6.07411e-05	0.00417206	0.66
TC02001686.hg.1	FTH1P3	7.28137e-05	0.00449946	0.66
PSR19002372.hg.1	NA	7.42004e-05	0.00452836	0.66
TC0X000768.hg.1	EMD	7.89052e-05	0.00461795	0.66
TC14000087.hg.1	TOX4	8.3237e-05	0.00473924	0.66
TC10000938.hg.1	PPP2R2D	9.69987e-05	0.00507466	0.66
PSR11017837.hg.1	NA	9.85272e-05	0.0051129	0.66
TC11003057.hg.1	CSNK2A3	0.000108289	0.00537421	0.66
TC03002052.hg.1	DCUN1D1	0.000111194	0.00543809	0.66
TC18000145.hg.1	GALNT1	0.000117865	0.00554727	0.66
PSR01050384.hg.1	NA	0.000125233	0.00570773	0.66
TC11003434.hg.1	REXO2	0.000137282	0.00587399	0.66
TC06000542.hg.1	TBC1D22B	0.00017989	0.00668407	0.66
TC19001569.hg.1	GSK3A	0.000183438	0.00674131	0.66
TC16000693.hg.1	ZNF778	0.000198111	0.00700796	0.66
TC12000176.hg.1	CREBL2	0.000200815	0.00705984	0.66
TC13000640.hg.1	ZC3H13	0.000242032	0.00782614	0.66
TC18000443.hg.1	TRAPPC8	0.000243975	0.00786733	0.66
TC12000233.hg.1	GOLT1B	0.000246567	0.00792171	0.66
TC07001920.hg.1	SLC37A3	0.000270374	0.00829318	0.66
TC19002631.hg.1	LIN37	0.0002761	0.00840372	0.66
TC06001760.hg.1	MRPL14	0.000279818	0.00846573	0.66
TC12000958.hg.1	RNF34	0.000286351	0.00855751	0.66
TC09001482.hg.1	KIAA0368	0.000297257	0.00872658	0.66
PSR19002377.hg.1	NA	0.000305715	0.00884329	0.66
TC01001905.hg.1	URB2	0.000320813	0.00905231	0.66
TC01004603.hg.1	SARS	0.000349692	0.00950706	0.66
TC08002539.hg.1	NA	0.000351796	0.00951339	0.66
TC11000624.hg.1	DPF2	0.000367827	0.00976384	0.66
PSR0X005136.hg.1	NA	0.000374451	0.009883	0.66
TC03000038.hg.1	SETD5	1.26893e-06	0.00106534	0.65
TC19000015.hg.1	PTBP1	1.73191e-06	0.00113883	0.65
TC17001595.hg.1	NA	9.05099e-06	0.0021122	0.65
TC17002739.hg.1	NA	9.8123e-06	0.00212151	0.65
TC01004881.hg.1	DHX9	1.92521e-05	0.00270937	0.65
TC17000729.hg.1	RPS6KB1	1.94396e-05	0.00270937	0.65
TC06000586.hg.1	RPL7L1	2.15343e-05	0.00285078	0.65
TC01001664.hg.1	IPO9	2.21434e-05	0.002869	0.65
TC01000378.hg.1	MED18	2.597e-05	0.00303184	0.65
TC0X001315.hg.1	UPF3B	2.6978e-05	0.00308358	0.65
TC01000031.hg.1	B3GALT6	3.36317e-05	0.00335705	0.65
TC01001582.hg.1	DHX9	3.43918e-05	0.00335938	0.65
TC01005943.hg.1	NA	4.15409e-05	0.00358579	0.65
TC12000018.hg.1	ADIPOR2	4.19782e-05	0.00359885	0.65
TC14000280.hg.1	ARF6	4.32989e-05	0.0036199	0.65
TC13001355.hg.1	NA	4.39719e-05	0.00363873	0.65
TC03003339.hg.1	CLDND1	4.65231e-05	0.00373259	0.65
TC16000440.hg.1	NKD1	4.80426e-05	0.00378983	0.65
TC19000080.hg.1	PIAS4	4.9253e-05	0.00382171	0.65
TC05002913.hg.1	NA	5.01861e-05	0.0038487	0.65
TC11002680.hg.1	NA	5.68133e-05	0.00405121	0.65
TC12000531.hg.1	MARS	6.27704e-05	0.00423055	0.65
PSR14009931.hg.1	NA	8.72711e-05	0.00484764	0.65
TC03001207.hg.1	SH3BP5	0.000100139	0.00512864	0.65
TC09002940.hg.1	ZNF322	0.000117263	0.00554727	0.65
TC05003242.hg.1	VDAC1	0.000119585	0.00557224	0.65
3183436_st	NA	0.000127464	0.0057292	0.65
TC05001189.hg.1	NA	0.00014322	0.00600136	0.65
TC02000970.hg.1	PSMD14	0.000154544	0.00622912	0.65
TC01000057.hg.1	SKI	0.000154682	0.00622993	0.65
TC05000873.hg.1	LSM11	0.000155853	0.00625211	0.65
TC12003258.hg.1	GATC	0.000161847	0.00633552	0.65
TC07000723.hg.1	CAPZA2	0.000172322	0.00653958	0.65
PSR10021740.hg.1	NA	0.000238604	0.00777593	0.65
TC11002069.hg.1	RAB6A	0.000238722	0.00777617	0.65
TC03001100.hg.1	PAK2	0.000257934	0.00808961	0.65
TC16000165.hg.1	SNN	0.000260981	0.00814747	0.65
PSR01050378.hg.1	NA	0.000281416	0.00848496	0.65
TC02001022.hg.1	DYNC1I2	0.00031241	0.00892234	0.65
PSR11017829.hg.1	NA	0.000319804	0.00903226	0.65
TC20000829.hg.1	TTI1	0.000347549	0.0094817	0.65
TC17002896.hg.1	RFFL	0.000353518	0.00953735	0.65
TC04002109.hg.1	NA	0.000356612	0.00958436	0.65
TC01000826.hg.1	SH3GLB1	0.00038301	0.00999298	0.65
TC05000166.hg.1	NIPBL	1.77297e-06	0.00113883	0.64
TC01002293.hg.1	UBR4	7.99274e-06	0.00204229	0.64
TC17002667.hg.1	NA	9.67721e-06	0.00212151	0.64
TC0X000966.hg.1	MED14	1.51161e-05	0.00247289	0.64
TC05003406.hg.1	PPP2CA	1.67606e-05	0.00256958	0.64
TC01003337.hg.1	CCT3	1.73953e-05	0.00260237	0.64
3597948_st	NA	2.19953e-05	0.00286175	0.64
TC05001498.hg.1	NA	2.35338e-05	0.00294791	0.64
TC02002288.hg.1	POLR2D	2.67631e-05	0.00307742	0.64
TC03001536.hg.1	TMF1	4.55474e-05	0.00369296	0.64
TC06004119.hg.1	CLIC1	4.8848e-05	0.00380296	0.64
TC6_mcf_hap5000221.hg.1	1288	4.8848e-05	0.00380296	0.64
TC6_ssto_hap7000209.hg.1	1288	4.8848e-05	0.00380296	0.64
TC03000518.hg.1	TRMT10C	4.9269e-05	0.00382171	0.64
TC6_mann_hap4000206.hg.1	1288	4.94764e-05	0.00382171	0.64
TC6_qbl_hap6000233.hg.1	1288	4.94764e-05	0.00382171	0.64
TC07003356.hg.1	URGCP	5.05147e-05	0.00386383	0.64
TC06001102.hg.1	ARMT1	5.29267e-05	0.00392962	0.64
PSR11017835.hg.1	NA	6.49391e-05	0.00426973	0.64
TC05002125.hg.1	CLK4	7.21923e-05	0.00448506	0.64
TC06002607.hg.1	NA	7.33782e-05	0.00451948	0.64
TC07001127.hg.1	CYTH3	7.42383e-05	0.00452836	0.64
3597919_st	NA	8.1926e-05	0.00470494	0.64
TC09001543.hg.1	RAB14	8.21761e-05	0.00470823	0.64
TC15001357.hg.1	TRPM7	8.79132e-05	0.00485663	0.64
TC6_dbb_hap3000236.hg.1	1288	8.86589e-05	0.00488476	0.64
TC07000044.hg.1	NA	8.93e-05	0.0048876	0.64
TC01000968.hg.1	CD53	9.65013e-05	0.00505787	0.64
TC19002169.hg.1	CLPTM1	9.65344e-05	0.00505787	0.64
TC14000326.hg.1	KTN1	0.000101314	0.00516194	0.64
TC01001315.hg.1	SLC25A44	0.000115209	0.00551897	0.64
TC01001551.hg.1	SOAT1	0.000130189	0.00580435	0.64
TC08001280.hg.1	ARMC1	0.000144175	0.00602242	0.64
TC18000018.hg.1	TGIF1	0.00014814	0.00611311	0.64
PSR11017846.hg.1	NA	0.000153796	0.00621556	0.64
TC11000784.hg.1	PPME1	0.000157466	0.00626696	0.64
TC08000788.hg.1	CHRAC1	0.000167914	0.00647499	0.64
TC12000691.hg.1	C12orf29	0.00018848	0.0068481	0.64
TC05001826.hg.1	BRD8	0.000213812	0.00730085	0.64
TC14001349.hg.1	ALKBH1	0.000230869	0.00766774	0.64
TC06000058.hg.1	RIOK1	0.000232249	0.00768961	0.64
TC12001656.hg.1	LINC01465	0.000241688	0.00782412	0.64
TC01004251.hg.1	NA	0.000253146	0.00803085	0.64
TC05001924.hg.1	CSNK1A1	0.000264842	0.00821842	0.64
TC01000377.hg.1	SESN2	0.000280622	0.00847551	0.64
TC13000822.hg.1	STK24	0.000286262	0.00855751	0.64
TC01005700.hg.1	NA	0.000315153	0.00897256	0.64
TC06000501.hg.1	HMGA1	0.000335032	0.00928022	0.64
PSR12013078.hg.1	NA	0.00034615	0.00945543	0.64
TC17000007.hg.1	TIMM22	0.000369277	0.0097794	0.64
TC0X000361.hg.1	STARD8	6.15702e-07	0.000835022	0.63
TC11001289.hg.1	CARS	8.84727e-07	0.000958023	0.63
PSR11017843.hg.1	NA	1.37248e-06	0.00111254	0.63
PSR19002368.hg.1	NA	2.28484e-06	0.00118709	0.63
TC03000088.hg.1	CCDC174	8.14219e-06	0.00206745	0.63
TC01000624.hg.1	RNF11	8.90371e-06	0.0021122	0.63
TC05001690.hg.1	TMED7-TICAM2	1.0687e-05	0.00216997	0.63
TC16000176.hg.1	BFAR	1.92658e-05	0.00270937	0.63
TC15001444.hg.1	LYSMD2	2.0296e-05	0.00276854	0.63
PSR11017833.hg.1	NA	2.45596e-05	0.00299621	0.63
TC02002281.hg.1	IWS1	2.79977e-05	0.00311039	0.63
TC15000864.hg.1	IQGAP1	2.82711e-05	0.00311039	0.63
TC03001655.hg.1	C3orf17	3.11063e-05	0.00323917	0.63
TC01003742.hg.1	RBBP5	4.14692e-05	0.00358579	0.63
TC10002371.hg.1	PPP2R2D	5.74243e-05	0.00405539	0.63
TC12001330.hg.1	ASUN	5.7677e-05	0.00405539	0.63
TC08002451.hg.1	NA	6.24343e-05	0.00422964	0.63
TC12000491.hg.1	ORMDL2	6.49806e-05	0.00426973	0.63
TC6_cox_hap2000255.hg.1	1288	7.61803e-05	0.00455785	0.63
TC07001886.hg.1	CNOT4	0.000101375	0.00516194	0.63
TC01002315.hg.1	MUL1	0.000110137	0.00540893	0.63
TC15000614.hg.1	ZWILCH	0.000111716	0.0054485	0.63
3145774_st	NA	0.000113796	0.00548548	0.63
TC02002399.hg.1	ZEB2	0.000123561	0.0056719	0.63
TC01003588.hg.1	TOR1AIP2	0.000125884	0.00570862	0.63
TC01005361.hg.1	NA	0.000126487	0.00571412	0.63
TC16001149.hg.1	NA	0.000126525	0.00571412	0.63
3597944_st	NA	0.000130626	0.00581943	0.63
TC01003867.hg.1	TAF1A	0.000140868	0.00595554	0.63
TC07002196.hg.1	KLHL7	0.000159613	0.00632028	0.63
TC17001785.hg.1	CCDC47	0.00016624	0.00644163	0.63
TC02000311.hg.1	ERLEC1	0.000170939	0.00650574	0.63
PSR12025173.hg.1	NA	0.000178467	0.00665576	0.63
TC01002759.hg.1	SERBP1	0.000185118	0.00677132	0.63
TC01005322.hg.1	NA	0.000239623	0.00778553	0.63
TC07003184.hg.1	NA	0.000262124	0.0081655	0.63
TC0X001429.hg.1	ATP11C	0.000265024	0.00821842	0.63
TC05001363.hg.1	PLPP1	0.00031921	0.00902453	0.63
TC12001865.hg.1	UHRF1BP1L	0.000334916	0.00928022	0.63
TC10000164.hg.1	NA	1.82094e-06	0.00113883	0.62
TC19000365.hg.1	UPF1	7.17095e-06	0.00192288	0.62
TC20000867.hg.1	SERINC3	1.17829e-05	0.00225556	0.62
TC08001546.hg.1	RAD21	2.25959e-05	0.00288368	0.62
TC02000967.hg.1	2016-03-07	2.32221e-05	0.00291924	0.62
TC14000946.hg.1	PSMB5	2.3831e-05	0.00296282	0.62
TC13000343.hg.1	IPO5	2.62411e-05	0.00304232	0.62
TC18000003.hg.1	USP14	2.76708e-05	0.00311039	0.62
TC0X001174.hg.1	MAGT1	2.97457e-05	0.00318577	0.62
TC15002776.hg.1	PKM	2.98713e-05	0.00318577	0.62
PSR0X005141.hg.1	NA	3.2578e-05	0.00332475	0.62
TC0X001025.hg.1	TFE3	3.42931e-05	0.00335938	0.62
PSR11017847.hg.1	NA	3.63513e-05	0.003396	0.62
TC03002520.hg.1	NA	3.69969e-05	0.00341063	0.62
TC13000524.hg.1	UBL3	3.75957e-05	0.00344729	0.62
TC17001092.hg.1	FXR2	3.90776e-05	0.0035062	0.62
TC17001925.hg.1	CANT1	3.95849e-05	0.0035115	0.62
TC03001352.hg.1	LZTFL1	4.78194e-05	0.00378068	0.62
TC12002614.hg.1	GATC	7.59294e-05	0.00455785	0.62
TC01003663.hg.1	ZBTB41	7.78376e-05	0.00458592	0.62
TC02004131.hg.1	NA	7.87799e-05	0.00461445	0.62
TC06001668.hg.1	SRPK1	0.000121597	0.00561582	0.62
TC15000609.hg.1	RAB11A	0.000127389	0.0057292	0.62
PSR11027775.hg.1	NA	0.000154022	0.00621757	0.62
TC11001157.hg.1	EI24	0.000161566	0.00633552	0.62
PSR01050382.hg.1	NA	0.000171703	0.00652776	0.62
TC01002867.hg.1	GFI1	0.000176795	0.00662139	0.62
TC02002415.hg.1	MMADHC	0.000179278	0.00666486	0.62
TC08000602.hg.1	POP1	0.000185375	0.00677544	0.62
TC12001456.hg.1	CCNT1	0.000192158	0.00694597	0.62
TC19000790.hg.1	ZNF613	0.000195693	0.00698965	0.62
TC12001951.hg.1	KCTD10	0.000204199	0.00710795	0.62
TC12001966.hg.1	PPTC7	0.00022821	0.00761961	0.62
TC13000498.hg.1	MTMR6	0.000236586	0.00774182	0.62
TC17001346.hg.1	UTP6	0.00033835	0.00934279	0.62
TC0X002181.hg.1	NA	0.000343434	0.00940216	0.62
TC03001824.hg.1	PIK3CB	0.000368768	0.00977325	0.62
TC16001933.hg.1	NA	0.000382194	0.00997908	0.62
TC11002361.hg.1	HYOU1	5.59461e-07	0.000835022	0.61
TC01003985.hg.1	IRF2BP2	1.53909e-06	0.00113883	0.61
TC15000356.hg.1	SPATA5L1	1.90425e-06	0.00113883	0.61
TC06001044.hg.1	VTA1	2.31567e-06	0.00118709	0.61
TC02001895.hg.1	CCT4	4.15419e-06	0.00148714	0.61
TC12000595.hg.1	CAND1	4.99182e-06	0.00162981	0.61
TC14001544.hg.1	PPP1R13B	9.13772e-06	0.0021122	0.61
TC20001762.hg.1	RBM12	1.08368e-05	0.00216997	0.61
TC02002289.hg.1	AMMECR1L	1.16621e-05	0.00224101	0.61
TC14001116.hg.1	SOS2	2.63151e-05	0.00304232	0.61
TC05000296.hg.1	SLC30A5	3.13248e-05	0.00323917	0.61
TC05000340.hg.1	TNPO1	3.26411e-05	0.00332475	0.61
TC15000967.hg.1	ASB7	5.84525e-05	0.00408953	0.61
PSR01050376.hg.1	NA	6.21154e-05	0.00421613	0.61
TC03000575.hg.1	GTPBP8	6.71194e-05	0.00430582	0.61
TC20000235.hg.1	CHMP4B	6.82376e-05	0.00433152	0.61
TC12001069.hg.1	ZNF140	7.23329e-05	0.00448649	0.61
TC02001576.hg.1	ROCK2	7.5653e-05	0.00455785	0.61
TC10000657.hg.1	2016-03-05	0.000104391	0.00525104	0.61
TC19000341.hg.1	MAP1S	0.000132791	0.00583835	0.61
TC0X000587.hg.1	UBE2A	0.000134552	0.00585011	0.61
TC0X001369.hg.1	RAP2C	0.000140414	0.00594741	0.61
TC16001930.hg.1	FAM96B	0.000144387	0.00602242	0.61
TC05000086.hg.1	OTULIN	0.000185423	0.00677544	0.61
TC03000619.hg.1	GTF2E1	0.000191702	0.00694015	0.61
TC01004660.hg.1	NA	0.00019966	0.0070387	0.61
PSR01029230.hg.1	NA	0.000232171	0.00768961	0.61
TC03000561.hg.1	PVRL3	0.000232578	0.0076933	0.61
3597901_st	NA	0.000256413	0.00807245	0.61
TC09000560.hg.1	UGCG	0.000261725	0.00815986	0.61
TC05001974.hg.1	GEMIN5	0.000269939	0.00829318	0.61
PSR19002369.hg.1	NA	0.000285784	0.00855751	0.61
TC14000303.hg.1	GNG2	0.000327721	0.00919841	0.61
TC16000915.hg.1	ARL6IP1	0.000348469	0.00949217	0.61
TC19001793.hg.1	ZNF614	4.29197e-07	0.000835022	0.6
TC05003091.hg.1	NA	1.85915e-06	0.00113883	0.6
TC17000872.hg.1	SPHK1	1.59285e-06	0.00113883	0.6
TC0X000572.hg.1	WDR44	1.81824e-05	0.00266585	0.6
TC19001470.hg.1	ZNF260	2.20344e-05	0.00286175	0.6
TC01001595.hg.1	RNF2	2.95138e-05	0.00317974	0.6
TC06002505.hg.1	NA	3.37165e-05	0.00335705	0.6
TC03000909.hg.1	SEC62	4.08492e-05	0.00355781	0.6
TC17001374.hg.1	PEX12	5.23523e-05	0.00391608	0.6
TC03001110.hg.1	LRCH3	5.31621e-05	0.00394232	0.6
TC01005857.hg.1	CCT3	5.32962e-05	0.00394503	0.6
TC05001827.hg.1	CDC23	5.39427e-05	0.00394557	0.6
TC05002091.hg.1	KIAA1191	5.60538e-05	0.00401736	0.6
PSR11017842.hg.1	NA	5.73691e-05	0.00405539	0.6
TC18000453.hg.1	ZNF24	6.44959e-05	0.00426973	0.6
TC18000938.hg.1	TXNL1	6.55931e-05	0.00427525	0.6
TC13000303.hg.1	NDFIP2	6.75926e-05	0.00432484	0.6
TC11000562.hg.1	TTC9C	8.07668e-05	0.00467261	0.6
TC01003623.hg.1	EDEM3	9.24197e-05	0.00495437	0.6
TC10000748.hg.1	PPRC1	9.61302e-05	0.00505242	0.6
TC14000205.hg.1	ARHGAP5	0.000106127	0.00530433	0.6
TC16001280.hg.1	TMEM170A	0.000123177	0.00566467	0.6
TC01001313.hg.1	LM	0.000141706	0.00596465	0.6
TC09002699.hg.1	ALG2	0.00014234	0.00597516	0.6
TC20001754.hg.1	PRELID3B	0.000145577	0.00603203	0.6
TC11002329.hg.1	SIK3	0.000160558	0.0063303	0.6
3513294_st	NA	0.000228298	0.00761961	0.6
TC04000709.hg.1	ABCE1	0.000237248	0.00774603	0.6
TC06001328.hg.1	C6orf62	0.000244972	0.00789167	0.6
TC11000412.hg.1	PTPRJ	0.000253936	0.00803786	0.6
TC07000694.hg.1	NA	0.000257739	0.00808925	0.6
TC02001737.hg.1	NA	0.000266725	0.00824287	0.6
TC0X000941.hg.1	TAB3	0.000280461	0.00847428	0.6
TC11001006.hg.1	C11orf57	0.000300186	0.0087532	0.6
TC11001510.hg.1	LIN7C	0.000307052	0.00885653	0.6
TC09001882.hg.1	UBAP1	0.000330901	0.0092339	0.6
TC02002848.hg.1	TRIP12	0.000350943	0.00951339	0.6
TC14002009.hg.1	NA	0.000364901	0.00974031	0.6
TC19000505.hg.1	ZNF567	0.000377141	0.00991593	0.6
TC17000320.hg.1	TNFAIP1	4.48872e-07	0.000835022	0.59
TC06001370.hg.1	ZNF322	1.62254e-06	0.00113883	0.59
TC17001803.hg.1	SMURF2	3.02966e-06	0.00129491	0.59
TC01002611.hg.1	PRDX1	5.21407e-06	0.00166316	0.59
TC07003287.hg.1	ARPC1A	6.08824e-06	0.00179649	0.59
TC02002455.hg.1	ACVR1	6.13572e-06	0.00180296	0.59
TC10001160.hg.1	KIF5B	7.13321e-06	0.00192006	0.59
TC14000275.hg.1	MGAT2	7.40622e-06	0.00196357	0.59
TC05002058.hg.1	FBXW11	1.1004e-05	0.00217377	0.59
TC11000912.hg.1	MED17	1.18719e-05	0.00225556	0.59
TC05000844.hg.1	G3BP1	1.48141e-05	0.00246982	0.59
TC17002113.hg.1	NA	1.7178e-05	0.00259954	0.59
TC09000317.hg.1	FAM122A	2.19432e-05	0.00286175	0.59
TC12001935.hg.1	SART3	2.43354e-05	0.00298088	0.59
PSR19002370.hg.1	NA	2.55775e-05	0.00301136	0.59
PSR01028937.hg.1	NA	4.02418e-05	0.00354436	0.59
TC06000111.hg.1	NA	4.69373e-05	0.00373607	0.59
TC16001148.hg.1	CSNK2A2	5.47188e-05	0.0039686	0.59
PSR11017850.hg.1	NA	6.39213e-05	0.00426625	0.59
TC17001753.hg.1	TUBD1	7.06381e-05	0.00443204	0.59
TC19000942.hg.1	ZNF749	8.2857e-05	0.00472761	0.59
TC02003489.hg.1	LIMS3	9.93373e-05	0.00512244	0.59
TC01000484.hg.1	UTP11L	0.000101143	0.00515759	0.59
PSR19002366.hg.1	NA	0.000125547	0.00570773	0.59
TC11000360.hg.1	API5	0.00014445	0.00602242	0.59
PSR10021738.hg.1	NA	0.000168631	0.00648794	0.59
TC02004955.hg.1	PPP1CB	0.00017309	0.00654873	0.59
TC15000359.hg.1	NA	0.000213896	0.00730085	0.59
TC16001234.hg.1	AARS	0.000213515	0.00730085	0.59
TC02002229.hg.1	SLC35F5	0.000223984	0.00753627	0.59
TC09001656.hg.1	FNBP1	0.00025798	0.00808961	0.59
TC11002192.hg.1	SLC36A4	0.000329045	0.00922531	0.59
TC08000946.hg.1	PPP1R3B	0.000351172	0.00951339	0.59
TC04001250.hg.1	UBA6	0.000379399	0.00994661	0.59
TC19000241.hg.1	ZSWIM4	1.14205e-06	0.000994333	0.58
TC01006322.hg.1	TTC4	1.92403e-06	0.00113883	0.58
TC10002107.hg.1	SRGN	1.58216e-06	0.00113883	0.58
TC07000679.hg.1	KMT2E	3.4081e-06	0.00136128	0.58
TC16000564.hg.1	UTP4	4.81416e-06	0.0015806	0.58
TC16000443.hg.1	CYLD	5.0649e-06	0.00164279	0.58
TC14000356.hg.1	DAAM1	5.40263e-06	0.0016711	0.58
TC01000491.hg.1	AKIRIN1	1.00088e-05	0.00212151	0.58
TC20000810.hg.1	LINC00657	1.16003e-05	0.00223819	0.58
TC04000224.hg.1	KLHL5	1.19088e-05	0.00225556	0.58
TC02003331.hg.1	NA	1.51832e-05	0.00247289	0.58
TC17000065.hg.1	RABEP1	2.52971e-05	0.00300848	0.58
TC03003032.hg.1	C3orf17	2.91419e-05	0.00316181	0.58
TC03001704.hg.1	KP	3.02987e-05	0.00320943	0.58
TC07002034.hg.1	ABCF2	3.09742e-05	0.00323917	0.58
TC07001780.hg.1	NA	3.30943e-05	0.00335332	0.58
TC01000934.hg.1	STXBP3	3.90686e-05	0.0035062	0.58
PSR11017841.hg.1	NA	4.24799e-05	0.00359885	0.58
TC02000212.hg.1	YIPF4	4.3059e-05	0.00361046	0.58
TC01000898.hg.1	MFSD14A	4.63762e-05	0.0037268	0.58
TC08001288.hg.1	VCPIP1	4.6398e-05	0.0037268	0.58
TC03002277.hg.1	NA	4.69037e-05	0.00373607	0.58
TC01003897.hg.1	ACBD3	5.19141e-05	0.00390963	0.58
TC12001443.hg.1	SENP1	5.92155e-05	0.00410955	0.58
TC10001623.hg.1	ACTR1A	7.37358e-05	0.00452574	0.58
TC16000620.hg.1	GABARAPL2	7.8178e-05	0.00459227	0.58
TC17000804.hg.1	PRKAR1A	8.73006e-05	0.00484764	0.58
TC20000896.hg.1	NCOA5	9.9842e-05	0.0051261	0.58
TC09000178.hg.1	D	0.000104487	0.00525213	0.58
TC19001792.hg.1	ZNF615	0.000118771	0.00556181	0.58
TC11003469.hg.1	STT3A	0.000125772	0.00570773	0.58
TC11000256.hg.1	HTATIP2	0.000127028	0.00572421	0.58
TC10000448.hg.1	NA	0.000137348	0.00587399	0.58
TC03001215.hg.1	DPH3	0.000145281	0.00603203	0.58
TC10001126.hg.1	YME1L1	0.000148599	0.00611586	0.58
TC15000622.hg.1	SMAD3	0.000166673	0.0064513	0.58
TC11002305.hg.1	ZW10	0.00017053	0.00650574	0.58
TC05001297.hg.1	TTC33	0.000175145	0.0065876	0.58
TC04001329.hg.1	NA	0.000192482	0.00694698	0.58
TC06003607.hg.1	NA	0.00026845	0.00827173	0.58
TC15001048.hg.1	NIPA2	0.000276232	0.00840411	0.58
TC03000096.hg.1	EAF1	0.000281579	0.00848511	0.58
TC12001401.hg.1	GXYLT1	0.000289258	0.00860006	0.58
TC10000808.hg.1	PDCD4	0.000314008	0.00895361	0.58
TC11002784.hg.1	NA	0.000319024	0.00902453	0.58
TC12002908.hg.1	RNF41	0.000336941	0.00931297	0.58
TC01003627.hg.1	TRMT1L	0.000341174	0.00936939	0.58
TC09001539.hg.1	PSMD5	0.000350388	0.00951339	0.58
TC19002665.hg.1	ZNF134	0.000366131	0.00975548	0.58
TC22000416.hg.1	PIM3	0.000366444	0.00975548	0.58
TC01003239.hg.1	S100A10	7.83234e-07	0.000918183	0.57
TC11003010.hg.1	CARS	1.93401e-06	0.00113883	0.57
TC09001459.hg.1	TMEM245	3.74578e-06	0.00139769	0.57
TC01006389.hg.1	ARID4B	6.89557e-06	0.00187374	0.57
[truncated: 704 more rows]

## Sheet: Media v. 100ug STE
ProbeID	Gene	p_val_unAdjust	BH adj FDR	Ratio STE/Media
TC11003008.hg.1	NA	0.000112292	0.00674257	15.41
TC04000118.hg.1	NA	0.00023009	0.00888645	14.03
TC04000120.hg.1	NA	0.000207333	0.00852579	13.79
TC06000274.hg.1	ZSCAN12P1	8.13505e-06	0.00298806	13.49
TC14000391.hg.1	HSPA2	1.05816e-06	0.00203845	12.84
TC17001187.hg.1	RASD1	1.66427e-05	0.00360744	11.6
TC17002040.hg.1	NA	6.67268e-06	0.00292284	11.34
TC12002907.hg.1	NA	0.000245043	0.00915614	11.05
TC06000226.hg.1	MIR3143	2.728e-05	0.00420205	10.87
TC06003754.hg.1	NA	4.70303e-05	0.00496515	10.06
TC17000108.hg.1	ATP1B2	1.41175e-05	0.00348591	9.83
TC17000551.hg.1	ARL4D	1.10935e-05	0.00331503	9.15
TC06002667.hg.1	NA	8.93222e-06	0.003014	8.92
TC06000164.hg.1	HIST1H3C	0.000266496	0.00954015	8.52
TC17002039.hg.1	NA	1.14165e-05	0.00332695	8.5
TC14001774.hg.1	NA	0.000182058	0.00804616	8.29
TC01000933.hg.1	FNDC7	2.50908e-06	0.00267536	7.82
TC07003292.hg.1	LSMEM1	2.52138e-06	0.00267536	7.64
TC08002252.hg.1	NA	7.86706e-05	0.00603588	7.58
TC05001385.hg.1	PLK2	7.23705e-05	0.00586915	7.18
TC19001284.hg.1	KIAA1683	3.52802e-06	0.00267536	7.09
TC05001768.hg.1	NA	0.000182388	0.00804616	6.94
TC06002615.hg.1	NA	3.42041e-05	0.00445077	6.74
TC09002074.hg.1	NA	8.54585e-06	0.00299192	6.52
TC20000395.hg.1	S	0.000155169	0.00751028	6.44
TC14001750.hg.1	NA	1.60743e-05	0.00360744	6.33
TC14000392.hg.1	PPP1R36	0.0001214	0.00688005	6.33
TC11003006.hg.1	NA	1.99609e-05	0.00382528	6.31
TC14000129.hg.1	NA	0.000230605	0.00889657	6.24
TC01002166.hg.1	ERRFI1	3.47073e-06	0.00267536	6.14
TC06000162.hg.1	HIST1H3A	7.16387e-05	0.00584353	6.11
TC11002362.hg.1	H2AFX	4.85843e-06	0.00288689	6
TC07002845.hg.1	NA	2.85731e-05	0.00420933	5.98
TC02001690.hg.1	NA	0.000231279	0.00891091	5.93
TC01005350.hg.1	NA	9.31585e-08	0.00107367	5.88
TC0X000389.hg.1	ACRC	1.67736e-05	0.00360744	5.78
TC17001166.hg.1	NA	2.659e-06	0.00267536	5.77
TC06001388.hg.1	NA	5.59795e-05	0.00528493	5.7
TC17002723.hg.1	NA	0.000267479	0.00956078	5.67
TC09001769.hg.1	NRARP	2.31764e-05	0.00409442	5.66
TC09000415.hg.1	CKS2	9.21562e-06	0.00305124	5.65
TC17001799.hg.1	POLG2	5.86882e-05	0.00542447	5.63
TC14001592.hg.1	NA	0.000273697	0.00964914	5.5
TC21001012.hg.1	NA	2.63581e-05	0.00420205	5.49
TC08000482.hg.1	RDH10	5.6806e-06	0.00292189	5.39
47420966_st	NA	0.00026685	0.00954798	5.34
TC12002209.hg.1	DSTNP2	0.000155923	0.00752644	5.3
TC12001483.hg.1	NA	0.000252486	0.00928579	5.28
TC17000580.hg.1	HEXIM1	3.56048e-05	0.00450149	5.19
TC02004438.hg.1	NA	0.000214964	0.00865074	5.13
TC06000273.hg.1	ZNF165	1.92598e-05	0.00382528	5.01
TC02004700.hg.1	NA	5.33544e-05	0.00519848	4.95
TC13001466.hg.1	NA	0.000211949	0.00861017	4.93
TC01003188.hg.1	HIST2H3D	0.000119796	0.00685236	4.92
TC11001282.hg.1	KCNQ1OT1	1.23588e-05	0.00335222	4.87
TC12000098.hg.1	DSTNP2	2.06116e-05	0.00386537	4.78
TC06003101.hg.1	NA	0.00019432	0.00826541	4.77
TC14001321.hg.1	NA	0.000132552	0.00707645	4.73
TC14001997.hg.1	NA	9.36727e-05	0.00637284	4.67
TC01003350.hg.1	NA	0.000117333	0.00679793	4.66
TC19000117.hg.1	TNFSF9	6.79806e-05	0.00572433	4.63
TC20001661.hg.1	NA	6.06049e-05	0.0055042	4.58
TC11001810.hg.1	NA	1.89308e-05	0.00382528	4.56
TC0X000328.hg.1	NA	0.000286048	0.00977847	4.47
TC06000135.hg.1	SOX4	0.000140984	0.00717359	4.44
TC06002273.hg.1	NA	0.000185228	0.00804616	4.41
TC06001350.hg.1	HIST1H2BG	0.000100052	0.00647929	4.38
TC14001775.hg.1	NA	0.000103703	0.00656506	4.38
TC06003962.hg.1	NA	0.000125289	0.00695934	4.37
TC11000520.hg.1	NA	0.000240753	0.00907947	4.34
TC01005966.hg.1	NA	7.03665e-05	0.00581052	4.33
TC09001645.hg.1	IER5L	3.71703e-05	0.00459203	4.3
TC04001419.hg.1	H2AFZ	5.37882e-06	0.00291793	4.28
TC01001212.hg.1	TUFT1	3.48137e-07	0.00140217	4.27
TC09002593.hg.1	NA	0.00027361	0.00964914	4.27
TC14000137.hg.1	NA	0.000187031	0.00808706	4.23
TC02000743.hg.1	NA	5.18365e-05	0.00514158	4.15
TC16001496.hg.1	NA	0.000123216	0.0069357	4.09
TC01004141.hg.1	NA	0.000183141	0.00804616	4.09
TC06002601.hg.1	NA	7.43389e-05	0.00593726	4
TC01003587.hg.1	NA	3.06209e-05	0.00425933	3.99
TC17001977.hg.1	NA	0.000114204	0.00675077	3.99
TC08002131.hg.1	NA	0.000205984	0.00850008	3.98
TC17000119.hg.1	CYB5D1	0.000253698	0.0093123	3.96
TC04002080.hg.1	NA	0.000248826	0.00922119	3.95
TC19002462.hg.1	NA	2.32779e-07	0.00135929	3.93
TC06001342.hg.1	HIST1H3B	9.14219e-06	0.00305124	3.93
TC06000170.hg.1	HIST1H2BE	0.000278083	0.00971334	3.93
TC17002835.hg.1	NA	9.63421e-05	0.00639895	3.9
TC17001930.hg.1	CBX4	3.94395e-05	0.00467821	3.85
TC01005823.hg.1	NA	9.57428e-05	0.00639895	3.81
TC08001309.hg.1	NA	1.26711e-05	0.00339774	3.8
TC06001226.hg.1	TUBB2A	0.000136712	0.00708298	3.78
TC06002142.hg.1	MTFR2	0.00019249	0.00821731	3.77
TC08000291.hg.1	LETM2	0.00016833	0.00778436	3.73
TC14000472.hg.1	LINC01220	0.000255249	0.0093269	3.73
TC11001811.hg.1	OR5B21	6.73672e-05	0.00572107	3.72
TC12002733.hg.1	NA	0.000189443	0.00814145	3.72
TC19001872.hg.1	UBE2S	2.50567e-07	0.00135929	3.71
TC01004349.hg.1	NA	2.68599e-05	0.00420205	3.69
TC08001692.hg.1	NA	1.34221e-05	0.00348538	3.66
TC14001320.hg.1	NA	2.55185e-05	0.00416995	3.66
TC06003684.hg.1	NA	3.20513e-05	0.00431366	3.64
TC03003177.hg.1	NA	0.000265711	0.00953108	3.63
TC05002146.hg.1	GFPT2	6.91954e-05	0.0057541	3.56
TC14001646.hg.1	NA	0.000255061	0.0093269	3.55
TC01006044.hg.1	NA	0.000225922	0.0088189	3.54
TC11000639.hg.1	NA	5.97913e-05	0.00548843	3.5
TC13000860.hg.1	EFNB2	5.38414e-07	0.00151882	3.49
TC05002775.hg.1	NA	0.000192874	0.00822439	3.49
TC19000416.hg.1	CCNE1	7.46424e-05	0.00595176	3.47
TC19001938.hg.1	NA	0.000103669	0.00656506	3.44
TC19000055.hg.1	GADD45B	0.000116106	0.00677062	3.44
TC12000983.hg.1	C12orf65	0.000135818	0.00708298	3.4
TC10000967.hg.1	IDI1	1.46024e-05	0.00350464	3.39
TC12002799.hg.1	NA	0.000172763	0.00785038	3.35
TC22001399.hg.1	NA	0.000235814	0.00901373	3.33
TC01004861.hg.1	NA	1.69677e-05	0.00360744	3.32
TC03002610.hg.1	NA	0.000165208	0.00772098	3.32
TC03002732.hg.1	NA	0.000297443	0.00987955	3.32
TC07002890.hg.1	NA	1.02448e-06	0.00203845	3.29
TC12002327.hg.1	NA	0.000179393	0.00801731	3.28
TC02000116.hg.1	RHOB	0.000231537	0.00891091	3.28
TC01003222.hg.1	NA	0.000300574	0.00993784	3.26
TC11001910.hg.1	PYGM	5.71811e-05	0.00534039	3.24
TC15001730.hg.1	STARD5	2.63939e-05	0.00420205	3.22
TC06003369.hg.1	NA	6.50712e-05	0.00564988	3.22
TC05003101.hg.1	NA	0.000123218	0.0069357	3.22
TC17001933.hg.1	EIF4A3	1.09229e-05	0.00329065	3.21
TC08002019.hg.1	NA	5.37242e-05	0.00519848	3.2
TC17000495.hg.1	CDC6	4.62272e-06	0.00285179	3.19
TC11003187.hg.1	NA	4.13686e-05	0.00480632	3.19
TC11003009.hg.1	NA	3.80626e-05	0.00463097	3.18
TC20000293.hg.1	FAM83D	1.31308e-05	0.00347737	3.17
TC01004267.hg.1	RCC1	3.13825e-05	0.00428083	3.17
TC09000844.hg.1	TUBB4B	1.46595e-05	0.00350464	3.16
TC06002600.hg.1	NA	7.86899e-05	0.00603588	3.14
TC17001894.hg.1	FOXJ1	0.000114482	0.00675077	3.12
TC0X000381.hg.1	FOXO4	2.955e-06	0.00267536	3.11
TC11001884.hg.1	SNORD22	4.83341e-05	0.0049703	3.09
TC01004269.hg.1	NA	8.23663e-05	0.00613274	3.09
TC06002922.hg.1	NA	1.41252e-05	0.00348591	3.06
TC20000968.hg.1	AURKA	0.000106601	0.00660616	3.05
TC01000244.hg.1	NA	4.67624e-05	0.00495168	3.04
TC01003764.hg.1	NA	0.000119457	0.00685236	3.02
TC02001570.hg.1	ODC1	0.000198252	0.00835204	3.02
TC09001698.hg.1	RNU6ATAC	2.38942e-05	0.00413884	3.01
TC19000647.hg.1	FOSB	7.07198e-05	0.00581279	2.99
TC02004655.hg.1	NA	0.00021826	0.008711	2.99
TC08002508.hg.1	NA	0.000121792	0.00689338	2.98
TC01001473.hg.1	ATP1B1	4.25882e-08	0.000750862	2.96
TC08001716.hg.1	MAFA	2.77839e-06	0.00267536	2.96
TC11000566.hg.1	NA	0.000287321	0.00978108	2.96
TC12001138.hg.1	VAMP1	7.81314e-05	0.00603588	2.95
TC01001422.hg.1	UAP1	5.22239e-07	0.00151882	2.94
TC10001726.hg.1	OAT	4.05761e-06	0.00275149	2.93
TC01005365.hg.1	NA	7.93755e-05	0.00605278	2.93
TC11002683.hg.1	NA	3.42692e-05	0.00445077	2.9
TC12000490.hg.1	GDF11	6.24479e-06	0.00292189	2.89
TC01002425.hg.1	SNORA44	8.75298e-05	0.00622086	2.89
TC05001522.hg.1	HOMER1	0.000195224	0.00827958	2.89
TC01003796.hg.1	SLC30A1	1.54738e-05	0.00358269	2.88
TC06003365.hg.1	NA	3.46179e-05	0.00447041	2.86
TC06004068.hg.1	TRIM39	3.05355e-05	0.00425584	2.84
TC0X001527.hg.1	TEX28	4.57442e-05	0.00492461	2.84
TC6_apd_hap1000119.hg.1	21253	2.91715e-05	0.00420933	2.83
TC6_cox_hap2000239.hg.1	21253	2.91715e-05	0.00420933	2.83
TC6_dbb_hap3000215.hg.1	21253	2.91715e-05	0.00420933	2.83
TC6_ssto_hap7000194.hg.1	21253	2.91715e-05	0.00420933	2.83
TC6_qbl_hap6000217.hg.1	21253	3.46845e-05	0.00447041	2.83
TC08001600.hg.1	NA	0.00014362	0.00724039	2.82
TC06001354.hg.1	HIST1H3G	0.000231613	0.00891091	2.82
TC02000199.hg.1	LBH	1.97494e-05	0.00382528	2.81
TC6_mann_hap4000183.hg.1	21253	3.33836e-05	0.00439237	2.81
TC17002860.hg.1	KP	1.27348e-06	0.00213454	2.8
TC0X001219.hg.1	GLA	3.3801e-06	0.00267536	2.8
TC19002172.hg.1	NA	8.16161e-05	0.00612972	2.8
TC06002168.hg.1	CITED2	9.52575e-05	0.00639895	2.8
TC06001425.hg.1	HIST1H2AK	0.000146236	0.00731602	2.8
TC20000154.hg.1	GZF1	1.56215e-05	0.00358851	2.78
TC01004271.hg.1	NA	0.000287804	0.00978108	2.78
TC01000381.hg.1	RCC1	2.09238e-05	0.00387882	2.76
TC05002418.hg.1	NA	0.000101609	0.00650841	2.76
TC17001872.hg.1	HN1	0.000184741	0.00804616	2.76
TC13001444.hg.1	NA	1.08789e-05	0.00329065	2.74
TC15000306.hg.1	NUSAP1	3.03618e-06	0.00267536	2.73
TC06001548.hg.1	NEU1	4.54379e-05	0.00492461	2.73
TC6_apd_hap1000089.hg.1	434	4.54379e-05	0.00492461	2.73
TC6_dbb_hap3000164.hg.1	434	4.54379e-05	0.00492461	2.73
TC6_mann_hap4000146.hg.1	434	4.54379e-05	0.00492461	2.73
TC6_mcf_hap5000150.hg.1	434	4.54379e-05	0.00492461	2.73
TC6_qbl_hap6000165.hg.1	434	4.54379e-05	0.00492461	2.73
TC6_ssto_hap7000144.hg.1	434	4.54379e-05	0.00492461	2.73
TC13000074.hg.1	RASL11A	5.53188e-06	0.00292189	2.72
TC16000129.hg.1	VASN	1.70816e-05	0.00361756	2.72
TC6_cox_hap2000175.hg.1	434	4.95046e-05	0.00501405	2.72
TC14001039.hg.1	NA	0.000296309	0.00987955	2.72
TC06001349.hg.1	HIST1H3D	0.00011628	0.00677062	2.7
TC22000825.hg.1	TOB2	1.06771e-07	0.00107367	2.69
TC19002334.hg.1	NA	1.44016e-05	0.00350464	2.69
TC05003102.hg.1	NA	5.96896e-05	0.00548843	2.67
TC19001964.hg.1	NA	8.28123e-05	0.00613274	2.65
TC0X000925.hg.1	KLHL15	0.000115285	0.00675077	2.65
TC14001970.hg.1	NA	0.000184179	0.00804616	2.65
TC14000409.hg.1	ARG2	0.000191612	0.00820962	2.65
TC17001698.hg.1	TOB1	8.85493e-05	0.00622575	2.63
TC12002078.hg.1	HCAR2	0.000195428	0.00827958	2.62
TC02000711.hg.1	SLC20A1	0.000282077	0.00975292	2.62
TC02000744.hg.1	NA	0.000156928	0.00755297	2.61
TC07002490.hg.1	NA	0.000225704	0.0088189	2.61
TC13000871.hg.1	IRS2	9.36817e-05	0.00637284	2.6
TC12001142.hg.1	NOP2	2.69087e-05	0.00420205	2.59
TC07000562.hg.1	PEG10	9.46739e-05	0.00638581	2.59
TC02003527.hg.1	NA	0.000273067	0.00964914	2.59
TC13000030.hg.1	SAP18	2.81211e-05	0.00420933	2.58
TC02000949.hg.1	NA	6.87173e-05	0.00572831	2.58
TC20000706.hg.1	NA	0.000168078	0.00778303	2.57
TC20000592.hg.1	PC	6.94671e-06	0.00293488	2.56
TC05002134.hg.1	NA	0.000113215	0.00674488	2.56
TC14002185.hg.1	NA	0.000133416	0.00708298	2.56
TC03000407.hg.1	KBTBD8	0.000199036	0.00836511	2.56
TC12000096.hg.1	TPI1	0.000163529	0.00767812	2.55
TC12002385.hg.1	NA	2.74507e-06	0.00267536	2.54
TC6_apd_hap1000116.hg.1	NA	1.02026e-05	0.00319786	2.53
TC6_dbb_hap3000206.hg.1	NA	1.02026e-05	0.00319786	2.53
TC0X001526.hg.1	TEX28	4.58083e-05	0.00492461	2.53
TC12000413.hg.1	GRASP	0.00011525	0.00675077	2.53
TC6_cox_hap2000224.hg.1	NA	7.7538e-06	0.00297186	2.51
TC11002794.hg.1	NA	0.000216303	0.00866231	2.51
TC06000108.hg.1	MYLIP	6.2317e-06	0.00292189	2.5
TC18000798.hg.1	NA	0.00016687	0.00776778	2.5
TC01003351.hg.1	ISG20L2	1.57898e-05	0.00360411	2.49
TC12002774.hg.1	NA	8.86459e-05	0.00622575	2.49
TC09002467.hg.1	NA	0.000280757	0.00973773	2.49
TC06000796.hg.1	PM20D2	2.72036e-05	0.00420205	2.48
TC12002079.hg.1	HCAR3	5.81725e-05	0.00540514	2.48
TC19000214.hg.1	ZNF844	0.000177097	0.00794492	2.48
TC6_ssto_hap7000186.hg.1	NA	1.54314e-05	0.00358269	2.47
TC13000395.hg.1	ING1	8.29111e-05	0.00613274	2.47
TC6_qbl_hap6000206.hg.1	NA	1.65222e-05	0.00360744	2.46
TC6_mann_hap4000181.hg.1	NA	8.39121e-05	0.00616628	2.46
TC21000135.hg.1	LINC00310	0.000130002	0.00699145	2.46
TC12002628.hg.1	CCDC62	9.62912e-05	0.00639895	2.45
TC01006300.hg.1	STIL	2.70102e-07	0.0013606	2.44
TC12003003.hg.1	NA	1.98061e-05	0.00382528	2.44
TC06001401.hg.1	ZNF184	0.00013808	0.00710038	2.44
TC17002810.hg.1	NA	7.32173e-05	0.00588098	2.43
TC03000681.hg.1	NA	0.000285465	0.00976994	2.41
TC01000745.hg.1	GADD45A	0.000293802	0.00984698	2.39
TC01002155.hg.1	KLHL21	8.44233e-06	0.0029881	2.38
TC03002621.hg.1	NA	2.94847e-05	0.00421419	2.38
TC04000696.hg.1	USP38	8.4697e-05	0.00616943	2.38
TC16001382.hg.1	NA	0.000133451	0.00708298	2.38
TC01001290.hg.1	NA	0.000148551	0.00733696	2.37
TC11001284.hg.1	CDKN1C	7.20567e-06	0.00293488	2.36
TC19001172.hg.1	ILF3-AS1	1.00152e-05	0.00318155	2.36
TC0X000775.hg.1	NA	8.47642e-05	0.00616943	2.36
TC19001540.hg.1	SERTAD1	6.60257e-06	0.00292189	2.34
TC11000856.hg.1	PCF11	2.45955e-05	0.00413884	2.34
TC16000769.hg.1	SNORA10	2.35784e-05	0.00412536	2.33
TC11002723.hg.1	NA	0.000268743	0.00958167	2.3
TC02000198.hg.1	NA	3.82862e-05	0.00463097	2.29
TC01003349.hg.1	CRABP2	4.48078e-05	0.00492461	2.29
TC21000134.hg.1	SLC5A3	5.38598e-05	0.00519848	2.29
TC01002383.hg.1	STMN1	0.000272561	0.00963985	2.29
TC05002982.hg.1	NA	9.62052e-06	0.00313004	2.28
TC04001625.hg.1	PRMT9	0.000274109	0.00965437	2.28
TC06001089.hg.1	ULBP1	4.02177e-08	0.000750862	2.27
TC01003754.hg.1	SLC41A1	1.97481e-06	0.00267536	2.27
TC11001880.hg.1	NXF1	4.18214e-05	0.0048161	2.27
TC0X000310.hg.1	TSPYL2	0.000267999	0.00956965	2.27
TC17000707.hg.1	DYNLL2	1.21471e-05	0.00335222	2.26
TC01003730.hg.1	NA	8.30051e-05	0.00613274	2.26
TC11000559.hg.1	SNORA57	0.000148016	0.00733696	2.26
TC02001193.hg.1	FAM117B	2.98486e-05	0.00423004	2.25
TC12001172.hg.1	NA	8.71681e-05	0.00622086	2.25
TC02002445.hg.1	NR4A2	0.000146467	0.00731602	2.25
TC12002393.hg.1	NA	0.000151577	0.00743586	2.25
TC14001253.hg.1	ZFP36L1	7.41489e-05	0.0059288	2.24
TC6_ssto_hap7000203.hg.1	24052	3.02411e-05	0.00424543	2.23
TC6_qbl_hap6000229.hg.1	24052	3.06958e-05	0.00426134	2.23
TC6_dbb_hap3000230.hg.1	24052	3.10943e-05	0.00426628	2.23
TC07000620.hg.1	MEPCE	3.45624e-05	0.00447041	2.23
TC6_mann_hap4000200.hg.1	24052	8.0536e-05	0.00610714	2.23
TC18000270.hg.1	NA	9.1666e-05	0.00631922	2.23
TC08001480.hg.1	SNX31	0.000111884	0.00673871	2.23
TC07001993.hg.1	EZH2	0.000160648	0.00761246	2.23
TC06004144.hg.1	HCG18	2.99786e-05	0.00423004	2.22
TC6_cox_hap2000251.hg.1	24052	3.02366e-05	0.00424543	2.22
TC19000543.hg.1	MED29	6.74786e-05	0.00572107	2.22
TC14000390.hg.1	ZBTB1	8.31346e-05	0.00613274	2.22
TC02000511.hg.1	MAT2A	8.73856e-05	0.00622086	2.21
TC02001213.hg.1	SNORD51	0.000129484	0.00699145	2.21
TC02000585.hg.1	CNNM4	1.30478e-05	0.00347234	2.2
TC02000538.hg.1	PLGLB1	5.44611e-05	0.00523978	2.2
TC08000480.hg.1	NA	0.000111527	0.00673391	2.2
TC05003450.hg.1	NA	0.000179693	0.00802056	2.2
TC02004695.hg.1	NA	4.34869e-05	0.00487572	2.19
TC02002061.hg.1	PLGLB1	5.22051e-05	0.00514226	2.18
TC01002996.hg.1	ST7L	7.76828e-05	0.00601364	2.18
TC10000680.hg.1	NA	0.000226683	0.00882252	2.18
TC03000231.hg.1	ABHD5	5.16922e-06	0.00289065	2.17
TC09001208.hg.1	NA	8.40527e-06	0.0029881	2.17
TC10000769.hg.1	CNNM2	1.52361e-05	0.00358165	2.17
TC19001102.hg.1	TNFSF14	3.64811e-05	0.00456162	2.17
PSR05013777.hg.1	NA	5.37926e-05	0.00519848	2.17
TC01006089.hg.1	NA	0.000136982	0.00708298	2.17
TC12000699.hg.1	NA	0.000195098	0.00827958	2.17
TC17000871.hg.1	NA	0.000249343	0.00923553	2.17
TC04001128.hg.1	NA	0.00022371	0.00880477	2.16
TC08000390.hg.1	NA	0.00022371	0.00880477	2.16
TC08000693.hg.1	NA	0.00022371	0.00880477	2.16
TC19001656.hg.1	SLC1A5	6.00559e-07	0.00162897	2.15
TC01001201.hg.1	MLLT11	2.38464e-05	0.00413884	2.15
TC22001297.hg.1	NA	0.000302837	0.00995662	2.15
TC12001636.hg.1	AVIL	2.2418e-05	0.00402287	2.14
TC03000781.hg.1	C3orf58	3.03212e-05	0.00424543	2.13
TC01005403.hg.1	NA	3.1074e-05	0.00426628	2.13
TC03002599.hg.1	NA	0.00015982	0.00758991	2.13
TC6_ssto_hap7000093.hg.1	6772	0.000170915	0.00780577	2.13
TC01005242.hg.1	NA	0.0002233	0.00880477	2.13
TC11002177.hg.1	NA	0.000245358	0.00915614	2.13
TC05000896.hg.1	PTTG1	3.72918e-05	0.00459777	2.12
TC0X002109.hg.1	NA	6.32449e-05	0.00560825	2.12
TC08002553.hg.1	NA	8.40822e-05	0.00616628	2.12
TC04000431.hg.1	CCNG2	2.99905e-05	0.00423004	2.11
TC09001447.hg.1	KLF4	8.18701e-05	0.00613274	2.11
TC11002002.hg.1	CHKA	0.000217243	0.00869009	2.11
TC6_apd_hap1000072.hg.1	24052	4.78613e-05	0.0049703	2.1
TC10000099.hg.1	NA	0.000106483	0.00660465	2.1
TC06002642.hg.1	NA	7.4475e-06	0.00294151	2.09
TC04001378.hg.1	NA	0.000136486	0.00708298	2.08
TC01003497.hg.1	SLC19A2	0.000152851	0.00745987	2.08
TC06000424.hg.1	SYNGAP1	0.000220413	0.00875398	2.08
TC02001916.hg.1	SERTAD2	4.22492e-07	0.00145344	2.07
TC08000275.hg.1	ZNF703	6.79063e-06	0.00292624	2.07
TC15001787.hg.1	NMB	1.08056e-05	0.00329065	2.07
TC20001062.hg.1	NOP56	2.67771e-05	0.00420205	2.07
TC01004004.hg.1	ERO1B	3.85796e-05	0.00463337	2.07
TC16001720.hg.1	NA	4.67058e-05	0.00495168	2.07
TC01002616.hg.1	PIK3R3	7.56832e-05	0.00597025	2.07
PSR19012462.hg.1	NA	9.36084e-05	0.00637284	2.07
TC01000128.hg.1	NA	0.000130027	0.00699145	2.07
TC02002540.hg.1	NA	0.000130027	0.00699145	2.07
TC03000967.hg.1	NA	0.000130027	0.00699145	2.07
TC07001824.hg.1	NA	0.000130027	0.00699145	2.07
TC0X001437.hg.1	NA	0.000130027	0.00699145	2.07
TC14000206.hg.1	NA	0.000130027	0.00699145	2.07
TC14001020.hg.1	NA	0.000130027	0.00699145	2.07
TC15001590.hg.1	NA	0.000130027	0.00699145	2.07
TC19000021.hg.1	NA	0.000130027	0.00699145	2.07
TC19000026.hg.1	NA	0.000130027	0.00699145	2.07
TC12000097.hg.1	LRRC23	0.000185411	0.00804616	2.07
TC17002646.hg.1	NA	0.000274225	0.00965437	2.07
TC01005860.hg.1	NA	0.000302632	0.00995662	2.07
TC12001427.hg.1	SLC38A2	1.22735e-06	0.00211113	2.06
TC19002306.hg.1	NA	4.22116e-05	0.00482478	2.06
TC12000946.hg.1	DYNLL1	0.000123339	0.0069357	2.06
TC11000580.hg.1	NA	0.000291891	0.00984427	2.06
TC07003291.hg.1	IFRD1	2.45159e-05	0.00413884	2.05
TC12000978.hg.1	CCDC62	6.73133e-05	0.00572107	2.05
TC14000225.hg.1	BRMS1L	7.55469e-05	0.00596744	2.05
TC09002166.hg.1	NA	8.90545e-05	0.00622606	2.05
TC02002793.hg.1	TUBA4A	0.000111016	0.00671487	2.05
TC03000329.hg.1	ALAS1	0.000112177	0.00674257	2.04
TC12000197.hg.1	H2AFJ	1.61805e-05	0.00360744	2.03
TC01002157.hg.1	NA	4.87027e-05	0.0049703	2.03
TC01001564.hg.1	NA	0.000185351	0.00804616	2.03
TC12000757.hg.1	NA	0.000201211	0.00840888	2.03
TC10000148.hg.1	NA	0.000260647	0.00947506	2.02
TC19000866.hg.1	PRKCG	8.47413e-06	0.0029881	2.01
TC01006055.hg.1	NA	4.87181e-05	0.0049703	2.01
TC01004802.hg.1	NA	5.28908e-05	0.00518779	2.01
TC10000616.hg.1	NA	8.10104e-05	0.00612972	2.01
TC04001697.hg.1	NA	8.66558e-05	0.00620429	2.01
TC17002855.hg.1	AXIN2	0.000115348	0.00675077	2.01
TC19001285.hg.1	JUND	0.000178362	0.00798135	2.01
TC19000812.hg.1	ZNF331	0.000280337	0.00973422	2.01
TC20000026.hg.1	NOP56	8.39489e-06	0.0029881	2
TC03002530.hg.1	NA	2.86095e-05	0.00420933	2
TC19002373.hg.1	PDE4C	3.0353e-05	0.00424543	2
TC17002618.hg.1	NA	4.07027e-05	0.00477098	2
TC03002148.hg.1	NA	0.000215187	0.00865074	2
TC01004760.hg.1	CKS1B	4.82688e-05	0.0049703	1.99
TC6_dbb_hap3000090.hg.1	1113182	0.0001201	0.00686372	1.99
TC21000506.hg.1	SIK1	2.73436e-06	0.00267536	1.98
TC22000358.hg.1	RNU12	2.87172e-05	0.00420933	1.98
TC01001425.hg.1	NA	9.33696e-05	0.00637284	1.98
TC06003576.hg.1	NA	0.000140862	0.00717255	1.98
TC02003385.hg.1	NA	0.00023146	0.00891091	1.98
TC17000953.hg.1	NA	3.75378e-06	0.00267536	1.97
TC01000356.hg.1	TRNP1	0.000105036	0.00658266	1.97
TC01001113.hg.1	BCL9	0.000134832	0.00708298	1.97
TC05002730.hg.1	NA	0.000293888	0.00984698	1.97
TC05000298.hg.1	CCNB1	1.68029e-07	0.00107726	1.96
TC01001423.hg.1	DDR2	1.06048e-05	0.00328853	1.96
TC06001149.hg.1	PNLDC1	7.85551e-05	0.00603588	1.96
TC17001172.hg.1	NA	0.00029386	0.00984698	1.96
TC08001120.hg.1	RNF122	5.12102e-05	0.00511098	1.95
TC02000669.hg.1	CCDC138	0.000146611	0.00731736	1.95
TC12000724.hg.1	NUDT4	5.22142e-06	0.00289065	1.94
TC02002714.hg.1	FZD5	1.21255e-05	0.00335222	1.94
TC06003961.hg.1	NA	2.04154e-05	0.00385254	1.94
TC09000395.hg.1	NA	2.86501e-05	0.00420933	1.94
TC01005817.hg.1	NA	7.7103e-05	0.00600833	1.94
TC21001013.hg.1	NA	0.000158854	0.00758111	1.94
TC14001286.hg.1	NA	0.000160516	0.00761246	1.94
TC03001770.hg.1	EFCAB12	1.61276e-05	0.00360744	1.93
TC01002948.hg.1	WDR47	3.70862e-05	0.00459203	1.93
TC09002789.hg.1	NA	4.96975e-05	0.00501405	1.93
TC06003995.hg.1	NA	7.87404e-05	0.00603588	1.93
TC11001928.hg.1	FAU	0.000210791	0.00858207	1.93
TC06003475.hg.1	NA	0.000224348	0.00881433	1.93
TC09002302.hg.1	NA	0.000235393	0.00900252	1.93
TC07000055.hg.1	FSCN1	1.17702e-05	0.00335222	1.92
TC0X000754.hg.1	SLC6A8	2.11382e-05	0.00387882	1.92
TC17000924.hg.1	BAIAP2	0.000107349	0.00661824	1.92
TC02001722.hg.1	NA	0.000204095	0.00848668	1.92
TC10000400.hg.1	SIRT1	3.3593e-06	0.00267536	1.89
TC02005056.hg.1	ABCB6	0.000135738	0.00708298	1.89
TC17002849.hg.1	PER1	0.000139183	0.00712969	1.89
TC05000389.hg.1	JMY	0.000182678	0.00804616	1.89
TC10001179.hg.1	FZD8	0.000193901	0.00825752	1.89
TC07001726.hg.1	LHFPL3-AS2	0.000213618	0.00862334	1.89
TC08001690.hg.1	SLC45A4	3.47434e-06	0.00267536	1.88
TC01000575.hg.1	NA	1.27583e-05	0.00340817	1.88
TC12002516.hg.1	NUDT4P1	4.82684e-05	0.0049703	1.88
TC12003260.hg.1	WDR66	5.19265e-05	0.00514226	1.88
TC6_ssto_hap7000083.hg.1	1113182	6.84058e-05	0.00572433	1.88
TC18000059.hg.1	CHMP1B	0.000104099	0.00657239	1.88
TC08001699.hg.1	ARC	0.000222194	0.00879515	1.88
TC01001725.hg.1	DYRK3	2.98828e-05	0.00423004	1.87
TC6_cox_hap2000097.hg.1	1113182	6.07996e-05	0.0055042	1.87
TC6_qbl_hap6000088.hg.1	1113182	6.75597e-05	0.00572107	1.87
TC6_mann_hap4000081.hg.1	1113182	7.53773e-05	0.00596744	1.87
TC16000208.hg.1	NA	8.72746e-05	0.00622086	1.87
TC17001462.hg.1	TOP2A	0.000139368	0.00713254	1.87
TC03002169.hg.1	NA	0.000218642	0.00872132	1.87
TC12002736.hg.1	NA	0.000222239	0.00879515	1.87
TC16000082.hg.1	KCTD5	1.49319e-05	0.00355639	1.86
TC17002272.hg.1	NA	8.27462e-05	0.00613274	1.86
TC03002755.hg.1	NA	0.000105098	0.00658266	1.86
TC07000586.hg.1	NA	0.000121916	0.00689449	1.86
TC05000245.hg.1	SETD9	0.000136398	0.00708298	1.86
TC15000393.hg.1	GABPB1-AS1	0.000165012	0.00772098	1.86
TC19001518.hg.1	PAF1	7.22142e-06	0.00293488	1.85
TC10001900.hg.1	NA	1.25279e-05	0.00338508	1.85
TC01005354.hg.1	NA	1.68679e-05	0.00360744	1.85
TC06000406.hg.1	BRD2	6.48566e-05	0.00564988	1.85
TC01003191.hg.1	HIST2H2BC	8.15465e-05	0.00612972	1.85
TC17002207.hg.1	NA	8.8223e-05	0.00622175	1.85
TC15002353.hg.1	NA	0.000147151	0.00732361	1.85
TC12001143.hg.1	CHD4	0.000171523	0.00781694	1.85
TC16000150.hg.1	C16orf72	1.06318e-05	0.00328853	1.84
TC15002267.hg.1	NA	1.58038e-05	0.00360411	1.84
TC19001570.hg.1	ERF	3.39032e-05	0.00443261	1.84
TC01003200.hg.1	ANP32E	5.5869e-05	0.00528156	1.84
TC14001023.hg.1	SPTSSA	0.000113094	0.00674488	1.84
TC15001568.hg.1	NA	0.000145289	0.0072927	1.84
TC11003205.hg.1	NA	0.000206159	0.00850231	1.84
TC20001239.hg.1	NA	0.000223447	0.00880477	1.84
TC0X001528.hg.1	TEX28	1.44685e-05	0.00350464	1.83
TC06002732.hg.1	BRD2	5.54922e-05	0.00527955	1.83
TC01001208.hg.1	NA	0.000125326	0.00695934	1.83
TC13001088.hg.1	NA	0.000168191	0.00778303	1.83
TC07000689.hg.1	HBP1	0.000200652	0.00839798	1.83
TC11001406.hg.1	LOC440028	0.000229904	0.00888645	1.83
TC17001551.hg.1	NA	0.000262159	0.00948113	1.83
TC17000649.hg.1	FLJ45513	0.000302188	0.00995385	1.83
TC17001316.hg.1	NUFIP2	3.96127e-07	0.00145344	1.82
TC06000171.hg.1	HIST1H2BF	0.000115259	0.00675077	1.82
TC16001388.hg.1	FLJ42627	0.000169558	0.00780024	1.82
TC11001936.hg.1	SSSCA1-AS1	2.85909e-05	0.00420933	1.81
TC01001280.hg.1	CKS1B	6.25001e-05	0.00557231	1.81
TC16002106.hg.1	SLC7A5P1	0.000113708	0.00675077	1.81
TC10000453.hg.1	NA	0.000131544	0.00705465	1.81
TC01000865.hg.1	MIR760	0.000136256	0.00708298	1.81
TC14001140.hg.1	TXNDC16	0.000247082	0.00919037	1.81
TC22000953.hg.1	NA	0.000275491	0.00968033	1.8
TC16000400.hg.1	NA	6.45709e-06	0.00292189	1.79
TC01002440.hg.1	MATN1	1.60189e-05	0.00360744	1.79
TC6_mcf_hap5000082.hg.1	1113182	3.90239e-05	0.00466035	1.79
TC03000853.hg.1	TIPARP	5.56738e-05	0.00527955	1.79
TC15002201.hg.1	NA	9.94543e-05	0.00646137	1.79
TC12000011.hg.1	NA	0.000101406	0.00650357	1.79
TC07003015.hg.1	GTF2IRD2P1	0.000204436	0.00849462	1.79
TC03000232.hg.1	NA	0.000238044	0.00906211	1.79
TC05001180.hg.1	NA	0.000251916	0.00928579	1.79
TC22000660.hg.1	MORC2	2.78038e-05	0.00420933	1.78
TC07002285.hg.1	NA	6.4861e-05	0.00564988	1.78
TC07001493.hg.1	GTF2IRD2P1	7.94759e-05	0.00605278	1.78
TC17000120.hg.1	CHD3	0.000107359	0.00661824	1.78
TC16001177.hg.1	RRAD	0.000108024	0.0066476	1.78
TC01003765.hg.1	NA	0.000109396	0.00669116	1.78
TC02002726.hg.1	IDH1	0.000145561	0.00730112	1.78
TC08002629.hg.1	RNF139	0.000240154	0.00907947	1.78
TC21000505.hg.1	29157	0.000290984	0.00983282	1.78
TC12000850.hg.1	FAM222A	4.83367e-06	0.00288689	1.77
TC0X000366.hg.1	NA	1.32654e-05	0.00347776	1.77
TC08002554.hg.1	NA	9.04401e-05	0.00629331	1.77
TC01004525.hg.1	NA	0.000181142	0.00804616	1.77
TC09002284.hg.1	NA	0.000282185	0.00975292	1.77
TC16001854.hg.1	SLC6A10P	4.32295e-06	0.00284109	1.76
TC19001099.hg.1	TUBB4A	5.74027e-05	0.0053477	1.76
TC05000943.hg.1	FGF18	0.000118517	0.00681971	1.76
TC0X000650.hg.1	NA	0.000133499	0.00708298	1.76
TC01005809.hg.1	NA	0.000152598	0.00745783	1.76
TC01005316.hg.1	NA	0.000169794	0.00780092	1.76
TC12001140.hg.1	NA	0.000282695	0.00975292	1.76
TC07003036.hg.1	NA	1.18213e-05	0.00335222	1.75
TC16000373.hg.1	TRIM72	0.000123594	0.0069357	1.75
TC09000496.hg.1	NA	0.00019185	0.00820962	1.75
TC03000347.hg.1	NA	0.000197552	0.00833749	1.75
TC01000100.hg.1	PER3	0.000283991	0.00976443	1.75
TC17001793.hg.1	SCN4A	9.63711e-05	0.00639895	1.74
TC17002867.hg.1	EIF4A1	0.000115137	0.00675077	1.74
TC21001011.hg.1	NA	0.000202047	0.00842136	1.74
TC05001033.hg.1	HNRNPAB	7.17992e-06	0.00293488	1.73
TC05002774.hg.1	NA	8.47188e-06	0.0029881	1.73
TC14001544.hg.1	PPP1R13B	3.0795e-05	0.00426231	1.73
TC19000353.hg.1	MPV17L2	8.14679e-05	0.00612972	1.73
TC20001068.hg.1	NA	0.000102878	0.00655989	1.73
TC0X000180.hg.1	MID1IP1	0.000145098	0.00728828	1.73
TC08000774.hg.1	NA	0.00015254	0.00745783	1.73
TC20000036.hg.1	NA	0.000238108	0.00906211	1.73
TC05001316.hg.1	HMGCS1	0.000276587	0.00969469	1.73
TC14001297.hg.1	ELMSAN1	1.57615e-06	0.00241642	1.72
TC17002471.hg.1	NA	3.25904e-06	0.00267536	1.72
TC15000329.hg.1	MAP1A	7.82564e-06	0.00298318	1.72
TC16001066.hg.1	SLC6A10P	1.09622e-05	0.00329065	1.72
TC01003550.hg.1	NA	1.81306e-05	0.00372777	1.72
TC01002959.hg.1	NA	3.56172e-05	0.00450149	1.72
TC22001177.hg.1	NA	6.10722e-05	0.0055152	1.72
TC01005419.hg.1	NA	0.000207021	0.00851794	1.72
TC01002401.hg.1	SLC9A1	2.42195e-06	0.00267536	1.71
TC22000306.hg.1	NA	2.54005e-05	0.00416995	1.71
TC02003471.hg.1	NA	0.00016935	0.00779572	1.71
TC06002774.hg.1	NA	2.84329e-05	0.00420933	1.7
TC11002088.hg.1	NA	6.32745e-05	0.00560825	1.7
TC07000439.hg.1	NA	9.64531e-05	0.00639895	1.7
TC04000594.hg.1	NA	0.000285326	0.00976994	1.7
TC12002998.hg.1	NA	6.72502e-05	0.00572107	1.69
TC13000678.hg.1	INTS6	6.88208e-05	0.00573017	1.69
TC17002806.hg.1	NA	0.000126408	0.00697856	1.69
TC12002359.hg.1	NA	0.000198967	0.00836511	1.69
TC10001641.hg.1	ITPRIP	0.000279863	0.00973422	1.69
TC02004325.hg.1	PCBP1-AS1	4.32798e-07	0.00145344	1.68
TC06001987.hg.1	BEND3	0.000170888	0.00780577	1.68
TC19001753.hg.1	NA	0.000204527	0.00849462	1.68
TC04000889.hg.1	CDKN2AIP	0.000284565	0.00976443	1.68
TC17001128.hg.1	RCVRN	3.47374e-05	0.00447041	1.67
PSR06007484.hg.1	NA	4.21865e-05	0.00482478	1.67
TC08001715.hg.1	NA	6.00782e-05	0.00549106	1.67
TC14000181.hg.1	NA	9.50002e-05	0.00639895	1.67
TC14000621.hg.1	NA	0.000125086	0.00695934	1.67
TC12001159.hg.1	NA	0.000126251	0.00697856	1.67
TC07002499.hg.1	NA	0.000173576	0.00786703	1.67
TC01002374.hg.1	RSRP1	0.000206891	0.00851794	1.67
TC06000883.hg.1	AMD1	6.08788e-06	0.00292189	1.66
TC02000652.hg.1	PLGLA	7.24199e-06	0.00293488	1.66
TC0X001857.hg.1	NA	2.49287e-05	0.00413884	1.66
TC12002394.hg.1	NA	4.9691e-05	0.00501405	1.66
TC13000985.hg.1	NA	0.000135567	0.00708298	1.66
TC6_ssto_hap7000205.hg.1	1204078	0.000169685	0.00780092	1.66
TC09000703.hg.1	ENDOG	0.000197975	0.00834535	1.66
PSR06007482.hg.1	NA	0.000229789	0.00888645	1.66
TC01003902.hg.1	NA	0.000282258	0.00975292	1.66
TC10000017.hg.1	NA	2.74887e-05	0.00420517	1.65
TC13001443.hg.1	NA	4.44325e-05	0.00492461	1.65
TC04001436.hg.1	CENPE	9.17771e-05	0.0063207	1.65
TC11002355.hg.1	BCL9L	9.32284e-05	0.00637284	1.65
TC15001300.hg.1	NA	0.000174603	0.00787309	1.65
TC09002167.hg.1	NA	0.000238348	0.00906402	1.65
TC11002349.hg.1	NA	0.000242385	0.00911288	1.65
TC21000686.hg.1	NA	0.000269298	0.00958543	1.65
TC05002958.hg.1	NA	3.25199e-05	0.00434356	1.64
TC02001466.hg.1	DUSP28	5.02311e-05	0.00503905	1.64
TC02001232.hg.1	CCNYL1	9.59494e-05	0.00639895	1.64
TC01006318.hg.1	NA	0.00012395	0.0069471	1.64
TC06000532.hg.1	CDKN1A	0.000125318	0.00695934	1.64
TC13000876.hg.1	CARS2	0.000155835	0.00752644	1.64
TC01005287.hg.1	NA	0.000159001	0.00758111	1.64
TC19000053.hg.1	NA	0.000268206	0.00957221	1.64
TC12000520.hg.1	NA	0.000273586	0.00964914	1.64
TC12003133.hg.1	NA	1.32146e-05	0.00347737	1.63
TC01000566.hg.1	PLK3	1.35389e-05	0.00348538	1.63
TC06004115.hg.1	ATP6V1G2	6.75155e-05	0.00572107	1.63
TC17002468.hg.1	NA	0.000128022	0.00699145	1.63
TC20000780.hg.1	AHCY	0.000137445	0.00708298	1.63
TC03001445.hg.1	DUSP7	0.000220454	0.00875398	1.63
TC22000317.hg.1	ATF4	2.49423e-05	0.00413884	1.62
TC12001482.hg.1	NCKAP5L	3.84039e-05	0.00463097	1.62
TC11002387.hg.1	NA	8.80394e-05	0.00622175	1.62
TC6_dbb_hap3000232.hg.1	1204078	0.000127393	0.00698612	1.62
TC6_mann_hap4000201.hg.1	1204078	0.000127393	0.00698612	1.62
TC6_mcf_hap5000217.hg.1	1204078	0.000127393	0.00698612	1.62
TC6_qbl_hap6000231.hg.1	1204078	0.000127393	0.00698612	1.62
TC11002050.hg.1	NA	0.000148905	0.00734863	1.62
TC17001094.hg.1	TP53	0.000150145	0.0073907	1.62
TC0Y000124.hg.1	NA	0.00018171	0.00804616	1.62
TC07002400.hg.1	NA	0.000264624	0.0095121	1.62
TC15000732.hg.1	CHR	0.000284807	0.00976443	1.62
TC12001545.hg.1	RARG	1.95635e-05	0.00382528	1.61
TC08001682.hg.1	NA	8.46171e-05	0.00616943	1.61
TC01001272.hg.1	NA	0.000105371	0.00658266	1.61
TC09001274.hg.1	NA	0.000113999	0.00675077	1.61
TC13000746.hg.1	NA	0.000113999	0.00675077	1.61
TC6_cox_hap2000253.hg.1	1204078	0.000156726	0.00754971	1.61
TC11001927.hg.1	ZNHIT2	0.000183374	0.00804616	1.61
TC0X002135.hg.1	NA	0.000210232	0.008575	1.61
TC05001231.hg.1	NA	0.000270797	0.00959565	1.61
TC19001283.hg.1	PDE4C	0.00028008	0.00973422	1.61
TC09001589.hg.1	HSPA5	2.8657e-05	0.00420933	1.6
TC01003213.hg.1	NA	8.29978e-05	0.00613274	1.6
TC04001007.hg.1	GRPEL1	8.76811e-05	0.00622086	1.6
TC16001232.hg.1	NA	9.63974e-05	0.00639895	1.6
TC03002753.hg.1	NA	0.000171584	0.00781694	1.6
TC07000681.hg.1	NA	0.000215531	0.00865107	1.6
TC19001282.hg.1	RAB3A	0.000296463	0.00987955	1.6
TC17000704.hg.1	AKAP1	1.55156e-07	0.00107726	1.59
TC06003884.hg.1	NA	1.41351e-05	0.00348591	1.59
TC0X000620.hg.1	BCORL1	3.54771e-05	0.00450149	1.59
TC01000044.hg.1	NA	0.000101782	0.00651186	1.59
TC12000590.hg.1	NA	0.000112396	0.00674257	1.59
TC04000366.hg.1	NA	0.000171719	0.00781806	1.59
TC06002907.hg.1	NA	0.000201543	0.00841249	1.59
TC12002750.hg.1	NA	0.000268536	0.00957914	1.59
TC17000098.hg.1	POLR2A	1.43935e-05	0.00350464	1.58
TC10001444.hg.1	NA	2.36326e-05	0.00412536	1.58
TC17000878.hg.1	NA	0.000149457	0.00737073	1.58
TC17001032.hg.1	CHRNE	0.000181595	0.00804616	1.58
TC12000028.hg.1	FKBP4	0.000228327	0.008861	1.58
TC12002508.hg.1	NA	0.00024288	0.00911631	1.58
TC02005029.hg.1	PCBP1-AS1	3.8391e-06	0.00267536	1.57
TC05001273.hg.1	NA	1.63328e-05	0.00360744	1.57
TC11000576.hg.1	C11orf84	1.63049e-05	0.00360744	1.57
TC17000330.hg.1	TRAF4	1.8398e-05	0.00377175	1.57
TC03002064.hg.1	ABCC5	8.25834e-05	0.00613274	1.57
TC02001223.hg.1	NA	9.98203e-05	0.00647025	1.57
TC0X001352.hg.1	NA	0.000166317	0.00775228	1.57
TC12003285.hg.1	LINC01089	0.000257531	0.00937716	1.57
TC20000316.hg.1	SRSF6	7.16798e-06	0.00293488	1.56
TC09000460.hg.1	NA	2.92154e-05	0.00420933	1.56
TC01002400.hg.1	FAM46B	7.50939e-05	0.00595708	1.56
TC03000097.hg.1	BTD	0.000124851	0.00695622	1.56
TC20001227.hg.1	SRSF6	3.58305e-06	0.00267536	1.55
TC13000298.hg.1	SLAIN1	7.59782e-06	0.00294407	1.55
TC19000971.hg.1	TRIM28	5.92649e-05	0.0054706	1.55
TC14001497.hg.1	BCL11B	7.76702e-05	0.00601364	1.55
TC04001486.hg.1	CAMK2D	9.26989e-05	0.00635317	1.55
TC09002893.hg.1	SHB	0.000127744	0.00699145	1.55
TC02000719.hg.1	NA	0.000166774	0.00776778	1.55
TC02001161.hg.1	SGOL2	0.000217019	0.00868606	1.55
TC16001032.hg.1	SEPHS2	0.000256303	0.00934604	1.55
TC06000368.hg.1	NA	0.000272419	0.00963964	1.55
TC6_ssto_hap7000051.hg.1	NA	0.000272419	0.00963964	1.55
TC19000896.hg.1	RPL28	0.000296445	0.00987955	1.55
TC01002561.hg.1	CITED4	6.40927e-06	0.00292189	1.54
TC01003985.hg.1	IRF2BP2	6.33294e-06	0.00292189	1.54
TC20000210.hg.1	ASXL1	9.69545e-06	0.00313004	1.54
TC16001000.hg.1	NA	7.16738e-05	0.00584353	1.54
TC16001006.hg.1	NA	7.16738e-05	0.00584353	1.54
TC16001026.hg.1	NA	7.16738e-05	0.00584353	1.54
TC01002493.hg.1	SFPQ	8.39497e-05	0.00616628	1.54
TC17001306.hg.1	TLCD1	0.00010574	0.00658266	1.54
TC17002006.hg.1	NA	0.000182105	0.00804616	1.54
TC16002073.hg.1	PHKG2	0.000225311	0.0088189	1.54
TC05003367.hg.1	NA	0.000233988	0.00897311	1.54
TC17001079.hg.1	DVL2	0.000243539	0.00911631	1.54
TC17001554.hg.1	NA	0.000296597	0.00987955	1.54
TC14002090.hg.1	NA	7.34364e-05	0.00588518	1.53
TC09001895.hg.1	NA	0.000205189	0.00849709	1.53
TC06001587.hg.1	CUTA	0.000280306	0.00973422	1.53
TC6_ssto_hap7000176.hg.1	1014433	0.000280306	0.00973422	1.53
TC04002680.hg.1	NA	0.000296363	0.00987955	1.53
TC14000797.hg.1	EIF5	6.01729e-06	0.00292189	1.52
TC12002629.hg.1	NA	8.50489e-05	0.00618341	1.52
TC05001862.hg.1	NDUFA2	0.000109227	0.00668666	1.52
TC01004536.hg.1	NA	0.000116359	0.00677062	1.52
TC02005061.hg.1	C2orf61	0.000151106	0.00742093	1.52
TC21000488.hg.1	NA	0.000182683	0.00804616	1.52
TC07003096.hg.1	NA	0.000204089	0.00848668	1.52
TC02000608.hg.1	PDCL3	0.000226443	0.00882252	1.52
TC18000283.hg.1	NA	0.000256801	0.00935936	1.52
TC11003378.hg.1	NA	0.000280677	0.00973773	1.52
TC03001239.hg.1	NKIRAS1	3.61237e-06	0.00267536	1.51
TC12000373.hg.1	LOC100335030	8.80663e-06	0.00300986	1.51
TC16000247.hg.1	NA	1.36405e-05	0.00348538	1.51
TC16000937.hg.1	NA	1.36405e-05	0.00348538	1.51
TC16000943.hg.1	NA	1.36405e-05	0.00348538	1.51
TC11002729.hg.1	NA	1.87924e-05	0.00381929	1.51
TC02004777.hg.1	CLK1	6.45211e-05	0.00564988	1.51
TC06000257.hg.1	NA	8.2855e-05	0.00613274	1.51
TC12000424.hg.1	KRT18	0.000146731	0.00731817	1.51
TC05000664.hg.1	JADE2	0.000185413	0.00804616	1.51
TC20001268.hg.1	NA	0.000284144	0.00976443	1.51
TC06002166.hg.1	TXLNB	2.90715e-05	0.00420933	1.5
TC22000520.hg.1	NA	0.000103177	0.00656506	1.5
TC19000378.hg.1	NA	0.00010437	0.00657776	1.5
TC03001616.hg.1	ZBTB11	0.000130731	0.00702174	1.5
TC0X001715.hg.1	NA	0.000138337	0.00710038	1.5
TC13000764.hg.1	NA	0.000200009	0.00838154	1.5
TC15002287.hg.1	NA	0.000209002	0.00857445	1.5
TC05000182.hg.1	NA	0.000277885	0.00971122	1.5
TC06001501.hg.1	GNL1	0.000301853	0.00995211	1.5
TC04002423.hg.1	NA	2.76744e-06	0.00267536	1.49
TC12003288.hg.1	ATN1	8.08834e-06	0.00298806	1.49
TC05001244.hg.1	NA	3.70929e-05	0.00459203	1.49
TC05002728.hg.1	NA	6.98186e-05	0.00577913	1.49
TC16000553.hg.1	PLA2G15	7.5563e-05	0.00596744	1.49
TC02001091.hg.1	NA	0.000107087	0.00661368	1.49
TC11002832.hg.1	NA	0.000143479	0.00724039	1.49
TC6_cox_hap2000136.hg.1	5275	0.000290822	0.00983282	1.49
TC01006321.hg.1	CCDC30	5.97786e-06	0.00292189	1.48
TC08001691.hg.1	NA	1.67506e-05	0.00360744	1.48
TC01000567.hg.1	BTBD19	1.78459e-05	0.0037088	1.48
TC11000518.hg.1	CCDC86	3.42437e-05	0.00445077	1.48
TC13000166.hg.1	TSC22D1-AS1	8.88976e-05	0.00622575	1.48
TC08002000.hg.1	NA	0.000114785	0.00675077	1.48
TC19001079.hg.1	SAFB2	0.000115683	0.00676477	1.48
TC10001178.hg.1	NA	0.000159673	0.00758802	1.48
TC11003377.hg.1	NA	0.000183963	0.00804616	1.48
TC20000063.hg.1	MCM8	0.000182092	0.00804616	1.48
TC01002984.hg.1	OVGP1	0.000228327	0.008861	1.48
TC01004670.hg.1	NA	0.000274341	0.00965437	1.48
TC07001656.hg.1	MIR93	0.000295079	0.00987063	1.48
TC01000938.hg.1	SCAR	4.6436e-05	0.00495168	1.47
TC01001169.hg.1	NA	0.000110729	0.00671168	1.47
TC11000910.hg.1	SCAR	0.000118375	0.00681971	1.47
TC07000699.hg.1	D	0.000136271	0.00708298	1.47
TC12000173.hg.1	NA	0.000146919	0.00731838	1.47
TC06001228.hg.1	TUBB2B	0.000153912	0.00747202	1.47
TC02004954.hg.1	BRE	0.000230251	0.00888779	1.47
TC07001530.hg.1	POM121C	6.25977e-06	0.00292189	1.46
TC17000448.hg.1	DUSP14	3.39408e-05	0.00443261	1.46
TC19002637.hg.1	SRRM5	7.49355e-05	0.00595708	1.46
TC12002351.hg.1	LOC100335030	0.000126406	0.00697856	1.46
TC05003407.hg.1	CDKL3	0.000137199	0.00708298	1.46
TC11001914.hg.1	CDC42BPG	0.000154395	0.00748784	1.46
TC6_apd_hap1000120.hg.1	1199120	0.00028722	0.00978108	1.46
TC6_dbb_hap3000216.hg.1	1199120	0.00028722	0.00978108	1.46
TC6_cox_hap2000238.hg.1	1199120	0.000293492	0.00984698	1.46
TC03000050.hg.1	NA	8.08179e-07	0.00203845	1.45
TC17000563.hg.1	C17orf53	6.10559e-06	0.00292189	1.45
TC03000040.hg.1	CPNE9	8.12923e-06	0.00298806	1.45
TC02003839.hg.1	NA	1.18416e-05	0.00335222	1.45
TC20001313.hg.1	NA	1.92924e-05	0.00382528	1.45
TC02002859.hg.1	NCL	2.79298e-05	0.00420933	1.45
TC01003729.hg.1	PLEKHA6	3.76909e-05	0.00462274	1.45
TC02001002.hg.1	NA	3.97942e-05	0.00470084	1.45
TC03003379.hg.1	UCN2	6.85516e-05	0.00572433	1.45
TC05003029.hg.1	NA	7.94488e-05	0.00605278	1.45
TC09001259.hg.1	NA	0.000109039	0.00668298	1.45
TC01004143.hg.1	NA	0.000114456	0.00675077	1.45
TC01003331.hg.1	MEX3A	0.000129578	0.00699145	1.45
TC07001123.hg.1	RSPH10B2	0.000170417	0.00780577	1.45
TC16002043.hg.1	NPIPA1	0.000170857	0.00780577	1.45
TC05002854.hg.1	NA	0.000185682	0.00804616	1.45
TC20000256.hg.1	SPAG4	0.000302007	0.00995253	1.45
TC17002921.hg.1	LOC146880	1.22008e-05	0.00335222	1.44
TC16000079.hg.1	LOC652276	2.93065e-05	0.00420933	1.44
TC07001683.hg.1	VGF	9.22107e-05	0.00633176	1.44
TC15002364.hg.1	NA	0.000124022	0.0069471	1.44
TC03000309.hg.1	SEMA3B	0.000172355	0.00783685	1.44
TC15000692.hg.1	GOLGA6C	0.000245512	0.00915614	1.44
TC12000359.hg.1	NA	3.18784e-05	0.00430059	1.43
TC11001909.hg.1	RASGRP2	4.00098e-05	0.00471841	1.43
TC18000846.hg.1	NA	5.09571e-05	0.00509737	1.43
TC07001486.hg.1	TYW1B	5.97917e-05	0.00548843	1.43
TC19000028.hg.1	ABCA7	8.59368e-05	0.00620429	1.43
TC02004313.hg.1	NA	9.45106e-05	0.00638581	1.43
TC17001118.hg.1	MYH10	0.000116312	0.00677062	1.43
TC02000405.hg.1	NA	0.000143273	0.00724039	1.43
TC19000232.hg.1	CALR	0.000143631	0.00724039	1.43
TC16002097.hg.1	NPIPA1	0.000162756	0.00765896	1.43
TC12002077.hg.1	HCAR1	0.00018353	0.00804616	1.43
TC0X000362.hg.1	EFNB1	0.000266076	0.00953156	1.43
TC05001083.hg.1	TRIM41	0.000303503	0.00996068	1.43
TC07000430.hg.1	POM121	3.01484e-08	0.000750862	1.42
TC12001261.hg.1	GSG1	1.13065e-06	0.00209833	1.42
TC12002081.hg.1	ABCB9	7.31268e-06	0.00293488	1.42
TC14000775.hg.1	NA	7.02943e-06	0.00293488	1.42
TC08000170.hg.1	SLC39A14	5.63328e-05	0.00530408	1.42
TC07003093.hg.1	DPY19L2P2	6.51327e-05	0.00564988	1.42
TC09000696.hg.1	NA	0.000108301	0.00665305	1.42
TC01006319.hg.1	SH3D21	0.00012664	0.00697856	1.42
TC16000773.hg.1	PKD1	0.000148564	0.00733696	1.42
TC07001514.hg.1	GTF2IRD2	0.000161903	0.00764249	1.42
TC16000364.hg.1	SETD1A	0.000173561	0.00786703	1.42
TC02004338.hg.1	NA	0.000176967	0.00794415	1.42
TC01003910.hg.1	MRPL55	0.000185334	0.00804616	1.42
TC21000154.hg.1	CHAF1B	0.000223855	0.00880477	1.42
TC03001957.hg.1	SCAR	0.000226821	0.00882299	1.42
TC15002765.hg.1	ANKDD1A	0.000249713	0.00923951	1.42
TC11001155.hg.1	NA	4.03188e-06	0.00275149	1.41
TC01002658.hg.1	ORC1	3.59962e-05	0.00452506	1.41
TC20000939.hg.1	ADNP	5.98472e-05	0.00548843	1.41
TC09001907.hg.1	NA	9.04861e-05	0.00629331	1.41
TC12001566.hg.1	CBX5	0.000112854	0.00674477	1.41
TC05000778.hg.1	NA	0.000152538	0.00745783	1.41
TC20000153.hg.1	NXT1	0.000152538	0.00745783	1.41
TC08000346.hg.1	MCM4	0.000171007	0.00780577	1.41
TC03002799.hg.1	NA	0.00026117	0.0094776	1.41
TC07003332.hg.1	TRIM74	0.000273782	0.00964914	1.41
TC05000362.hg.1	NA	0.00028184	0.00975292	1.41
TC16000674.hg.1	MAP1LC3B	0.000293562	0.00984698	1.41
TC01003341.hg.1	MEF2D	0.000298203	0.00988725	1.41
TC11000931.hg.1	NA	3.22867e-05	0.00433607	1.4
TC06003592.hg.1	NA	8.6468e-05	0.00620429	1.4
TC13001657.hg.1	NA	0.000123434	0.0069357	1.4
TC07001717.hg.1	DPY19L2P2	0.000164674	0.00771648	1.4
TC04000489.hg.1	NA	0.000195457	0.00827958	1.4
TC14001313.hg.1	PGF	0.000274839	0.00966706	1.4
TC07000585.hg.1	NA	0.000290756	0.00983282	1.4
TC15002279.hg.1	NA	0.000297315	0.00987955	1.4
TC06001696.hg.1	KCNK5	1.3015e-06	0.00213454	1.39
TC03003185.hg.1	NA	0.000105259	0.00658266	1.39
TC03001284.hg.1	NA	0.000137596	0.00708298	1.39
TC06001004.hg.1	NA	4.18625e-05	0.0048161	1.38
TC0X001405.hg.1	ZNF75D	6.23786e-05	0.00557231	1.38
TC06000216.hg.1	NA	9.78512e-05	0.00642567	1.38
TC06001371.hg.1	NA	9.78512e-05	0.00642567	1.38
TC04000615.hg.1	NA	0.000144578	0.00726734	1.38
TC03000180.hg.1	C3orf35	0.000238954	0.00906659	1.38
TC09001417.hg.1	TEX10	0.000246806	0.00918494	1.38
TC05002422.hg.1	NA	0.000270019	0.00958611	1.38
TC15000693.hg.1	GOLGA6D	0.00028099	0.00973773	1.38
TC15002414.hg.1	NA	3.00527e-06	0.00267536	1.37
TC06003591.hg.1	NA	2.19307e-05	0.00395597	1.37
TC11002390.hg.1	HSPA8	2.87697e-05	0.00420933	1.37
TC05001612.hg.1	NA	9.47145e-05	0.00638581	1.37
TC16000893.hg.1	NA	0.000116956	0.00679412	1.37
TC09000856.hg.1	TUBBP5	0.000185259	0.00804616	1.37
TC04001275.hg.1	NA	0.000205465	0.00850008	1.37
TC05000942.hg.1	NPM1	0.000218178	0.008711	1.37
TC04001886.hg.1	NA	0.000254207	0.0093123	1.37
TC07001494.hg.1	NA	0.000293705	0.00984698	1.37
TC10002144.hg.1	NA	2.89758e-06	0.00267536	1.36
TC01002080.hg.1	HES4	2.49088e-05	0.00413884	1.36
TC11000715.hg.1	MYEOV	6.33267e-05	0.00560825	1.36
TC22001452.hg.1	TUBA8	6.52461e-05	0.00565276	1.36
TC06002292.hg.1	CAHM	8.2038e-05	0.00613274	1.36
TC03000319.hg.1	MANF	8.60666e-05	0.00620429	1.36
TC01002826.hg.1	SYDE2	0.000140418	0.00716334	1.36
TC14000937.hg.1	NA	0.00015937	0.00758111	1.36
TC22000836.hg.1	CENPM	0.000201932	0.00842136	1.36
TC09001209.hg.1	ZFAND5	0.000203792	0.00848408	1.36
TC02005025.hg.1	GPR75	0.000260816	0.00947633	1.36
TC19001236.hg.1	DDX39A	0.000265676	0.00953108	1.36
TC01005072.hg.1	NA	3.97861e-05	0.00470084	1.35
TC11003487.hg.1	BSCL2	6.92715e-05	0.0057541	1.35
TC14000932.hg.1	NA	0.000123467	0.0069357	1.35
TC02000500.hg.1	TMSB10	0.000131868	0.00705725	1.35
TC02001380.hg.1	NA	0.000133324	0.00708298	1.35
TC06000590.hg.1	GNMT	3.10752e-05	0.00426628	1.34
TC04002948.hg.1	MGARP	4.99534e-05	0.00502548	1.34
TC05002108.hg.1	DBN1	0.000153596	0.00747202	1.34
TC01001549.hg.1	NA	0.000282811	0.00975292	1.34
TC02000057.hg.1	RRM2	0.000302496	0.00995662	1.34
TC10000759.hg.1	SUFU	9.85893e-07	0.00203845	1.33
TC01000830.hg.1	LMO4	3.58358e-05	0.00451361	1.33
TC16000076.hg.1	AMDHD2	7.10912e-05	0.00583652	1.33
TC09002104.hg.1	NA	7.13417e-05	0.00584347	1.33
TC14002041.hg.1	NA	0.000117534	0.00679854	1.33
TC11000032.hg.1	PNPLA2	0.00012863	0.00699145	1.33
TC16000586.hg.1	NA	0.000195384	0.00827958	1.33
TC12003246.hg.1	MYL6B	0.000287869	0.00978108	1.33
TC10002878.hg.1	NA	0.000295385	0.00987272	1.33
TC01003994.hg.1	B3GALNT2	1.51188e-05	0.00356597	1.32
TC19002364.hg.1	NA	4.11051e-05	0.0047915	1.32
TC05003394.hg.1	NA	4.2792e-05	0.00485961	1.32
TC12002328.hg.1	NA	0.000147261	0.00732388	1.32
TC17000907.hg.1	ENGASE	0.000153238	0.00746879	1.32
TC01000138.hg.1	NA	0.000240634	0.00907947	1.32
TC04000817.hg.1	NA	0.000240409	0.00907947	1.32
TC09000195.hg.1	NPR2	0.000261153	0.0094776	1.32
TC19001003.hg.1	GAMT	0.000261389	0.0094776	1.32
TC01004762.hg.1	POU5F1P4	1.77603e-05	0.0037088	1.31
TC0X002294.hg.1	NA	3.53686e-05	0.00450149	1.31
TC09000076.hg.1	NA	4.82275e-05	0.0049703	1.31
TC09000808.hg.1	NA	6.63971e-05	0.00571039	1.31
TC03001398.hg.1	QRICH1	8.54767e-05	0.00619956	1.31
TC19000035.hg.1	C19orf24	9.08852e-05	0.00630236	1.31
TC09001414.hg.1	STX17-AS1	9.95848e-05	0.00646137	1.31
TC22001007.hg.1	NA	0.000113864	0.00675077	1.31
TC15001562.hg.1	CILP	0.000143376	0.00724039	1.31
TC07001590.hg.1	NA	0.00015936	0.00758111	1.31
TC19002317.hg.1	NA	0.00020685	0.00851794	1.31
TC15001359.hg.1	NA	0.000269232	0.00958543	1.31
TC02001460.hg.1	NA	0.000302829	0.00995662	1.31
TC11002107.hg.1	WNT11	3.78198e-06	0.00267536	1.3
TC19001456.hg.1	NPHS1	8.00953e-05	0.00608026	1.3
TC09002481.hg.1	NA	0.000109967	0.00670984	1.3
TC03003334.hg.1	DGKG	0.000169033	0.00779572	1.3
TC05000698.hg.1	FAM53C	0.000191275	0.00820515	1.3
TC01001315.hg.1	SLC25A44	0.000241381	0.00908859	1.3
TC12000811.hg.1	EID3	0.000260161	0.00946228	1.3
TC20000211.hg.1	NA	0.000270091	0.00958611	1.3
TC22000221.hg.1	SMTN	0.000277696	0.00971122	1.3
TC09001585.hg.1	SCAI	0.000291778	0.00984427	1.3
TC05002592.hg.1	NA	1.341e-06	0.00214935	1.29
TC12002097.hg.1	SCARB1	4.43145e-06	0.00284109	1.29
TC03003333.hg.1	ETV5	1.1956e-05	0.00335222	1.29
TC19000759.hg.1	MYBPC2	2.30981e-05	0.00409442	1.29
TC01001497.hg.1	NA	3.11915e-05	0.00427129	1.29
TC15002354.hg.1	NA	8.30707e-05	0.00613274	1.29
TC01000550.hg.1	ST3GAL3	0.000105196	0.00658266	1.29
TC16001834.hg.1	SMG1P2	0.000125475	0.00696212	1.29
TC19001592.hg.1	CADM4	0.000165155	0.00772098	1.29
TC01000418.hg.1	TMEM39B	0.000173298	0.00786455	1.29
TC15000643.hg.1	NA	0.000223186	0.00880477	1.29
TC17001661.hg.1	PHOSPHO1	0.000297022	0.00987955	1.29
TC17001139.hg.1	PIRT	5.88969e-06	0.00292189	1.28
TC18000511.hg.1	CFAP53	1.68535e-05	0.00360744	1.28
TC02004394.hg.1	NA	5.72485e-05	0.00534039	1.28
TC17000492.hg.1	RAPGEFL1	6.85546e-05	0.00572433	1.28
TC14000349.hg.1	TOMM20L	9.95917e-05	0.00646137	1.28
TC6_cox_hap2000164.hg.1	25262	0.000110492	0.00670984	1.28
TC6_dbb_hap3000153.hg.1	25262	0.000110492	0.00670984	1.28
TC6_mann_hap4000141.hg.1	25262	0.000110492	0.00670984	1.28
TC6_mcf_hap5000141.hg.1	25262	0.000110492	0.00670984	1.28
TC09002375.hg.1	NA	0.000112531	0.00674257	1.28
TC01002409.hg.1	AHDC1	0.000127625	0.00699145	1.28
TC16002105.hg.1	NA	0.000134597	0.00708298	1.28
TC09000736.hg.1	ASS1	0.000155569	0.00751969	1.28
TC08000715.hg.1	NA	0.000174393	0.00786866	1.28
TC01002541.hg.1	PABPC4	0.000178689	0.00799092	1.28
TC03000086.hg.1	NA	0.000205048	0.00849709	1.28
TC19001611.hg.1	NA	0.000223551	0.00880477	1.28
TC05002884.hg.1	NA	0.000225446	0.0088189	1.28
TC01000976.hg.1	NA	0.000245375	0.00915614	1.28
TC07001082.hg.1	MICALL2	0.000252413	0.00928579	1.28
TC14001054.hg.1	NA	0.000283015	0.00975517	1.28
TC18000045.hg.1	TWSG1	0.000290865	0.00983282	1.28
TC16001839.hg.1	NA	0.000294546	0.00986338	1.28
TC07003396.hg.1	TRRAP	7.74375e-06	0.00297186	1.27
TC03001660.hg.1	CFAP44	3.28403e-05	0.0043698	1.27
TC06001213.hg.1	GMDS	8.1437e-05	0.00612972	1.27
TC21000557.hg.1	NA	8.55349e-05	0.00619956	1.27
TC03001154.hg.1	PRRT3	9.19024e-05	0.00632316	1.27
TC07002281.hg.1	NA	9.61677e-05	0.00639895	1.27
TC6_qbl_hap6000156.hg.1	25262	0.00010709	0.00661368	1.27
TC6_ssto_hap7000136.hg.1	25262	0.00010709	0.00661368	1.27
TC17002880.hg.1	NME1	0.00017438	0.00786866	1.27
TC06001535.hg.1	LY6G5C	0.000185522	0.00804616	1.27
TC11002726.hg.1	SLC22A20	0.000185139	0.00804616	1.27
TC20000334.hg.1	PKIG	0.000181365	0.00804616	1.27
TC19002644.hg.1	KCNJ14	0.00018684	0.00808374	1.27
TC16002103.hg.1	SMG1P2	0.000187438	0.00809473	1.27
TC04000681.hg.1	NA	0.000223829	0.00880477	1.27
TC02000778.hg.1	GYPC	0.000267919	0.00956965	1.27
TC12000986.hg.1	SNRNP35	0.000282266	0.00975292	1.27
TC19000216.hg.1	ZNF788	0.000283256	0.00975869	1.27
TC19002271.hg.1	NA	0.000285522	0.00976994	1.27
TC19000012.hg.1	FSTL3	0.00029161	0.00984427	1.27
TC20000540.hg.1	NA	0.000300122	0.00992754	1.27
TC14002196.hg.1	LTB4R	2.24767e-05	0.00402316	1.26
TC22000429.hg.1	NA	4.41711e-05	0.00490563	1.26
TC12000985.hg.1	KMT5A	6.50754e-05	0.00564988	1.26
TC21000515.hg.1	NA	9.67208e-05	0.00639895	1.26
TC12002686.hg.1	NA	0.000210865	0.00858207	1.26
TC16000310.hg.1	ATP2A1	0.000226072	0.0088189	1.26
TC19002628.hg.1	PIK3R2	0.000231734	0.00891091	1.26
TC22000258.hg.1	MIR3909	0.000252152	0.00928579	1.26
TC16001025.hg.1	SMG1P5	0.000265202	0.00952283	1.26
TC18000564.hg.1	DSEL	5.83417e-06	0.00292189	1.25
TC12003031.hg.1	NA	4.89891e-05	0.00498536	1.25
TC22000099.hg.1	NA	7.90576e-05	0.00604425	1.25
TC01000096.hg.1	CAMTA1	9.46974e-05	0.00638581	1.25
TC11002781.hg.1	NA	0.000106408	0.00660465	1.25
TC07003062.hg.1	NA	0.000130068	0.00699145	1.25
TC19001289.hg.1	ISY	0.000142206	0.00720975	1.25
TC01000335.hg.1	ZNF593	0.000162795	0.00765896	1.25
TC01006211.hg.1	NA	0.000169257	0.00779572	1.25
TC16000999.hg.1	NA	0.000180372	0.00804426	1.25
TC10001221.hg.1	NA	0.000184532	0.00804616	1.25
TC12000826.hg.1	TMEM263	0.000183486	0.00804616	1.25
TC15001306.hg.1	DUOXA1	0.000223739	0.00880477	1.25
TC05002534.hg.1	NA	0.000242543	0.00911288	1.25
TC11000827.hg.1	CAPN5	0.000264639	0.0095121	1.25
TC14001157.hg.1	NA	0.000292531	0.00984698	1.25
TC17001800.hg.1	DDX5	0.000300026	0.00992754	1.25
TC12001048.hg.1	NA	1.63521e-05	0.00360744	1.24
TC20000440.hg.1	NA	6.04156e-05	0.0055042	1.24
TC20000198.hg.1	TPX2	6.16627e-05	0.00554406	1.24
TC14001477.hg.1	SNHG10	0.000146314	0.00731602	1.24
TC12002691.hg.1	NA	0.000173193	0.00786455	1.24
TC02001394.hg.1	PTMA	0.00020996	0.008575	1.24
TC09000160.hg.1	NA	0.000212767	0.00862334	1.24
TC09000944.hg.1	NA	0.00021343	0.00862334	1.24
TC16000421.hg.1	NA	0.000215065	0.00865074	1.24
TC07002384.hg.1	NA	0.000237479	0.00905282	1.24
TC08000213.hg.1	ESCO2	0.000252544	0.00928579	1.24
TC11001026.hg.1	ZBTB16	0.000301189	0.00994417	1.24
TC17002206.hg.1	NA	0.000305466	0.00999183	1.24
TC20001351.hg.1	FLJ16779	1.3748e-05	0.00348591	1.23
TC0X000577.hg.1	ZCCHC12	1.78747e-05	0.0037088	1.23
TC13001404.hg.1	NA	6.77381e-05	0.00572107	1.23
TC14000140.hg.1	PSMB11	0.000221427	0.00877778	1.23
TC09000823.hg.1	MIR4292	0.000269209	0.00958543	1.23
TC17001682.hg.1	COL1A1	9.98832e-06	0.00318155	1.22
TC22001061.hg.1	NA	2.19331e-05	0.00395597	1.22
TC01002402.hg.1	NA	3.71801e-05	0.00459203	1.22
TC19001394.hg.1	RHPN2	5.30152e-05	0.00519276	1.22
TC22001409.hg.1	NA	6.57553e-05	0.00568292	1.22
TC04000080.hg.1	SORCS2	0.0001483	0.00733696	1.22
TC03001442.hg.1	RRP9	0.000185069	0.00804616	1.22
TC22000618.hg.1	NA	0.000204746	0.00849537	1.22
TC02003329.hg.1	NA	0.000213282	0.00862334	1.22
TC04002257.hg.1	NA	0.00022749	0.00883926	1.22
TC21000163.hg.1	DSCR9	0.000249629	0.00923951	1.22
TC16000096.hg.1	THOC6	0.000270605	0.00959565	1.22
TC09001735.hg.1	MIR4673	0.000284023	0.00976443	1.22
TC19001984.hg.1	NA	0.000285766	0.00977357	1.22
TC02000643.hg.1	NA	4.87706e-05	0.0049703	1.21
TC02004348.hg.1	NA	5.23195e-05	0.00514606	1.21
TC18000288.hg.1	MYOM1	8.83288e-05	0.00622299	1.21
TC08002614.hg.1	ZNF395	0.000128667	0.00699145	1.21
TC18000576.hg.1	NA	0.000228697	0.008861	1.21
TC14000539.hg.1	NA	0.000254321	0.0093123	1.21
TC19000894.hg.1	KMT5C	0.000269664	0.00958543	1.21
TC12000889.hg.1	RITA1	0.000292209	0.00984546	1.21
TC19000804.hg.1	ERVV-1	6.17646e-06	0.00292189	1.2
TC11000379.hg.1	NA	2.72895e-05	0.00420205	1.2
TC22000898.hg.1	NA	4.03922e-05	0.00474764	1.2
TC02000054.hg.1	GRHL1	0.0001481	0.00733696	1.2
TC20000215.hg.1	DNMT3B	0.000161286	0.00762359	1.2
TC14001536.hg.1	LINC00605	0.00019859	0.00835925	1.2
TC17001881.hg.1	GALK1	0.000254092	0.0093123	1.2
TC03001692.hg.1	HGD	0.000298975	0.00990819	1.2
TC19001883.hg.1	ZNF787	0.00030532	0.00999183	1.2
TC05001698.hg.1	NA	2.20679e-05	0.00397013	1.19
TC08000445.hg.1	NA	5.86667e-05	0.00542447	1.19
TC01002331.hg.1	NA	8.47692e-05	0.00616943	1.19
TC17000250.hg.1	SPECC1	9.71067e-05	0.00640877	1.19
TC01000518.hg.1	KCNQ4	0.000135002	0.00708298	1.19
TC19000426.hg.1	DPY19L3	0.000246691	0.00918494	1.19
TC12002141.hg.1	NA	2.69325e-05	0.00420205	1.18
TC13000855.hg.1	KDELC1	3.70935e-05	0.00459203	1.18
TC06003308.hg.1	NA	8.90786e-05	0.00622606	1.18
TC10001834.hg.1	NA	9.15553e-05	0.00631922	1.18
TC19001685.hg.1	NA	9.51276e-05	0.00639895	1.18
TC10002544.hg.1	NA	0.000120702	0.00687879	1.18
TC09000386.hg.1	NA	0.000131992	0.00705725	1.18
TC01006297.hg.1	CDK11A	0.000243538	0.00911631	1.18
TC03001476.hg.1	ESRG	0.000295183	0.00987063	1.18
TC13000509.hg.1	NA	0.00030545	0.00999183	1.18
TC13000460.hg.1	N6AMT2	6.85884e-05	0.00572433	1.17
TC0X001304.hg.1	NA	0.000123622	0.0069357	1.17
TC13000309.hg.1	NA	0.000211262	0.00859043	1.17
TC02000140.hg.1	D	0.000251796	0.00928579	1.17
TC21000147.hg.1	NA	0.000279854	0.00973422	1.17
TC05002816.hg.1	NA	0.000280897	0.00973773	1.17
TC11000656.hg.1	KLC2	4.86286e-05	0.0049703	1.16
TC02002796.hg.1	RESP18	8.27858e-05	0.00613274	1.16
TC08000299.hg.1	ADAM32	8.6596e-05	0.00620429	1.16
TC14001461.hg.1	ASB2	0.000117234	0.00679793	1.16
TC08000903.hg.1	NA	0.000152842	0.00745987	1.16
TC09002672.hg.1	NA	0.00020796	0.00854658	1.16
TC02004771.hg.1	NA	0.000288667	0.00979471	1.16
TC12000371.hg.1	D	0.000122021	0.00689449	1.15
TC17002152.hg.1	EFCAB5	0.000124875	0.00695622	1.15
TC16001915.hg.1	NA	0.000171462	0.00781694	1.15
TC14000834.hg.1	PACS2	0.00024318	0.00911631	1.15
TC19000685.hg.1	ZNF114	0.000262072	0.00948113	1.15
TC22000208.hg.1	CCDC157	0.000261931	0.00948113	1.15
TC03003350.hg.1	CLEC3B	0.000287928	0.00978108	1.15
TC01004227.hg.1	NA	2.04309e-05	0.00385254	1.14
TC10001824.hg.1	NA	9.93027e-05	0.00646137	1.14
TC12003051.hg.1	TTC41P	0.00010035	0.00648078	1.14
TC10002859.hg.1	NA	0.00018566	0.00804616	1.14
TC13000433.hg.1	LINC00452	0.000289689	0.00981728	1.14
TC14001617.hg.1	NA	8.00043e-05	0.00607989	1.13
TC11000207.hg.1	NA	9.03207e-05	0.00629331	1.13
TC05003235.hg.1	LOC553103	0.000133347	0.00708298	1.13
TC01005636.hg.1	NA	0.00015109	0.00742093	1.13
TC15001772.hg.1	GOLGA2P7	0.00021588	0.00865773	1.13
TC05000386.hg.1	BHMT2	0.000292021	0.00984427	1.13
TC11001425.hg.1	DKK3	3.01591e-06	0.00267536	1.12
TC18000157.hg.1	LINC00907	2.32232e-05	0.00409442	1.12
TC11001247.hg.1	SLC25A22	0.000240272	0.00907947	1.12
TC01001637.hg.1	C1orf53	0.000305335	0.00999183	1.12
TC15000637.hg.1	NA	1.54949e-05	0.00358269	1.11
TC10000914.hg.1	MIR4484	2.47956e-05	0.00413884	1.11
TC12001279.hg.1	RERG	8.1243e-05	0.00612972	1.11
TC06002458.hg.1	NA	0.000109931	0.00670984	1.11
TC15002675.hg.1	NA	0.000167782	0.00778303	1.11
TC06001749.hg.1	LRRC73	0.000262067	0.00948113	1.11
TC01001430.hg.1	NUF2	8.21263e-05	0.00613274	1.1
TC06002487.hg.1	NA	0.000159383	0.00758111	1.1
TC02000077.hg.1	NA	0.000181888	0.00804616	1.1
TC11002493.hg.1	NA	0.000209823	0.008575	1.1
TC02001661.hg.1	DTNB	0.000305432	0.00999183	1.09
TC22001017.hg.1	NA	3.18932e-05	0.00430059	1.08
TC01001039.hg.1	HSD3B2	0.000290291	0.00982822	1.08
TC11001967.hg.1	MRPL11	0.000225567	0.0088189	0.9
TC22000283.hg.1	GGA1	0.000187377	0.00809473	0.87
TC01006388.hg.1	RBM34	0.000145873	0.00730639	0.86
TC11001173.hg.1	DCPS	0.000191632	0.00820962	0.86
TC0X002079.hg.1	NA	0.000245452	0.00915614	0.86
TC01002351.hg.1	HMGCL	1.13231e-05	0.00332062	0.85
TC19002278.hg.1	NA	7.84788e-05	0.00603588	0.85
TC01003898.hg.1	LIN9	0.000156062	0.00752802	0.85
TC10001394.hg.1	MICU1	3.17053e-05	0.00429992	0.84
TC11000644.hg.1	MUS81	7.89423e-05	0.00604425	0.84
TC16001896.hg.1	NA	0.00027972	0.00973422	0.84
TC10001173.hg.1	CUL2	4.16667e-05	0.0048161	0.83
TC03000717.hg.1	UBA5	4.76406e-05	0.0049703	0.83
TC03000362.hg.1	CCDC66	0.000100744	0.00649431	0.83
TC03001990.hg.1	NA	0.000167954	0.00778303	0.83
TC22001326.hg.1	NA	0.000226215	0.0088189	0.83
TC12001931.hg.1	LOC728739	0.000293216	0.00984698	0.83
TC0X001067.hg.1	HUWE1	1.59797e-07	0.00107726	0.82
TC02002797.hg.1	DNPEP	2.27308e-05	0.00405834	0.82
TC12002358.hg.1	LETMD1	7.25972e-05	0.00586992	0.82
TC10000485.hg.1	VDAC2	0.000112491	0.00674257	0.82
TC08002163.hg.1	TMED10P1	0.000277237	0.00970785	0.82
TC01003329.hg.1	SSR2	0.000293917	0.00984698	0.82
TC19000577.hg.1	HNRNPUL1	1.21589e-05	0.00335222	0.81
TC14002343.hg.1	NEDD8	1.41368e-05	0.00348591	0.81
TC03001323.hg.1	SEC22C	8.21716e-05	0.00613274	0.81
TC12003286.hg.1	DIABLO	9.67632e-05	0.00639895	0.81
TC07001860.hg.1	ZC3HC1	0.000120754	0.00687879	0.81
TC01000355.hg.1	NUDC	0.000188838	0.00812039	0.81
TC20000088.hg.1	BTBD3	0.000192063	0.00820962	0.81
TC16001246.hg.1	CMTR2	0.000201595	0.00841249	0.81
TC10000240.hg.1	CCNY	0.000215278	0.00865074	0.81
TC16000216.hg.1	C16orf62	0.000228819	0.008861	0.81
TC16001136.hg.1	FAM192A	2.71178e-05	0.00420205	0.8
TC6_cox_hap2000105.hg.1	2931	4.80876e-05	0.0049703	0.8
TC11002071.hg.1	COA4	5.34905e-05	0.00519848	0.8
TC01002147.hg.1	ICMT	0.000154486	0.00748784	0.8
TC06001755.hg.1	MRPS18A	0.000197065	0.00833192	0.8
TC07001054.hg.1	UBE3C	0.000233072	0.00894771	0.8
TC02005011.hg.1	GIGYF2	0.000237643	0.00905418	0.8
TC6_dbb_hap3000035.hg.1	1031722	7.73924e-05	0.00601096	0.79
TC6_qbl_hap6000035.hg.1	1031722	7.73924e-05	0.00601096	0.79
TC6_ssto_hap7000035.hg.1	1031722	7.73924e-05	0.00601096	0.79
PSR17013123.hg.1	NA	9.16547e-05	0.00631922	0.79
TC6_mann_hap4000089.hg.1	2931	9.90483e-05	0.00646137	0.79
TC6_qbl_hap6000096.hg.1	2931	9.90483e-05	0.00646137	0.79
TC06000344.hg.1	ATAT1	0.000101441	0.00650357	0.79
TC6_mann_hap4000037.hg.1	1031722	0.000101441	0.00650357	0.79
TC6_mcf_hap5000029.hg.1	1031722	0.000101441	0.00650357	0.79
TC06000415.hg.1	RING1	0.000103622	0.00656506	0.79
TC6_dbb_hap3000097.hg.1	2931	0.000103622	0.00656506	0.79
TC6_mcf_hap5000090.hg.1	2931	0.000103622	0.00656506	0.79
TC12000825.hg.1	RIC8B	0.000104869	0.00658266	0.79
TC19001021.hg.1	AP3D1	0.00011273	0.00674308	0.79
TC02002398.hg.1	GTDC1	0.000117347	0.00679793	0.79
TC01002580.hg.1	EB	0.000124184	0.00695066	0.79
TC11000036.hg.1	AP2A2	0.000184664	0.00804616	0.79
TC11000871.hg.1	C11orf73	0.000215509	0.00865107	0.79
TC11003343.hg.1	TIMM8B	0.000264532	0.0095121	0.79
TC07001408.hg.1	CHCHD2	2.74582e-06	0.00267536	0.78
TC17002260.hg.1	NA	6.69588e-05	0.00572107	0.78
TC6_cox_hap2000042.hg.1	1031722	0.000108427	0.00665503	0.78
TC12002004.hg.1	MED13L	0.000134847	0.00708298	0.78
TC19001532.hg.1	AKT2	0.00013662	0.00708298	0.78
TC06000640.hg.1	CENPQ	0.000157671	0.00756424	0.78
TC01006352.hg.1	MYCBP	0.000160727	0.00761246	0.78
TC14001528.hg.1	CINP	0.000185072	0.00804616	0.78
TC12001554.hg.1	CALCOCO1	0.000239542	0.00907262	0.78
TC01001909.hg.1	COG2	9.08744e-07	0.00203845	0.77
TC07000671.hg.1	ARMC10	1.12412e-05	0.00332062	0.77
TC12000089.hg.1	COPS7A	6.81256e-05	0.00572433	0.77
TC16000816.hg.1	ZSCAN32	0.000105944	0.00658864	0.77
TC06000144.hg.1	MRS2	0.000110778	0.00671168	0.77
TC04000459.hg.1	MRPS18C	0.000124652	0.00695479	0.77
TC04000819.hg.1	TMA16	0.000127068	0.00698612	0.77
TC08001583.hg.1	NA	0.000131937	0.00705725	0.77
TC01000776.hg.1	ACADM	0.00014016	0.00716334	0.77
TC02000615.hg.1	CNOT11	0.000191872	0.00820962	0.77
TC14002296.hg.1	CTAGE5	0.000197488	0.00833749	0.77
TC12001278.hg.1	ARHGDIB	0.000285493	0.00976994	0.77
PSR16017892.hg.1	NA	0.000288901	0.00979528	0.77
TC10000863.hg.1	FAM45A	2.10918e-05	0.00387882	0.76
TC01005886.hg.1	NA	2.56691e-05	0.00416995	0.76
TC08001378.hg.1	C8orf59	2.82251e-05	0.00420933	0.76
TC08000278.hg.1	PROSC	3.23409e-05	0.00433607	0.76
TC05000301.hg.1	CDK7	3.27144e-05	0.00436128	0.76
TC03002352.hg.1	CCDC66	7.40528e-05	0.00592784	0.76
TC22000385.hg.1	ATXN10	9.80914e-05	0.0064317	0.76
TC17000981.hg.1	PRPF8	0.000111989	0.00673871	0.76
TC02001020.hg.1	DCAF17	0.000129501	0.00699145	0.76
TC07003294.hg.1	METTL2B	0.000168865	0.00779572	0.76
TC07000545.hg.1	AKAP9	0.000197722	0.00833969	0.76
TC01004581.hg.1	NA	0.000224592	0.00881609	0.76
TC08000084.hg.1	MTMR9	0.000242898	0.00911631	0.76
TC10000764.hg.1	WBP1L	0.000251588	0.00928454	0.76
TC20000428.hg.1	CSTF1	0.000255389	0.0093272	0.76
TC18000017.hg.1	MYL12B	0.000278836	0.00972923	0.76
TC08000125.hg.1	ZDHHC2	2.61398e-05	0.00420205	0.75
TC02002697.hg.1	NDUFS1	5.86115e-05	0.00542447	0.75
TC10001615.hg.1	C10orf76	0.000104086	0.00657239	0.75
TC08001765.hg.1	ZNF252P	0.000113016	0.00674488	0.75
TC09001378.hg.1	ZNF510	0.000120996	0.00688005	0.75
TC07000693.hg.1	BCAP29	0.000164953	0.00772098	0.75
TC05000234.hg.1	SKIV2L2	0.000180452	0.00804426	0.75
TC04002958.hg.1	NA	0.000190879	0.00819316	0.75
TC07000552.hg.1	VPS50	0.000199703	0.00838154	0.75
TC19002020.hg.1	NA	0.000264334	0.0095121	0.75
TC05001149.hg.1	FASTKD3	2.49525e-06	0.00267536	0.74
TC01003813.hg.1	ANGEL2	2.01139e-05	0.00383377	0.74
TC07003407.hg.1	SHFM1	4.8432e-05	0.0049703	0.74
TC13000570.hg.1	ALG5	5.35926e-05	0.00519848	0.74
TC11002011.hg.1	MRPL21	6.01094e-05	0.00549106	0.74
TC06002699.hg.1	NA	6.21416e-05	0.0055685	0.74
TC01000344.hg.1	DHDDS	6.83286e-05	0.00572433	0.74
TC12001448.hg.1	ZNF641	0.000103499	0.00656506	0.74
TC03000992.hg.1	EIF2B5	0.00012067	0.00687879	0.74
TC17000188.hg.1	TRPV2	0.00014118	0.0071784	0.74
TC12000691.hg.1	C12orf29	0.000144412	0.00726734	0.74
TC08000069.hg.1	TNKS	0.000149663	0.00737573	0.74
TC12001054.hg.1	NOC4L	0.000160119	0.00759898	0.74
TC11001720.hg.1	AMBRA1	0.000168106	0.00778303	0.74
TC03000993.hg.1	DVL3	0.000185587	0.00804616	0.74
TC09001653.hg.1	PTGES	0.000209674	0.008575	0.74
TC01001141.hg.1	NA	0.000213558	0.00862334	0.74
PSR02034054.hg.1	NA	0.000240069	0.00907947	0.74
3513263_st	NA	0.00024815	0.00921423	0.74
TC11002810.hg.1	C11orf73	0.000249995	0.00924509	0.74
TC03000965.hg.1	FXR1	0.00026391	0.00951033	0.74
PSR17013142.hg.1	NA	0.000279054	0.00972923	0.74
TC06001660.hg.1	TAF11	0.000282472	0.00975292	0.74
TC08001464.hg.1	STK3	0.000292336	0.00984546	0.74
TC02000048.hg.1	IAH1	9.79492e-07	0.00203845	0.73
TC09001040.hg.1	DCTN3	1.00623e-06	0.00203845	0.73
TC21001057.hg.1	CRYZL1	7.3244e-06	0.00293488	0.73
TC01006216.hg.1	RBM34	8.38983e-06	0.0029881	0.73
TC0X000772.hg.1	GDI1	1.98401e-05	0.00382528	0.73
TC03001401.hg.1	USP19	4.33365e-05	0.0048666	0.73
TC02004934.hg.1	ZNF512	4.70056e-05	0.00496515	0.73
TC11002124.hg.1	CLNS1A	5.67537e-05	0.00532612	0.73
TC03003364.hg.1	SEC22A	6.42388e-05	0.00564174	0.73
TC18000641.hg.1	NA	7.67181e-05	0.00600487	0.73
TC19000372.hg.1	MAU2	8.84895e-05	0.00622575	0.73
TC04000887.hg.1	WWC2	0.000116805	0.00679097	0.73
TC05003400.hg.1	DDX46	0.000124295	0.00695133	0.73
TC10000334.hg.1	TIMM23	0.000127911	0.00699145	0.73
TC03000832.hg.1	MBNL1	0.000137407	0.00708298	0.73
TC06000745.hg.1	SENP6	0.000135243	0.00708298	0.73
TC06001199.hg.1	FAM120B	0.000134404	0.00708298	0.73
TC13000474.hg.1	MICU2	0.000133995	0.00708298	0.73
TC22000850.hg.1	CYB5R3	0.000188443	0.00811329	0.73
TC02000703.hg.1	TMEM87B	0.000209487	0.008575	0.73
TC06000338.hg.1	HLA-E	0.000219902	0.00875179	0.73
TC6_mann_hap4000031.hg.1	5516	0.000219902	0.00875179	0.73
TC6_mcf_hap5000023.hg.1	5516	0.000219902	0.00875179	0.73
TC09001638.hg.1	ZER1	0.000228548	0.008861	0.73
TC06001726.hg.1	MED20	0.000254978	0.0093269	0.73
TC02000303.hg.1	PPP1R21	0.000301189	0.00994417	0.73
TC02000347.hg.1	PAPOLG	2.86337e-06	0.00267536	0.72
TC03001693.hg.1	RABL3	3.68147e-06	0.00267536	0.72
TC14001318.hg.1	TMED10	3.13471e-06	0.00267536	0.72
TC01005394.hg.1	AK2	3.8258e-05	0.00463097	0.72
PSR17013116.hg.1	NA	4.20164e-05	0.00482478	0.72
TC05001275.hg.1	NUP155	4.58069e-05	0.00492461	0.72
TC10002137.hg.1	VDAC2	4.62827e-05	0.00495168	0.72
TC10001410.hg.1	PPP3CB	4.97712e-05	0.0050143	0.72
TC22000337.hg.1	ACO2	5.79168e-05	0.00538848	0.72
TC12000411.hg.1	ACVR1B	6.31867e-05	0.00560825	0.72
TC05001621.hg.1	RIOK2	6.38626e-05	0.00562868	0.72
TC03000955.hg.1	ACTL6A	7.64767e-05	0.00599929	0.72
TC11002748.hg.1	NA	0.000105695	0.00658266	0.72
TC01003201.hg.1	APH1A	0.000113755	0.00675077	0.72
TC01000853.hg.1	RPAP2	0.000116191	0.00677062	0.72
TC14000429.hg.1	PCNX	0.000118491	0.00681971	0.72
TC03001341.hg.1	KIAA1143	0.000122582	0.00691588	0.72
TC01003407.hg.1	CD48	0.000192889	0.00822439	0.72
TC6_cox_hap2000036.hg.1	5516	0.000210224	0.008575	0.72
TC6_dbb_hap3000029.hg.1	5516	0.000210224	0.008575	0.72
TC6_qbl_hap6000029.hg.1	5516	0.000210224	0.008575	0.72
TC6_ssto_hap7000029.hg.1	5516	0.000210224	0.008575	0.72
TC02000476.hg.1	MRPL19	0.000229982	0.00888645	0.72
TC20001553.hg.1	EDEM2	0.00027909	0.00972923	0.72
TC0X001414.hg.1	MAP7D3	5.23915e-06	0.00289065	0.71
TC03000475.hg.1	NSUN3	5.87727e-06	0.00292189	0.71
TC01002455.hg.1	PEF1	1.61456e-05	0.00360744	0.71
TC01006381.hg.1	SHC1	3.08461e-05	0.00426231	0.71
TC01000141.hg.1	UBIAD1	3.32524e-05	0.00439237	0.71
TC01003636.hg.1	TPR	4.26116e-05	0.00485476	0.71
TC0X001259.hg.1	RBM41	4.32867e-05	0.0048666	0.71
PSR19002371.hg.1	NA	4.37941e-05	0.00489355	0.71
TC15000837.hg.1	MRPS11	4.64964e-05	0.00495168	0.71
TC01001194.hg.1	SETDB1	4.86488e-05	0.0049703	0.71
TC09000492.hg.1	NCBP1	5.20804e-05	0.00514226	0.71
TC03001599.hg.1	MI	6.67256e-05	0.00572107	0.71
TC01000900.hg.1	RTCA	7.98862e-05	0.00607747	0.71
TC10000619.hg.1	MINPP1	0.00010474	0.00658266	0.71
TC02001118.hg.1	INPP1	0.000111021	0.00671487	0.71
TC0X001113.hg.1	PDZD11	0.000125806	0.00696956	0.71
TC05002404.hg.1	TRAPPC13	0.000161616	0.00763407	0.71
TC04000608.hg.1	METTL14	0.000163337	0.00767422	0.71
TC20001000.hg.1	PPP1R3D	0.000165771	0.00774215	0.71
PSR17013107.hg.1	NA	0.000213218	0.00862334	0.71
TC19002650.hg.1	ZNF525	0.000219094	0.00873441	0.71
TC11000304.hg.1	RCN1	0.000226176	0.0088189	0.71
TC08001293.hg.1	ARFGEF1	0.000238789	0.00906659	0.71
TC07003288.hg.1	ARPC1B	0.000241209	0.00908859	0.71
PSR17013119.hg.1	NA	0.000248777	0.00922119	0.71
TC11000399.hg.1	ATG13	0.000286536	0.00978108	0.71
TC07001612.hg.1	BET1	0.000293278	0.00984698	0.71
TC08001094.hg.1	INTS9	0.000297257	0.00987955	0.71
3637132_st	NA	3.84944e-06	0.00267536	0.7
TC01002918.hg.1	DBT	2.45913e-06	0.00267536	0.7
TC17000325.hg.1	SUPT6H	2.12303e-05	0.00387882	0.7
TC05000278.hg.1	TRAPPC13	2.3309e-05	0.00409775	0.7
TC13000689.hg.1	VPS36	2.33583e-05	0.00409775	0.7
TC01000663.hg.1	MRPL37	3.84791e-05	0.00463097	0.7
TC05000404.hg.1	ZCCHC9	4.84912e-05	0.0049703	0.7
3670216_st	NA	6.12243e-05	0.00552138	0.7
TC17000603.hg.1	GOSR2	7.12423e-05	0.00584211	0.7
TC05000155.hg.1	D	8.36633e-05	0.00615886	0.7
TC01001830.hg.1	BROX	9.81312e-05	0.0064317	0.7
TC09001068.hg.1	GNE	0.000117407	0.00679793	0.7
TC11000708.hg.1	PPP6R3	0.000140478	0.00716334	0.7
TC10001551.hg.1	ALDH18A1	0.000159013	0.00758111	0.7
TC18000373.hg.1	AFG3L2	0.000167972	0.00778303	0.7
TC11002725.hg.1	CAPN1	0.000177665	0.00796417	0.7
TC20000123.hg.1	POLR3F	0.000190377	0.00817659	0.7
TC03001522.hg.1	PSMD6	0.000205724	0.00850008	0.7
TC16001234.hg.1	AARS	0.000220828	0.00876388	0.7
TC05001405.hg.1	SREK1IP1	0.000269479	0.00958543	0.7
TC08001750.hg.1	VPS28	0.000278337	0.00971741	0.7
TC01000576.hg.1	TMEM69	0.000289881	0.00981906	0.7
TC6_apd_hap1000074.hg.1	1164239	0.000298169	0.00988725	0.7
TC16000283.hg.1	LCMT1	1.15476e-05	0.00333759	0.69
TC01002300.hg.1	CAPZB	1.58826e-05	0.00360411	0.69
TC12002894.hg.1	CALCOCO1	2.00265e-05	0.00382746	0.69
TC01000998.hg.1	LRIG2	2.06634e-05	0.00386537	0.69
TC01005889.hg.1	PEX19	2.40689e-05	0.00413884	0.69
TC11001873.hg.1	GA	3.86317e-05	0.00463337	0.69
TC10000648.hg.1	RPP30	4.30557e-05	0.00486035	0.69
TC19002565.hg.1	NA	4.53971e-05	0.00492461	0.69
TC15002782.hg.1	AP3S2	4.62108e-05	0.00495168	0.69
3670236_st	NA	4.93604e-05	0.00500972	0.69
TC10002052.hg.1	FAM35BP	5.38844e-05	0.00519848	0.69
TC11000223.hg.1	C11orf58	5.64872e-05	0.00531153	0.69
TC03001787.hg.1	MRPL3	7.82837e-05	0.00603588	0.69
TC02000002.hg.1	ACP1	9.0487e-05	0.00629331	0.69
TC04000213.hg.1	PGM2	9.7857e-05	0.00642567	0.69
TC09000688.hg.1	URM1	9.95905e-05	0.00646137	0.69
TC19001480.hg.1	ZNF585B	0.000107904	0.00664601	0.69
TC04000647.hg.1	ABHD18	0.000110195	0.00670984	0.69
TC22001213.hg.1	NA	0.00011761	0.00679854	0.69
TC01005700.hg.1	NA	0.000126662	0.00697856	0.69
PSR01006335.hg.1	NA	0.000127131	0.00698612	0.69
TC04001517.hg.1	BBS7	0.000132743	0.00708126	0.69
TC02001196.hg.1	CYP20A1	0.000151621	0.00743586	0.69
TC01003810.hg.1	NSL1	0.000157613	0.00756424	0.69
TC22000347.hg.1	SREBF2	0.000169217	0.00779572	0.69
TC12001502.hg.1	TFCP2	0.00016992	0.0078016	0.69
TC17002145.hg.1	NA	0.000174341	0.00786866	0.69
TC09000092.hg.1	DENND4C	0.000195475	0.00827958	0.69
TC17001869.hg.1	ATP5H	0.000238843	0.00906659	0.69
TC01003287.hg.1	TPM3	0.000244758	0.00915221	0.69
TC10000306.hg.1	FAM35DP	0.000253286	0.00930687	0.69
TC19000808.hg.1	ZNF845	0.000255237	0.0093269	0.69
TC15001646.hg.1	EDC3	0.000259083	0.00942791	0.69
TC02002660.hg.1	KCTD18	0.000261297	0.0094776	0.69
TC0X000424.hg.1	ATP7A	0.000264592	0.0095121	0.69
TC11002456.hg.1	SNX19	0.000276542	0.00969469	0.69
PSR0X005134.hg.1	NA	0.000277134	0.00970785	0.69
TC10000298.hg.1	FAM35BP	0.000282792	0.00975292	0.69
TC03001778.hg.1	PIK3R4	2.40337e-06	0.00267536	0.68
TC01000058.hg.1	RER1	6.41632e-06	0.00292189	0.68
TC20000319.hg.1	IFT52	9.0141e-06	0.00302715	0.68
TC09001395.hg.1	TSTD2	1.07185e-05	0.00329065	0.68
TC02000311.hg.1	ERLEC1	1.49773e-05	0.00355639	0.68
TC01006278.hg.1	PEX19	1.90735e-05	0.00382528	0.68
TC02000580.hg.1	CIAO1	1.89885e-05	0.00382528	0.68
TC01002427.hg.1	TAF12	2.05704e-05	0.00386537	0.68
TC15000308.hg.1	RTF1	2.58746e-05	0.00417563	0.68
TC04000472.hg.1	NUDT9	2.74734e-05	0.00420517	0.68
TC07001724.hg.1	ORC5	2.9229e-05	0.00420933	0.68
TC0X001397.hg.1	MOSPD1	3.94699e-05	0.00467821	0.68
TC12000270.hg.1	MRPS35	5.20703e-05	0.00514226	0.68
TC0X001318.hg.1	NKAP	6.19001e-05	0.00555392	0.68
TC07001597.hg.1	KRIT1	7.07067e-05	0.00581279	0.68
TC6_qbl_hap6000128.hg.1	1164239	7.91067e-05	0.00604425	0.68
TC09001538.hg.1	FBXW2	0.00010307	0.00656506	0.68
TC17001194.hg.1	TOM1L2	0.000104318	0.00657776	0.68
TC01001381.hg.1	NDUFS2	0.000110267	0.00670984	0.68
TC0X000014.hg.1	CD99	0.000111712	0.00673871	0.68
TC21000441.hg.1	DSCR3	0.000121083	0.00688005	0.68
TC10000582.hg.1	TSPAN14	0.000129809	0.00699145	0.68
PSR17013122.hg.1	NA	0.000133892	0.00708298	0.68
TC10001660.hg.1	BBIP1	0.000134869	0.00708298	0.68
TC16000872.hg.1	ZC3H7A	0.00014333	0.00724039	0.68
TC18000088.hg.1	SNRPD1	0.000148447	0.00733696	0.68
TC20000899.hg.1	SLC35C2	0.000158959	0.00758111	0.68
TC02003226.hg.1	PPP1R21	0.00016258	0.00765896	0.68
TC0X001342.hg.1	THOC2	0.000176818	0.00794253	0.68
PSR15011021.hg.1	NA	0.000257555	0.00937716	0.68
TC05001826.hg.1	BRD8	0.000273105	0.00964914	0.68
TC02002521.hg.1	TLK1	5.53221e-06	0.00292189	0.67
TC09000548.hg.1	FAM206A	1.18278e-05	0.00335222	0.67
TC05000891.hg.1	TTC1	1.3916e-05	0.00348591	0.67
TC10002322.hg.1	FAM45B	2.63589e-05	0.00420205	0.67
TC06001982.hg.1	ATG5	2.97133e-05	0.00422474	0.67
PSR11002947.hg.1	NA	3.04006e-05	0.00424543	0.67
TC01003823.hg.1	GPATCH2	4.63506e-05	0.00495168	0.67
3305648_st	NA	4.84033e-05	0.0049703	0.67
PSR12019137.hg.1	NA	4.78396e-05	0.0049703	0.67
TC20000125.hg.1	SEC23B	5.14341e-05	0.00512329	0.67
TC15002699.hg.1	AP3S2	5.34782e-05	0.00519848	0.67
TC19002656.hg.1	KIR2DL4	6.6772e-05	0.00572107	0.67
TC07000248.hg.1	YAE1D1	7.83546e-05	0.00603588	0.67
TC17002613.hg.1	NA	8.13247e-05	0.00612972	0.67
TC0X000966.hg.1	MED14	8.41139e-05	0.00616628	0.67
TC6_cox_hap2000138.hg.1	1164239	8.43926e-05	0.00616943	0.67
TC6_dbb_hap3000127.hg.1	1164239	8.43926e-05	0.00616943	0.67
TC06001504.hg.1	DHX16	8.7967e-05	0.00622175	0.67
TC6_ssto_hap7000119.hg.1	1164239	9.38897e-05	0.00637284	0.67
TC10000252.hg.1	ZNF33A	9.65692e-05	0.00639895	0.67
TC18000512.hg.1	MBD1	9.55101e-05	0.00639895	0.67
TC6_mann_hap4000116.hg.1	1164239	9.57128e-05	0.00639895	0.67
TC6_mcf_hap5000117.hg.1	1164239	9.57128e-05	0.00639895	0.67
TC07001844.hg.1	RBM28	0.000105392	0.00658266	0.67
TC05001050.hg.1	CANX	0.000107097	0.00661368	0.67
PSR05015325.hg.1	NA	0.000110557	0.00670984	0.67
TC01003692.hg.1	CSRP1	0.000135771	0.00708298	0.67
TC16001353.hg.1	CHMP1A	0.000138146	0.00710038	0.67
TC06001880.hg.1	COX7A2	0.000138539	0.00710558	0.67
TC15001466.hg.1	NA	0.00015839	0.00757809	0.67
TC0Y000014.hg.1	CD99	0.000165916	0.00774383	0.67
TC01002479.hg.1	AK2	0.000182549	0.00804616	0.67
TC09001280.hg.1	UBQLN1	0.000192077	0.00820962	0.67
TC01005360.hg.1	SPCS2P4	0.000241335	0.00908859	0.67
TC13000419.hg.1	CUL4A	0.000243997	0.00912861	0.67
TC11001007.hg.1	SDHD	0.000251264	0.00928395	0.67
TC08000216.hg.1	ELP3	0.000262479	0.00948144	0.67
TC01002955.hg.1	PSMA5	0.000279501	0.00973422	0.67
TC08000317.hg.1	GOLGA7	0.000282021	0.00975292	0.67
TC04000717.hg.1	LSM6	0.000286397	0.00978108	0.67
TC05001573.hg.1	TMEM161B	0.00028744	0.00978108	0.67
TC17000320.hg.1	TNFAIP1	1.06948e-06	0.00203845	0.66
PSR17013110.hg.1	NA	6.62908e-06	0.00292189	0.66
TC02002693.hg.1	INO80D	1.00878e-05	0.00319023	0.66
TC05003398.hg.1	APC	1.13476e-05	0.00332062	0.66
TC03001277.hg.1	CLASP2	1.22678e-05	0.00335222	0.66
TC16001967.hg.1	NA	1.3877e-05	0.00348591	0.66
TC05002845.hg.1	FASTKD3	1.78806e-05	0.0037088	0.66
TC04000268.hg.1	GUF1	1.80793e-05	0.00372777	0.66
TC05000391.hg.1	PAPD4	1.94408e-05	0.00382528	0.66
TC06001915.hg.1	CEP162	2.4614e-05	0.00413884	0.66
TC16001284.hg.1	KARS	2.92552e-05	0.00420933	0.66
TC02005032.hg.1	TEX261	3.14451e-05	0.00428109	0.66
TC01003311.hg.1	CLK2	3.17002e-05	0.00429992	0.66
TC01002450.hg.1	SNRNP40	4.74888e-05	0.0049703	0.66
TC09001488.hg.1	PTBP3	7.61799e-05	0.00598267	0.66
TC13000171.hg.1	GTF2F2	8.62407e-05	0.00620429	0.66
TC06002088.hg.1	ECHDC1	8.75981e-05	0.00622086	0.66
TC19000449.hg.1	ZNF181	8.73546e-05	0.00622086	0.66
TC0X000648.hg.1	ZNF449	0.000111474	0.00673391	0.66
TC10001349.hg.1	SLC25A16	0.000137388	0.00708298	0.66
TC15000260.hg.1	FAM98B	0.000134341	0.00708298	0.66
TC15002165.hg.1	NA	0.000136251	0.00708298	0.66
TC10002931.hg.1	CHUK	0.000157008	0.00755297	0.66
TC01000190.hg.1	D	0.000176589	0.00793729	0.66
TC02001993.hg.1	MOB1A	0.000179518	0.00801784	0.66
PSR0X005144.hg.1	NA	0.000181771	0.00804616	0.66
TC01000872.hg.1	ABCD3	0.000224893	0.00881609	0.66
TC03002916.hg.1	NA	0.000230742	0.00889699	0.66
TC09000607.hg.1	CNTRL	0.000261866	0.00948113	0.66
TC01003607.hg.1	R	0.000275508	0.00968033	0.66
TC09000693.hg.1	GLE1	4.65035e-06	0.00285179	0.65
TC06001692.hg.1	GLO1	8.87132e-06	0.00300986	0.65
TC01006015.hg.1	UCHL5	1.69827e-05	0.00360744	0.65
TC02004930.hg.1	MRPS5	2.42322e-05	0.00413884	0.65
TC16000548.hg.1	NUTF2	2.72815e-05	0.00420205	0.65
TC01001990.hg.1	COX20	3.44145e-05	0.00446143	0.65
TC10000681.hg.1	ZNF518A	4.96889e-05	0.00501405	0.65
TC19000548.hg.1	TIMM50	5.51593e-05	0.00527816	0.65
PSR02034038.hg.1	NA	6.38375e-05	0.00562868	0.65
TC01000641.hg.1	PRPF38A	7.29148e-05	0.00587006	0.65
TC16001139.hg.1	CIAPIN1	8.15653e-05	0.00612972	0.65
TC02000427.hg.1	NA	8.35929e-05	0.00615886	0.65
TC18000220.hg.1	KIAA1468	8.63141e-05	0.00620429	0.65
TC01004737.hg.1	NA	0.000101327	0.00650357	0.65
TC01000831.hg.1	PKN2	0.00010467	0.00658266	0.65
TC01003709.hg.1	KLHL12	0.000105755	0.00658266	0.65
TC19000564.hg.1	SHKBP1	0.00011366	0.00675077	0.65
TC19000617.hg.1	ZNF225	0.000114615	0.00675077	0.65
TC05003192.hg.1	ATG12	0.000124591	0.00695479	0.65
TC14000159.hg.1	PSME1	0.000133915	0.00708298	0.65
TC19000124.hg.1	ZNF557	0.000138286	0.00710038	0.65
PSR16021740.hg.1	NA	0.000150176	0.0073907	0.65
TC12000614.hg.1	FRS2	0.000176179	0.00792392	0.65
PSR05015303.hg.1	NA	0.000182036	0.00804616	0.65
TC12000301.hg.1	ALG10	0.000182155	0.00804616	0.65
PSR19002370.hg.1	NA	0.000188002	0.00810967	0.65
TC01001855.hg.1	SRP9	0.000214475	0.00864674	0.65
PSR19002368.hg.1	NA	0.000227004	0.00882524	0.65
TC18000401.hg.1	ESCO1	0.000243406	0.00911631	0.65
TC16000133.hg.1	MGRN1	0.000263519	0.00950596	0.65
TC08001312.hg.1	TRAM1	0.000276107	0.00969232	0.65
TC02001017.hg.1	GORASP2	0.000287805	0.00978108	0.65
TC08001638.hg.1	FAM49B	0.000295098	0.00987063	0.65
TC10000738.hg.1	BTRC	3.76892e-06	0.00267536	0.64
TC11001140.hg.1	TBRG1	5.24406e-06	0.00289065	0.64
TC12001963.hg.1	VPS29	5.24656e-06	0.00289065	0.64
TC10001692.hg.1	FAM204A	9.47906e-06	0.00312379	0.64
TC03000774.hg.1	U2SURP	1.31831e-05	0.00347737	0.64
TC05003414.hg.1	MFAP3	1.33244e-05	0.00348028	0.64
TC03001067.hg.1	OPA1	1.77085e-05	0.0037088	0.64
TC03001019.hg.1	NA	1.85114e-05	0.00378401	0.64
TC01000321.hg.1	NA	2.45963e-05	0.00413884	0.64
TC03001699.hg.1	IQCB1	3.53048e-05	0.00450149	0.64
TC10000266.hg.1	BMS1	3.66054e-05	0.00456906	0.64
TC0X000033.hg.1	TBL1X	4.39636e-05	0.00489355	0.64
TC17000521.hg.1	NKIRAS2	5.44465e-05	0.00523978	0.64
TC05001036.hg.1	ZNF354B	5.84888e-05	0.00542447	0.64
TC15002806.hg.1	CSNK1G1	6.05434e-05	0.0055042	0.64
TC10002230.hg.1	NA	6.24542e-05	0.00557231	0.64
TC08001559.hg.1	TAF2	6.44372e-05	0.00564988	0.64
TC15000321.hg.1	HAUS2	6.82984e-05	0.00572433	0.64
TC01003112.hg.1	POLR3C	7.19919e-05	0.00586268	0.64
TC04002942.hg.1	SEC31A	8.81816e-05	0.00622175	0.64
TC07002488.hg.1	NA	9.46847e-05	0.00638581	0.64
TC02004177.hg.1	THUMPD2	0.000100484	0.00648349	0.64
TC0X000730.hg.1	VMA21	0.000113239	0.00674488	0.64
TC14001310.hg.1	AREL1	0.000114189	0.00675077	0.64
3090548_st	NA	0.00011943	0.00685236	0.64
TC11000208.hg.1	FAR1	0.000124516	0.00695479	0.64
TC19001805.hg.1	ZNF28	0.000125942	0.00697159	0.64
TC01000389.hg.1	GMEB1	0.000137055	0.00708298	0.64
TC08000325.hg.1	IKBKB	0.000133657	0.00708298	0.64
TC22000256.hg.1	HMGXB4	0.000135339	0.00708298	0.64
TC15001549.hg.1	PPIB	0.000161207	0.00762359	0.64
PSR02044912.hg.1	NA	0.000163848	0.00768798	0.64
TC19000790.hg.1	ZNF613	0.000164659	0.00771648	0.64
TC01000777.hg.1	RABGGTB	0.000199428	0.00837656	0.64
PSR0X005136.hg.1	NA	0.000203413	0.0084733	0.64
PSR0X005143.hg.1	NA	0.000214171	0.0086407	0.64
TC17000756.hg.1	METTL2A	0.000221724	0.00878464	0.64
TC15000802.hg.1	EFTUD1P1	0.000236988	0.0090488	0.64
TC13000640.hg.1	ZC3H13	0.000267091	0.00955174	0.64
TC14000799.hg.1	MARK3	0.000288745	0.00979471	0.64
TC01002528.hg.1	INPP5B	0.000293144	0.00984698	0.64
TC14001444.hg.1	TRIP11	0.000303221	0.00995996	0.64
TC19001974.hg.1	PIN1	0.000303127	0.00995996	0.64
TC06001928.hg.1	RARS2	2.55009e-06	0.00267536	0.63
TC05001362.hg.1	DHX29	6.03541e-06	0.00292189	0.63
TC12003130.hg.1	DIABLO	8.87724e-06	0.00300986	0.63
PSR05015319.hg.1	NA	2.95841e-05	0.00421486	0.63
TC01002866.hg.1	GLMN	3.13716e-05	0.00428083	0.63
TC09000781.hg.1	WDR5	3.9121e-05	0.00466035	0.63
3447834_st	NA	4.67175e-05	0.00495168	0.63
PSR05015308.hg.1	NA	5.0205e-05	0.00503905	0.63
TC01000896.hg.1	SLC35A3	5.46032e-05	0.0052463	0.63
TC07003356.hg.1	URGCP	5.49755e-05	0.00527488	0.63
TC11000530.hg.1	TMEM138	8.74143e-05	0.00622086	0.63
TC19001479.hg.1	ZNF585A	9.07263e-05	0.00630236	0.63
PSR03025025.hg.1	NA	9.15997e-05	0.00631922	0.63
TC12003213.hg.1	CS	9.22969e-05	0.00633176	0.63
TC05000908.hg.1	MAT2B	9.41088e-05	0.00638157	0.63
TC09000896.hg.1	RANBP6	0.000134907	0.00708298	0.63
TC11002069.hg.1	RAB6A	0.000148238	0.00733696	0.63
TC06001332.hg.1	CMAHP	0.000153948	0.00747202	0.63
TC03003383.hg.1	USP4	0.000158136	0.00757279	0.63
PSR05015329.hg.1	NA	0.000162256	0.00765401	0.63
TC06003719.hg.1	COX7A2	0.000173887	0.00786866	0.63
TC12001876.hg.1	ARL1	0.000175275	0.00789836	0.63
TC11000367.hg.1	HSD17B12	0.000188414	0.00811329	0.63
PSR08024264.hg.1	NA	0.000197446	0.00833749	0.63
TC16001339.hg.1	CYBA	0.000205919	0.00850008	0.63
TC17001540.hg.1	EZH1	0.000208962	0.00857445	0.63
TC19002704.hg.1	ATP5SL	0.000210713	0.00858207	0.63
TC05003314.hg.1	NA	0.000217522	0.00869633	0.63
TC06000612.hg.1	TMEM63B	0.000220223	0.00875398	0.63
TC05000161.hg.1	SKP2	0.000233688	0.00896647	0.63
TC01001421.hg.1	UHMK1	0.00024655	0.00918494	0.63
TC08000663.hg.1	EMC2	0.000296294	0.00987955	0.63
TC12000936.hg.1	PRKAB1	5.69145e-06	0.00292189	0.62
TC17001954.hg.1	NPLOC4	7.97009e-06	0.00298806	0.62
TC16000485.hg.1	ARL2BP	1.23135e-05	0.00335222	0.62
TC12003221.hg.1	A	1.6643e-05	0.00360744	0.62
TC02000791.hg.1	UGGT1	2.57283e-05	0.00416995	0.62
TC09000519.hg.1	RNF20	2.91714e-05	0.00420933	0.62
TC10001492.hg.1	ATAD1	2.90948e-05	0.00420933	0.62
TC03001696.hg.1	HCLS1	3.73843e-05	0.00460114	0.62
TC02002659.hg.1	TYW5	3.91188e-05	0.00466035	0.62
TC06001751.hg.1	XPO5	4.08583e-05	0.00477098	0.62
TC06002343.hg.1	PSMB1	4.60187e-05	0.00493969	0.62
TC14000462.hg.1	FCF1	6.05545e-05	0.0055042	0.62
TC01000977.hg.1	ATP5F1	7.69034e-05	0.00600604	0.62
3499507_st	NA	7.7508e-05	0.00601331	0.62
TC18000461.hg.1	TPGS2	8.45362e-05	0.00616943	0.62
TC14001348.hg.1	SPTLC2	9.30811e-05	0.00637284	0.62
TC01003239.hg.1	S100A10	0.000108255	0.00665305	0.62
TC11000977.hg.1	CUL5	0.000114708	0.00675077	0.62
TC17001449.hg.1	MED1	0.000119804	0.00685236	0.62
PSR02034059.hg.1	NA	0.000158171	0.00757279	0.62
TC02002455.hg.1	ACVR1	0.000167737	0.00778303	0.62
TC04001032.hg.1	WDR1	0.000192223	0.00821085	0.62
TC19000427.hg.1	PDCD5	0.000214565	0.00864674	0.62
TC17000839.hg.1	ICT1	0.000223087	0.00880477	0.62
TC02001271.hg.1	XRCC5	0.000225505	0.0088189	0.62
3447836_st	NA	0.000232205	0.00892413	0.62
PSR08004871.hg.1	NA	0.00023452	0.00898846	0.62
TC03002877.hg.1	NA	0.000248276	0.00921423	0.62
TC15001191.hg.1	KATNBL1	0.000263138	0.00949706	0.62
TC15002006.hg.1	VIMP	0.000296779	0.00987955	0.62
TC01001385.hg.1	SDHC	1.21795e-07	0.00107367	0.61
TC17000565.hg.1	TMUB2	8.51906e-08	0.00107367	0.61
TC01001640.hg.1	PTPRC	3.57154e-06	0.00267536	0.61
TC07000607.hg.1	ZKSCAN1	2.50171e-06	0.00267536	0.61
TC04001043.hg.1	RAB28	5.33362e-06	0.00291584	0.61
TC06001679.hg.1	PPIL1	7.88692e-06	0.00298806	0.61
TC17001586.hg.1	EFTUD2	1.09652e-05	0.00329065	0.61
TC05001553.hg.1	TMEM167A	1.25846e-05	0.00338743	0.61
TC06004110.hg.1	BLOC1S5	1.64243e-05	0.00360744	0.61
TC18000272.hg.1	THOC1	2.03683e-05	0.00385254	0.61
PSR16021745.hg.1	NA	2.28597e-05	0.00407105	0.61
TC03000670.hg.1	SEC61A1	2.491e-05	0.00413884	0.61
TC12001766.hg.1	PPP1R12A	2.68151e-05	0.00420205	0.61
TC07000843.hg.1	NUP205	2.95166e-05	0.00421419	0.61
TC02004995.hg.1	IL18R1	3.18358e-05	0.00430059	0.61
TC04000549.hg.1	AIMP1	3.58411e-05	0.00451361	0.61
TC15001202.hg.1	AQR	3.83962e-05	0.00463097	0.61
TC10001097.hg.1	D	4.56941e-05	0.00492461	0.61
TC14000309.hg.1	PSMC6	4.66389e-05	0.00495168	0.61
TC04000152.hg.1	MED28	6.48349e-05	0.00564988	0.61
TC14000195.hg.1	SCFD1	7.28259e-05	0.00586992	0.61
TC17000053.hg.1	PLD2	7.6656e-05	0.00600487	0.61
TC01002707.hg.1	MYSM1	7.70127e-05	0.00600793	0.61
TC01001513.hg.1	KLHL20	0.000104025	0.00657239	0.61
PSR0X005146.hg.1	NA	0.000106291	0.00660435	0.61
TC14000310.hg.1	STYX	0.000120653	0.00687879	0.61
TC06001993.hg.1	OSTM1	0.000121441	0.00688005	0.61
PSR02024013.hg.1	NA	0.000135345	0.00708298	0.61
TC03002062.hg.1	PARL	0.000140395	0.00716334	0.61
TC08002612.hg.1	ENTPD4	0.000153776	0.00747202	0.61
TC01005382.hg.1	PEF1	0.000159052	0.00758111	0.61
TC01002604.hg.1	HECTD3	0.000178348	0.00798135	0.61
TC02000192.hg.1	CLIP4	0.000188774	0.00812039	0.61
TC04000332.hg.1	SRP72	0.00020127	0.00840888	0.61
TC16000444.hg.1	NA	0.000232801	0.00894216	0.61
TC09001671.hg.1	MED27	0.000242435	0.00911288	0.61
TC03003400.hg.1	PCYT1A	0.000284717	0.00976443	0.61
TC17000444.hg.1	AATF	0.000284318	0.00976443	0.61
TC03001702.hg.1	CCDC58	0.000287377	0.00978108	0.61
TC22000223.hg.1	RNF185	0.000299536	0.00992211	0.61
TC05000608.hg.1	PRRC1	3.865e-06	0.00267536	0.6
TC07000145.hg.1	MALSU1	2.01898e-06	0.00267536	0.6
TC17000332.hg.1	ERAL1	4.6449e-06	0.00285179	0.6
TC17000447.hg.1	TADA2A	4.79524e-06	0.00288689	0.6
TC02002538.hg.1	CIR1	6.45409e-06	0.00292189	0.6
TC01005305.hg.1	CAPZB	9.76006e-06	0.00313004	0.6
TC02003686.hg.1	DCAF17	9.75283e-06	0.00313004	0.6
TC12000237.hg.1	CMAS	1.91526e-05	0.00382528	0.6
PSR11002950.hg.1	NA	2.47938e-05	0.00413884	0.6
TC06002108.hg.1	MED23	2.67952e-05	0.00420205	0.6
TC11001157.hg.1	EI24	2.75671e-05	0.00420804	0.6
TC05000431.hg.1	RASA1	3.30241e-05	0.00438599	0.6
TC02003566.hg.1	UGGT1	3.78092e-05	0.00462459	0.6
TC06004107.hg.1	SSR1	5.53642e-05	0.00527955	0.6
TC07003326.hg.1	GBAS	6.40413e-05	0.0056314	0.6
TC11002700.hg.1	NA	7.24776e-05	0.00586915	0.6
TC01006298.hg.1	GNB1	9.90061e-05	0.00646137	0.6
PSR16021747.hg.1	NA	0.000118659	0.00682006	0.6
TC01005811.hg.1	APH1A	0.00011952	0.00685236	0.6
TC11003476.hg.1	PIK3C2A	0.000121459	0.00688005	0.6
PSR05015344.hg.1	NA	0.00015942	0.00758111	0.6
TC06003653.hg.1	NA	0.000161122	0.00762359	0.6
TC01003544.hg.1	MRPS14	0.000211341	0.00859043	0.6
TC09001007.hg.1	SMU1	0.000284179	0.00976443	0.6
TC05001784.hg.1	C5orf15	0.00028658	0.00978108	0.6
PSR16017879.hg.1	NA	3.3244e-07	0.00140217	0.59
TC12001509.hg.1	GALNT6	6.17401e-06	0.00292189	0.59
TC11002930.hg.1	TBRG1	1.13314e-05	0.00332062	0.59
TC05000364.hg.1	POLK	1.55453e-05	0.00358269	0.59
TC06001201.hg.1	TBP	1.55018e-05	0.00358269	0.59
TC14001772.hg.1	DLST	1.69123e-05	0.00360744	0.59
TC0X001164.hg.1	ABCB7	1.79864e-05	0.00371981	0.59
TC03000466.hg.1	C3orf38	2.72888e-05	0.00420205	0.59
TC10000412.hg.1	DDX50	2.71308e-05	0.00420205	0.59
PSR16021746.hg.1	NA	2.79037e-05	0.00420933	0.59
PSR11002948.hg.1	NA	3.80145e-05	0.00463097	0.59
PSR05015297.hg.1	NA	4.03393e-05	0.00474764	0.59
PSR16017885.hg.1	NA	4.15592e-05	0.0048161	0.59
TC12000462.hg.1	COPZ1	4.52348e-05	0.00492461	0.59
TC01002800.hg.1	USP33	4.71887e-05	0.00496753	0.59
TC06001966.hg.1	CCNC	4.84441e-05	0.0049703	0.59
TC07002605.hg.1	NA	4.78223e-05	0.0049703	0.59
TC14000465.hg.1	DLST	5.54544e-05	0.00527955	0.59
TC17002900.hg.1	SMARCE1	6.50769e-05	0.00564988	0.59
TC0X000353.hg.1	MSN	6.77008e-05	0.00572107	0.59
TC01006322.hg.1	TTC4	8.19163e-05	0.00613274	0.59
TC04000564.hg.1	CCDC109B	9.33457e-05	0.00637284	0.59
TC15001816.hg.1	MRPL46	9.46347e-05	0.00638581	0.59
3305637_st	NA	9.63763e-05	0.00639895	0.59
PSR05015350.hg.1	NA	9.71453e-05	0.00640877	0.59
TC09000428.hg.1	SYK	9.76298e-05	0.00642567	0.59
TC12000176.hg.1	CREBL2	9.95784e-05	0.00646137	0.59
TC0X000321.hg.1	TSR2	0.000100259	0.00648078	0.59
TC17000631.hg.1	CALCOCO2	0.000115108	0.00675077	0.59
TC02000378.hg.1	ACTR2	0.000135122	0.00708298	0.59
TC01000738.hg.1	MIER1	0.000147662	0.00733696	0.59
TC07002518.hg.1	BCAP29	0.000157791	0.00756487	0.59
TC05001294.hg.1	RICTOR	0.000169294	0.00779572	0.59
TC10000468.hg.1	SEC24C	0.000170355	0.00780577	0.59
TC02002848.hg.1	TRIP12	0.000188183	0.00811198	0.59
TC03001123.hg.1	CRBN	0.000200022	0.00838154	0.59
TC11000657.hg.1	RAB1B	0.000210892	0.00858207	0.59
TC04000421.hg.1	USO1	0.000216237	0.00866231	0.59
TC15000304.hg.1	CHP1	0.000235026	0.00899336	0.59
PSR05015342.hg.1	NA	0.000277745	0.00971122	0.59
3520353_st	NA	0.000284621	0.00976443	0.59
TC19000619.hg.1	ZNF234	0.000283667	0.00976443	0.59
TC02001555.hg.1	KIDINS220	1.2005e-06	0.00211113	0.58
TC16001174.hg.1	NA	3.86947e-06	0.00267536	0.58
TC12003268.hg.1	ZNF268	4.41511e-06	0.00284109	0.58
TC01003212.hg.1	ARNT	6.61017e-06	0.00292189	0.58
TC18000547.hg.1	LMAN1	6.53642e-06	0.00292189	0.58
TC02000522.hg.1	MRPL35	7.41627e-06	0.00294151	0.58
TC17001545.hg.1	BECN1	7.56117e-06	0.00294407	0.58
TC03000619.hg.1	GTF2E1	8.18481e-06	0.0029881	0.58
TC18000156.hg.1	PIK3C3	1.46528e-05	0.00350464	0.58
TC07000207.hg.1	AVL9	2.45251e-05	0.00413884	0.58
TC12000556.hg.1	MON2	2.46694e-05	0.00413884	0.58
TC0X000326.hg.1	APEX2	2.80112e-05	0.00420933	0.58
TC12001069.hg.1	ZNF140	2.91298e-05	0.00420933	0.58
TC03001892.hg.1	COMMD2	4.78723e-05	0.0049703	0.58
TC03001352.hg.1	LZTFL1	5.03058e-05	0.00503937	0.58
TC14000552.hg.1	PSMC1	5.12381e-05	0.00511098	0.58
TC01003505.hg.1	KIFAP3	5.70142e-05	0.00533264	0.58
TC04001047.hg.1	BOD1L1	6.34181e-05	0.00560825	0.58
TC01003197.hg.1	MTMR11	7.24874e-05	0.00586915	0.58
TC19000317.hg.1	RAB8A	8.60595e-05	0.00620429	0.58
TC19001991.hg.1	NA	0.000101886	0.00651186	0.58
TC11000795.hg.1	SPCS2	0.000129493	0.00699145	0.58
TC13000793.hg.1	TGDS	0.000137543	0.00708298	0.58
PSR03025029.hg.1	NA	0.000139211	0.00712969	0.58
PSR10012487.hg.1	NA	0.00015524	0.00751028	0.58
TC18000397.hg.1	ROCK1	0.000175575	0.0079068	0.58
TC05001690.hg.1	TMED7-TICAM2	0.000185435	0.00804616	0.58
TC12000491.hg.1	ORMDL2	0.000185743	0.00804616	0.58
TC08000720.hg.1	FAM91A1	0.000205941	0.00850008	0.58
TC08000227.hg.1	NA	0.000237389	0.00905282	0.58
3234806_st	NA	0.000240722	0.00907947	0.58
TC0X000228.hg.1	UBA1	0.000299739	0.00992418	0.58
TC11001062.hg.1	UBE4A	3.0537e-06	0.00267536	0.57
TC03003232.hg.1	D	4.35308e-06	0.00284109	0.57
TC0X001176.hg.1	TAF9B	5.16447e-06	0.00289065	0.57
TC03001989.hg.1	NA	6.94378e-06	0.00293488	0.57
TC18000895.hg.1	NA	8.37294e-06	0.0029881	0.57
TC09002383.hg.1	NA	1.04403e-05	0.00325788	0.57
TC20000285.hg.1	RALGAPB	1.97196e-05	0.00382528	0.57
TC0X000623.hg.1	RBMX2	2.12233e-05	0.00387882	0.57
TC14001063.hg.1	SEC23A	2.14001e-05	0.00389454	0.57
PSR16021739.hg.1	NA	2.50585e-05	0.00413963	0.57
TC20000207.hg.1	TM9SF4	2.74769e-05	0.00420517	0.57
TC11000249.hg.1	ZDHHC13	3.67312e-05	0.00457667	0.57
TC03001538.hg.1	UBA3	4.31629e-05	0.00486259	0.57
TC19001145.hg.1	ZNF699	4.72642e-05	0.00496753	0.57
TC06000819.hg.1	UFL1	6.34599e-05	0.00560825	0.57
TC09001328.hg.1	SPTLC1	7.05275e-05	0.00581052	0.57
TC02001240.hg.1	RPE	9.12058e-05	0.00631282	0.57
TC15000233.hg.1	EMC4	9.37634e-05	0.00637284	0.57
TC08002539.hg.1	NA	0.00010194	0.00651186	0.57
TC22001087.hg.1	HMGXB4	0.000105706	0.00658266	0.57
TC06001750.hg.1	YIPF3	0.000114581	0.00675077	0.57
2930598_st	NA	0.000136837	0.00708298	0.57
TC06003526.hg.1	CMAHP	0.00013291	0.00708298	0.57
TC14000194.hg.1	G2E3	0.000141437	0.00718628	0.57
TC18000537.hg.1	NA	0.000163191	0.00767248	0.57
TC17000061.hg.1	ZFP3	0.000209366	0.008575	0.57
TC0X000425.hg.1	PGK1	0.000228929	0.008861	0.57
TC05001853.hg.1	PFDN1	0.000234668	0.00898846	0.57
TC01000469.hg.1	THRAP3	0.000239126	0.00906659	0.57
PSR11017114.hg.1	NA	0.000240658	0.00907947	0.57
TC05000602.hg.1	PHAX	0.000245917	0.0091664	0.57
TC17000052.hg.1	PSMB6	0.000248092	0.00921423	0.57
TC14000303.hg.1	GNG2	0.000301371	0.00994553	0.57
TC17001252.hg.1	AKAP10	2.90347e-06	0.00267536	0.56
TC05003354.hg.1	NA	8.12659e-06	0.00298806	0.56
TC02004772.hg.1	TYW5	1.18816e-05	0.00335222	0.56
TC02004916.hg.1	SLC35F6	1.466e-05	0.00350464	0.56
3151640_st	NA	1.89402e-05	0.00382528	0.56
TC22001490.hg.1	PRR14L	1.9445e-05	0.00382528	0.56
TC11001057.hg.1	NA	3.78372e-05	0.00462459	0.56
TC01001205.hg.1	PSMD4	4.08548e-05	0.00477098	0.56
TC05000354.hg.1	UTP15	4.08614e-05	0.00477098	0.56
TC12002132.hg.1	STX2	4.55266e-05	0.00492461	0.56
TC01003663.hg.1	ZBTB41	4.75165e-05	0.0049703	0.56
TC02001439.hg.1	COPS8	4.93705e-05	0.00500972	0.56
TC05000469.hg.1	CAST	5.26823e-05	0.00517453	0.56
TC01001915.hg.1	GNPAT	6.99171e-05	0.0057805	0.56
TC09002916.hg.1	FKBP15	7.57917e-05	0.00597213	0.56
TC02001895.hg.1	CCT4	9.08422e-05	0.00630236	0.56
TC07002452.hg.1	NA	9.68149e-05	0.00639895	0.56
TC04001650.hg.1	TMEM154	0.000111936	0.00673871	0.56
TC10001982.hg.1	NA	0.000122105	0.00689449	0.56
3145080_st	NA	0.000132094	0.0070573	0.56
TC05000727.hg.1	SLC35A4	0.000155268	0.00751028	0.56
3596639_st	NA	0.000182662	0.00804616	0.56
TC02002541.hg.1	WIPF1	0.000224856	0.00881609	0.56
TC01000905.hg.1	SLC30A7	0.000237363	0.00905282	0.56
TC15001484.hg.1	ADAM10	0.000239396	0.00907195	0.56
TC20001758.hg.1	RTFDC1	9.43543e-07	0.00203845	0.55
TC20000013.hg.1	PSMF1	6.97073e-06	0.00293488	0.55
TC01003833.hg.1	EPRS	1.20032e-05	0.00335222	0.55
TC04000501.hg.1	PDLIM5	1.96499e-05	0.00382528	0.55
TC0X001191.hg.1	CHM	1.98766e-05	0.00382528	0.55
TC11003449.hg.1	TMX2	2.54424e-05	0.00416995	0.55
TC14001346.hg.1	VIPAS39	2.57303e-05	0.00416995	0.55
TC05001000.hg.1	FAF2	2.68655e-05	0.00420205	0.55
TC16000339.hg.1	PPP4C	2.66578e-05	0.00420205	0.55
TC11001289.hg.1	CARS	2.86734e-05	0.00420933	0.55
TC01002414.hg.1	RPA2	3.48835e-05	0.00447289	0.55
TC02002033.hg.1	SUCLG1	5.22079e-05	0.00514226	0.55
TC07000176.hg.1	TAX1BP1	5.96332e-05	0.00548843	0.55
PSR18005593.hg.1	NA	7.24124e-05	0.00586915	0.55
TC01000638.hg.1	BTF3L4	7.31745e-05	0.00588098	0.55
TC17001862.hg.1	NA	8.88502e-05	0.00622575	0.55
TC19001899.hg.1	ZNF416	8.87767e-05	0.00622575	0.55
TC0X001412.hg.1	MMGT1	0.000125622	0.00696481	0.55
TC15001249.hg.1	NDUFAF1	0.000134595	0.00708298	0.55
3281519_st	NA	0.000140237	0.00716334	0.55
PSR16017890.hg.1	NA	0.000201088	0.00840888	0.55
TC06002071.hg.1	SERINC1	0.000256194	0.00934604	0.55
TC06003849.hg.1	NA	0.00030528	0.00999183	0.55
TC03000866.hg.1	GFM1	8.77689e-06	0.00300986	0.54
TC20000829.hg.1	TTI1	1.23452e-05	0.00335222	0.54
TC02003717.hg.1	NA	3.33816e-05	0.00439237	0.54
TC15000609.hg.1	RAB11A	4.13638e-05	0.00480632	0.54
TC02000449.hg.1	DGUOK	4.39928e-05	0.00489355	0.54
PSR01006341.hg.1	NA	4.51592e-05	0.00492461	0.54
TC05001974.hg.1	GEMIN5	4.51129e-05	0.00492461	0.54
TC10000596.hg.1	CCSER2	4.44871e-05	0.00492461	0.54
TC12003241.hg.1	PRR13	5.38444e-05	0.00519848	0.54
TC0X000952.hg.1	DYNLT3	6.07823e-05	0.0055042	0.54
TC01002408.hg.1	WASF2	6.60095e-05	0.0056979	0.54
TC15000407.hg.1	NA	7.22686e-05	0.00586915	0.54
TC19000320.hg.1	AP1M1	8.13852e-05	0.00612972	0.54
TC03000474.hg.1	ARL13B	9.54527e-05	0.00639895	0.54
TC01003627.hg.1	TRMT1L	0.000105385	0.00658266	0.54
TC03002567.hg.1	NA	0.000119692	0.00685236	0.54
TC12001445.hg.1	ASB8	0.000131883	0.00705725	0.54
TC01003710.hg.1	NA	0.00014648	0.00731602	0.54
TC08000612.hg.1	POLR2K	0.000147953	0.00733696	0.54
PSR06024779.hg.1	NA	0.00015628	0.00753339	0.54
TC01005498.hg.1	YIPF1	0.000162639	0.00765896	0.54
3332072_st	NA	0.000181596	0.00804616	0.54
TC12001598.hg.1	RNF41	0.00019866	0.00835925	0.54
TC19002169.hg.1	CLPTM1	0.000212386	0.00862115	0.54
3332060_st	NA	0.000212637	0.00862323	0.54
TC15000729.hg.1	IREB2	0.000226684	0.00882252	0.54
PSR16017887.hg.1	NA	0.000253381	0.00930687	0.54
TC11003057.hg.1	CSNK2A3	0.000255942	0.00934253	0.54
TC11002699.hg.1	TMEM138	0.00026257	0.00948144	0.54
TC13000220.hg.1	ALG11	1.94683e-06	0.00267536	0.53
TC01006356.hg.1	EFCAB14	9.21076e-06	0.00305124	0.53
TC01002769.hg.1	LRRC40	1.36184e-05	0.00348538	0.53
TC10000216.hg.1	NA	1.58938e-05	0.00360411	0.53
TC01001452.hg.1	POGK	2.02007e-05	0.00383994	0.53
TC01006289.hg.1	SFT2D2	3.24431e-05	0.00434153	0.53
PSR01038789.hg.1	NA	6.07824e-05	0.0055042	0.53
3447844_st	NA	6.14157e-05	0.00553157	0.53
TC0X002235.hg.1	NA	6.61882e-05	0.00569938	0.53
TC03001624.hg.1	CBLB	6.76115e-05	0.00572107	0.53
TC16000640.hg.1	CMIP	8.54851e-05	0.00619956	0.53
TC06000073.hg.1	PAK1IP1	8.57417e-05	0.00620429	0.53
TC14000345.hg.1	ACTR10	9.38798e-05	0.00637284	0.53
TC01003014.hg.1	NRAS	9.5549e-05	0.00639895	0.53
TC17000399.hg.1	AP2B1	0.000174098	0.00786866	0.53
PSR10012490.hg.1	NA	0.000184223	0.00804616	0.53
TC11000471.hg.1	ZDHHC5	0.000185709	0.00804616	0.53
TC12003230.hg.1	TULP3	0.000224282	0.00881433	0.53
TC11001894.hg.1	ATL3	0.000241751	0.00909764	0.53
TC20000104.hg.1	SNRPB2	0.000253971	0.0093123	0.53
TC12000113.hg.1	NECAP1	0.000291275	0.00983791	0.53
TC12000233.hg.1	GOLT1B	1.21158e-06	0.00211113	0.52
TC01001367.hg.1	NCSTN	2.94127e-06	0.00267536	0.52
TC02000211.hg.1	SLC30A6	3.02584e-06	0.00267536	0.52
TC02001735.hg.1	FEZ2	2.07213e-06	0.00267536	0.52
TC11003474.hg.1	PSMA1	6.80491e-06	0.00292624	0.52
TC19000993.hg.1	R3HDM4	1.91684e-05	0.00382528	0.52
TC04000732.hg.1	TMEM184C	2.64751e-05	0.00420205	0.52
TC07001764.hg.1	TMEM168	4.30534e-05	0.00486035	0.52
TC12001620.hg.1	STAT6	5.36071e-05	0.00519848	0.52
TC10001667.hg.1	ZDHHC6	6.10775e-05	0.0055152	0.52
TC01004382.hg.1	NA	6.2425e-05	0.00557231	0.52
TC17001892.hg.1	SRP68	8.74944e-05	0.00622086	0.52
TC10001630.hg.1	USMG5	0.000112666	0.00674308	0.52
TC12000828.hg.1	BTBD11	0.000135192	0.00708298	0.52
TC09002823.hg.1	NA	0.000141681	0.00719351	0.52
TC12001184.hg.1	M6PR	0.000157588	0.00756424	0.52
TC02001065.hg.1	AGPS	0.000168662	0.00779457	0.52
TC06003242.hg.1	NA	0.00017582	0.00791281	0.52
TC19002155.hg.1	NA	0.000194082	0.00826027	0.52
TC19002328.hg.1	NA	0.000195805	0.00828859	0.52
TC20000337.hg.1	YWHAB	0.000200483	0.00839589	0.52
TC21000400.hg.1	SYNJ1	0.000217864	0.00870505	0.52
TC12000232.hg.1	PYROXD1	0.000270644	0.00959565	0.52
PSR01029298.hg.1	NA	0.000288396	0.00979229	0.52
TC09001194.hg.1	PTAR1	2.92108e-07	0.00137335	0.51
TC02000089.hg.1	DDX1	3.57884e-07	0.00140217	0.51
TC03000689.hg.1	COPG1	4.98604e-07	0.00151882	0.51
TC11000006.hg.1	PSMD13	1.81006e-06	0.00265939	0.51
TC06001948.hg.1	MAP3K7	2.38543e-06	0.00267536	0.51
TC17001337.hg.1	TEFM	6.79213e-06	0.00292624	0.51
TC15000881.hg.1	SLCO3A1	1.4227e-05	0.00349592	0.51
TC08001451.hg.1	MTERF3	2.08802e-05	0.00387882	0.51
TC17000719.hg.1	SMG8	2.10689e-05	0.00387882	0.51
TC02001576.hg.1	ROCK2	2.57802e-05	0.00416995	0.51
TC01000504.hg.1	CAP1	3.33545e-05	0.00439237	0.51
TC09002662.hg.1	NA	3.52997e-05	0.00450149	0.51
TC10000731.hg.1	SFXN3	5.16917e-05	0.0051372	0.51
TC0X001266.hg.1	PSMD10	5.69681e-05	0.00533264	0.51
TC03003205.hg.1	NA	0.000126529	0.00697856	0.51
TC15002301.hg.1	NA	0.000153637	0.00747202	0.51
PSR05015298.hg.1	NA	0.000157184	0.00755629	0.51
TC20000900.hg.1	ELMO2	0.000172118	0.00783116	0.51
TC10001558.hg.1	TM9SF3	0.000247474	0.00920011	0.51
TC13000754.hg.1	RNF219	0.000248376	0.00921423	0.51
TC11000506.hg.1	MS4A4A	0.000301728	0.00995211	0.51
3281497_st	NA	0.000305304	0.00999183	0.51
TC10001676.hg.1	ABLIM1	7.1524e-06	0.00293488	0.5
TC01003838.hg.1	RAB3GAP2	7.46607e-06	0.00294151	0.5
TC03002422.hg.1	ARL13B	2.39455e-05	0.00413884	0.5
TC06001908.hg.1	IBTK	2.62218e-05	0.00420205	0.5
TC14002328.hg.1	RDH11	2.82819e-05	0.00420933	0.5
TC19001806.hg.1	ZNF468	4.27309e-05	0.00485961	0.5
TC10002834.hg.1	NA	6.39305e-05	0.00562868	0.5
TC15001501.hg.1	GTF2A2	6.74767e-05	0.00572107	0.5
TC15002545.hg.1	NA	8.66118e-05	0.00620429	0.5
TC11002809.hg.1	NA	0.000102775	0.00655925	0.5
PSR01038790.hg.1	NA	0.000150544	0.00740362	0.5
TC10000908.hg.1	FAM175B	0.000151845	0.00744168	0.5
TC0X000042.hg.1	HCCS	0.000186239	0.0080627	0.5
PSR01038791.hg.1	NA	0.000205078	0.00849709	0.5
TC01000206.hg.1	NECAP2	0.00020692	0.00851794	0.5
TC10000657.hg.1	2016-03-05	0.000221146	0.00877158	0.5
TC22000700.hg.1	APOL3	0.000252266	0.00928579	0.5
TC11000316.hg.1	HIPK3	0.000263681	0.00950695	0.5
TC19001793.hg.1	ZNF614	9.83774e-07	0.00203845	0.49
TC12001627.hg.1	DCTN2	1.67043e-06	0.00250647	0.49
TC19001789.hg.1	ZNF649	2.25423e-06	0.00267536	0.49
TC06001301.hg.1	TPMT	4.2281e-06	0.002813	0.49
TC14000572.hg.1	GOLGA5	4.57842e-06	0.00285179	0.49
TC0X000619.hg.1	UTP14A	1.97532e-05	0.00382528	0.49
TC12002913.hg.1	STAT6	2.51232e-05	0.00413963	0.49
TC04002921.hg.1	SDAD1	2.95196e-05	0.00421419	0.49
TC14001372.hg.1	SEL1L	3.37424e-05	0.0044275	0.49
TC12001348.hg.1	ERGIC2	4.56001e-05	0.00492461	0.49
TC18000145.hg.1	GALNT1	6.75936e-05	0.00572107	0.49
TC15001203.hg.1	ZNF770	7.59012e-05	0.00597408	0.49
TC16001522.hg.1	NA	0.000115999	0.00677062	0.49
TC02000879.hg.1	RAB3GAP1	0.000128548	0.00699145	0.49
TC11003188.hg.1	NA	0.000131242	0.00704382	0.49
TC02002376.hg.1	MCM6	0.000142366	0.0072127	0.49
PSR10012479.hg.1	NA	0.000143222	0.00724039	0.49
PSR19004759.hg.1	NA	0.000174041	0.00786866	0.49
TC11000295.hg.1	ARL14EP	0.000173878	0.00786866	0.49
TC01001559.hg.1	QSOX1	0.000177752	0.00796417	0.49
TC01002583.hg.1	ELOVL1	0.000184506	0.00804616	0.49
TC05000519.hg.1	WDR36	0.000208694	0.00857176	0.49
TC16001158.hg.1	GOT2	3.45828e-06	0.00267536	0.48
TC02001108.hg.1	WDR75	5.07165e-06	0.00289065	0.48
TC17000548.hg.1	NBR1	6.53967e-06	0.00292189	0.48
TC03003376.hg.1	HIGD1A	8.03768e-06	0.00298806	0.48
TC01004801.hg.1	NA	8.79315e-06	0.00300986	0.48
TC19001922.hg.1	CHMP2A	1.12297e-05	0.00332062	0.48
TC16001938.hg.1	CHTF8	2.56191e-05	0.00416995	0.48
TC22001425.hg.1	APOBEC3B	3.32774e-05	0.00439237	0.48
TC11001746.hg.1	MTCH2	3.7597e-05	0.00461925	0.48
TC11003010.hg.1	CARS	5.55003e-05	0.00527955	0.48
TC01002475.hg.1	YARS	8.62844e-05	0.00620429	0.48
TC11000790.hg.1	POLD3	8.63692e-05	0.00620429	0.48
TC03000549.hg.1	TRAT1	8.78053e-05	0.00622175	0.48
TC05001687.hg.1	PGGT1B	9.22539e-05	0.00633176	0.48
2928788_st	NA	0.000118286	0.00681971	0.48
TC19001072.hg.1	PLIN3	0.000135519	0.00708298	0.48
TC06001044.hg.1	VTA1	0.000183286	0.00804616	0.48
TC07000476.hg.1	RHBDD2	0.000180783	0.00804616	0.48
TC01001838.hg.1	CAPN2	0.000238415	0.00906402	0.48
TC10000825.hg.1	CASP7	0.000269621	0.00958543	0.48
TC19002076.hg.1	POP4	0.000275628	0.00968033	0.48
TC08001280.hg.1	ARMC1	5.12486e-06	0.00289065	0.47
TC05002527.hg.1	CAST	4.25399e-05	0.00485444	0.47
TC07002487.hg.1	NA	4.30742e-05	0.00486035	0.47
TC15000592.hg.1	TRIP4	4.39453e-05	0.00489355	0.47
JUC0X002528.hg.1	NA	5.56979e-05	0.00527955	0.47
TC01001783.hg.1	RPS6KC1	5.5857e-05	0.00528156	0.47
TC0X001720.hg.1	NA	7.04596e-05	0.00581052	0.47
TC15000864.hg.1	IQGAP1	7.5495e-05	0.00596744	0.47
TC10001144.hg.1	SVIL	7.68415e-05	0.00600604	0.47
TC10000876.hg.1	WDR11	9.92735e-05	0.00646137	0.47
TC01006025.hg.1	NA	0.000215943	0.00865773	0.47
TC15001217.hg.1	RASGRP1	0.000220293	0.00875398	0.47
TC18000423.hg.1	SS18	0.000234771	0.00898846	0.47
TC04000891.hg.1	TRAPPC11	2.12341e-06	0.00267536	0.46
TC04000324.hg.1	EXOC1	5.61837e-06	0.00292189	0.46
TC09000957.hg.1	KLHL9	1.15328e-05	0.00333759	0.46
TC04002109.hg.1	NA	1.20831e-05	0.00335222	0.46
[truncated: 157 more rows]
