# Supplementary material for: Global gene expression profiles from PBMCs treated with reference tobacco product preparations
Source: Data Brief. 2019 May 3;25:103970. doi: 10.1016/j.dib.2019.103970 (PMC6598865; doi:10.1016/j.dib.2019.103970)
Supplement: Multimedia component 3 [file mmc3.xlsx]

## Sheet: Table3A_mediumWS-CMvsSTE
ProbeID	Gene.x	p_val_unAdjust.x	BH.adj.FDR.x	Ratio.medium.WS.CM.Media	Gene.y	p_val_unAdjust.y	BH.adj.FDR.y	Ratio.STE.Media
TC01001473.hg.1	ATP1B1	6.55e-05	0.00980077	2.59	ATP1B1	4.26e-08	0.000750862	2.96
TC01002155.hg.1	KLHL21	3.85e-05	0.0078621	2.07	KLHL21	8.44e-06	0.0029881	2.38
TC01003017.hg.1	TSPAN2	6.62e-05	0.00982656	0.5	TSPAN2	0.000277856	0.00971122	0.42
TC02004438.hg.1		2.22e-07	0.00128239	7.6	NA	0.000214964	0.00865074	5.13
TC02004695.hg.1		1.24e-06	0.0028245	2.12	NA	4.35e-05	0.00487572	2.19
TC03000083.hg.1	TMEM43	5.37e-05	0.00913996	0.46	TMEM43	0.000109072	0.00668298	0.43
TC03000407.hg.1	KBTBD8	2.89e-05	0.00718623	3.69	KBTBD8	0.000199036	0.00836511	2.56
TC03000681.hg.1		5.11e-05	0.008968	3.73	NA	0.000285465	0.00976994	2.41
TC03002610.hg.1		1.4e-05	0.00577753	5.89	NA	0.000165208	0.00772098	3.32
TC03003177.hg.1		7.66e-06	0.0044845	2.34	NA	0.000265711	0.00953108	3.63
TC04002026.hg.1		5.03e-05	0.00891151	0.29	NA	0.000193752	0.00825616	0.34
TC06001089.hg.1	ULBP1	5.13e-06	0.00365395	2.53	ULBP1	4.02e-08	0.000750862	2.27
TC07001003.hg.1	GIMAP7	6.52e-05	0.00980077	0.31	GIMAP7	3.64e-05	0.00456162	0.29
TC07001004.hg.1	GIMAP4	5.66e-05	0.00923407	0.28	GIMAP4	4.18e-05	0.00481611	0.26
TC07002674.hg.1	GIMAP7	1.44e-05	0.00578441	0.32	NA	1.37e-05	0.00348591	0.33
TC07002845.hg.1	NFE2L3	1.22e-06	0.0028245	8.03	NA	2.86e-05	0.00420933	5.98
TC08001692.hg.1		8.42e-07	0.00247485	4.18	NA	1.34e-05	0.00348538	3.66
TC08002553.hg.1		4.18e-06	0.00358969	2.13	NA	8.41e-05	0.00616628	2.12
TC09000415.hg.1	CKS2	9.93e-06	0.00500344	4.7	CKS2	9.22e-06	0.00305123	5.65
TC09002074.hg.1	CKS2	2.46e-05	0.00670405	5.14	NA	8.55e-06	0.00299192	6.52
TC09002593.hg.1		4.96e-05	0.00885573	5.36	NA	0.00027361	0.00964914	4.27
TC10000434.hg.1	SGPL1	1.94e-05	0.0062183	0.47	SGPL1	0.000128803	0.00699145	0.38
TC11000412.hg.1	PTPRJ	3.96e-05	0.00791718	0.44	PTPRJ	3.85e-05	0.00463096	0.4
TC11000856.hg.1	PCF11	3.39e-07	0.00170772	3.15	PCF11	2.46e-05	0.00413884	2.34
TC11002664.hg.1	PTPRJ	5.39e-05	0.00913996	0.44	NA	7.47e-05	0.00595176	0.38
TC13000871.hg.1	IRS2	6.66e-06	0.00423852	2.85	IRS2	9.37e-05	0.00637284	2.6
TC13001466.hg.1		3.91e-05	0.00788033	3.26	NA	0.000211949	0.00861017	4.93
TC15000391.hg.1	SLC27A2	2.68e-05	0.00691839	0.46	SLC27A2	3.38e-05	0.0044275	0.44
TC16001930.hg.1	FAM96B	4.59e-05	0.00850207	0.49	FAM96B	1.86e-05	0.00379412	0.44
TC19000416.hg.1	CCNE1	4.31e-05	0.00827294	2.41	CCNE1	7.46e-05	0.00595176	3.47
TC19001102.hg.1	TNFSF14	2.75e-06	0.00358969	3.02	TNFSF14	3.65e-05	0.00456162	2.17
TC19002306.hg.1	TNFSF14	9.36e-06	0.0049262	2.93	NA	4.22e-05	0.00482478	2.06
TC19002462.hg.1		4.05e-06	0.00358969	2.31	NA	2.33e-07	0.00135929	3.93
TC20000154.hg.1	GZF1	5.8e-05	0.00927984	3.2	GZF1	1.56e-05	0.00358851	2.78
