# Supplementary material for: Global gene expression profiles from PBMCs treated with reference tobacco product preparations
Source: Data Brief. 2019 May 3;25:103970. doi: 10.1016/j.dib.2019.103970 (PMC6598865; doi:10.1016/j.dib.2019.103970)
Supplement: Multimedia component 4 [file mmc4.xlsx]

## Sheet: Table3B_highWS-CM vs STE
ProbeID	Gene	p_val_unAdjust.WSCM	BH.adj.FDR.WSCM	Ratio.high.WS.CM.Media	p_val_unAdjust.STE	BH.adj.FDR.STE	Ratio.STE.Media
TC01000244.hg.1	NA	0.000122982	0.00566467	2.24	4.68e-05	0.00495168	3.04
TC01001838.hg.1	CAPN2	6.72e-05	0.00430582	0.5	0.000238415	0.00906402	0.48
TC01002584.hg.1	MED8	1.09e-05	0.00216997	0.49	5.62e-05	0.00529634	0.44
TC01003188.hg.1	HIST2H3D	0.000145337	0.00603203	2.28	0.000119796	0.00685236	4.92
TC01003350.hg.1	NA	0.000137714	0.00588252	2.02	0.000117333	0.00679793	4.66
TC01003624.hg.1	FAM129A	2.75e-05	0.00311022	0.33	4.87e-06	0.00288689	0.25
TC02000116.hg.1	RHOB	0.00012228	0.0056437	2.39	0.000231537	0.00891091	3.28
TC02000623.hg.1	IL18RAP	0.000195397	0.00698892	0.47	0.000170497	0.00780577	0.46
TC02001386.hg.1	PSMD1	2.19e-06	0.00116387	0.5	0.000243058	0.00911631	0.45
TC02002582.hg.1	CWC22	7.71e-05	0.00457126	0.46	2.14e-05	0.00389454	0.45
TC02003637.hg.1	NA	1.93e-05	0.00270937	0.46	3.09e-05	0.00426231	0.26
TC02003882.hg.1	PSMD1	5.62e-07	0.000835022	0.48	0.00013471	0.00708298	0.43
TC03000083.hg.1	TMEM43	4.48e-05	0.00365996	0.44	0.000109072	0.00668298	0.43
TC03000549.hg.1	TRAT1	3.34e-05	0.00335705	0.43	8.78e-05	0.00622175	0.48
TC03001345.hg.1	CDCP1	5.05e-05	0.00386383	0.39	0.000145708	0.00730334	0.45
TC03001832.hg.1	COPB2	6.86e-06	0.00187374	0.41	0.000197029	0.00833192	0.4
TC03001850.hg.1	GK5	0.000127243	0.00572883	0.44	1.46e-05	0.00350464	0.29
TC03002422.hg.1	ARL13B	8.33e-06	0.00210577	0.46	2.39e-05	0.00413884	0.5
TC03003113.hg.1	COPB2	7.23e-06	0.00193206	0.36	0.000170124	0.00780577	0.36
TC03003122.hg.1	GK5	0.000228091	0.00761961	0.38	5.98e-06	0.00292189	0.23
TC04000118.hg.1	NA	0.000100537	0.00514155	6.47	0.00023009	0.00888645	14.03
TC04001347.hg.1	HPSE	4.87e-05	0.00380296	0.34	0.000224826	0.00881609	0.33
TC05001768.hg.1	NA	5.48e-06	0.00167915	5.25	0.000182388	0.00804616	6.94
TC05002656.hg.1	NA	2.13e-06	0.00114554	0.3	4.37e-05	0.00489355	0.36
TC05002775.hg.1	NA	0.000247815	0.00793673	2.15	0.000192874	0.00822439	3.49
TC05002982.hg.1	NA	0.000193396	0.00695506	6.85	9.62e-06	0.00313005	2.28
TC06000226.hg.1	MIR3143	0.000137968	0.00588622	3.63	2.73e-05	0.00420205	10.87
TC06002142.hg.1	MTFR2	0.000310765	0.00889942	4.93	0.00019249	0.00821731	3.77
TC06002168.hg.1	CITED2	0.000196749	0.00699713	2.08	9.53e-05	0.00639895	2.8
TC06002615.hg.1	NA	7.69e-05	0.00456419	3.26	3.42e-05	0.00445077	6.74
TC06003754.hg.1	NA	0.00014702	0.00607958	9.04	4.7e-05	0.00496515	10.06
TC08002252.hg.1	NA	0.000241756	0.00782412	6.02	7.87e-05	0.00603588	7.58
TC09001447.hg.1	KLF4	7.44e-06	0.00196574	2.64	8.19e-05	0.00613274	2.11
TC09001604.hg.1	FAM129B	4.2e-05	0.00359885	0.46	0.000212463	0.00862115	0.46
TC09002269.hg.1	NA	0.000177737	0.00664047	0.4	0.000146942	0.00731838	0.43
TC09002593.hg.1	NA	2.39e-05	0.00296282	10.14	0.00027361	0.00964914	4.27
TC10000434.hg.1	SGPL1	4.6e-06	0.00155307	0.48	0.000128803	0.00699145	0.38
TC10000621.hg.1	PAPSS2	4e-05	0.00353265	0.27	0.000205911	0.00850008	0.28
TC10000967.hg.1	IDI1	0.000351659	0.00951339	2.29	1.46e-05	0.00350464	3.39
TC10001676.hg.1	ABLIM1	2.44e-07	0.000776484	0.37	7.15e-06	0.00293488	0.5
TC10002328.hg.1	SEC23IP	0.000139336	0.00592844	0.49	0.000153569	0.00747202	0.43
TC11000566.hg.1	NA	0.000337006	0.00931297	2.96	0.000287321	0.00978108	2.96
TC11003334.hg.1	NA	1.87e-05	0.00270327	0.3	0.000296125	0.00987955	0.25
TC12000694.hg.1	TMTC3	4.2e-05	0.00359885	0.48	2.11e-05	0.00387882	0.46
TC12000775.hg.1	SCYL2	1.49e-05	0.00247289	0.46	5.51e-05	0.00527495	0.4
TC12001138.hg.1	VAMP1	0.000203454	0.00709251	2.34	7.81e-05	0.00603588	2.95
TC12001309.hg.1	BCAT1	1e-06	0.00098376	0.26	0.000204786	0.00849537	0.4
TC12001483.hg.1	NA	0.000305376	0.0088371	3.09	0.000252486	0.00928579	5.28
TC12002907.hg.1	NA	0.000285093	0.00855587	3.6	0.000245043	0.00915614	11.05
TC12003003.hg.1	NA	1.25e-05	0.00230588	2.48	1.98e-05	0.00382528	2.44
TC14001170.hg.1	EXOC5	3.52e-06	0.00138598	0.43	8.94e-05	0.00624492	0.42
TC14001774.hg.1	NA	0.00017657	0.00661838	2.21	0.000182058	0.00804616	8.29
TC14001775.hg.1	NA	0.000115109	0.00551897	2.19	0.000103703	0.00656506	4.38
TC15000391.hg.1	SLC27A2	3.37e-06	0.001358	0.39	3.38e-05	0.0044275	0.44
TC15001203.hg.1	ZNF770	9.03e-05	0.00491847	0.47	7.59e-05	0.00597408	0.49
TC16001433.hg.1	NA	0.000165318	0.00642	0.4	0.000213115	0.00862334	0.4
TC17001799.hg.1	POLG2	8.33e-05	0.00473924	5.65	5.87e-05	0.00542447	5.63
TC17001860.hg.1	CD300E	2.81e-07	0.000776484	0.24	9.55e-06	0.00313005	0.12
TC17001930.hg.1	CBX4	0.000157318	0.00626696	2.34	3.94e-05	0.00467821	3.85
TC17002323.hg.1	NA	7.49e-05	0.00454493	0.37	9.76e-06	0.00313005	0.3
TC17002723.hg.1	NA	3.96e-07	0.000835022	4.16	0.000267479	0.00956078	5.67
TC19000647.hg.1	FOSB	3.09e-05	0.00323555	3.23	7.07e-05	0.00581279	2.99
TC19002172.hg.1	NA	6.8e-05	0.00432505	3.03	8.16e-05	0.00612972	2.8
TC20000669.hg.1	RBBP9	2.49e-05	0.00299911	0.37	1.75e-05	0.00367668	0.38
TC22000659.hg.1	DUSP18	6.55e-05	0.00427045	0.49	2.51e-05	0.00413963	0.42
